# Supplementary material for: Integrated nuclear proteomics and transcriptomics identifies S100A4 as a therapeutic target in acute myeloid leukemia
Source: Leukemia. 2019 Oct 14;34(2):427–40. doi: 10.1038/s41375-019-0596-4 (PMC6995695; doi:10.1038/s41375-019-0596-4)
Supplement: Supplementary file 3 — Table S1 [file 41375_2019_596_MOESM3_ESM.xlsx]

## Sheet: Readme Notes
Supplemental Table S1. - Detection of nuclear proteins in AML patients vs normal human CD34+ hemopoietic stem progenitor cells (controls). The data summarises the protein ratio changes and significance of detection in all three MS/MS LC/LC analyitcial runs (as described in the notes below).
Summary of column headings from "ALL Proteins detected" tab		Notes	a.	Each Patient sample (labelled 'AML') was normalised to the control sample (CD34+ cell) in each run to provide a ratio of change compared to CD34. If more than 1 control sample was analysed then the patient sample was also normalised to additional controls.
Protein ENSEMBL Accession number			b.	For each patient, the significance of change is provided as a confidence interval limit "significance of change"
Gene symbol
Description		Legend	iTRAQ run #	Description
AML #11:CD34-1 Run 1 Ratio			iTRAQ run #1	AML samples were normalised to control CD34 sample_1
AML #11:CD34-1 Run 1 Significance of change			iTRAQ run #2	AML samples were normalised to control CD34 sample_2
AML #8:CD34-1 Run 1 Ratio			iTRAQ run #2	AML samples were normalised to control CD34 sample_3
AML #8:CD34-1 Run 1 Significance of change			iTRAQ run #3	AML samples were normalised to control CD34 sample_4
AML #6:CD34-1 Run 1 Ratio			iTRAQ run #3	AML samples were normalised to control CD34 sample_5
AML #6:CD34-1 Run 1 Significance of change
AML #10:CD34-1 Run 1 Ratio
AML #10:CD34-1 Run 1 Significance of change
AML #9:CD34-1 Run 1 Ratio
AML #9:CD34-1 Run 1 Significance of change
AML #7:CD34-1 Run 1 Ratio
AML #7:CD34-1 Run 1 Significance of change
AML #15:CD34-2 Run 2 Ratio
AML #15:CD34-2 Run 2 Significance of change
AML #12:CD34-2 Run 2 Ratio
AML #12:CD34-2 Run 2 Significance of change
AML #13:CD34-2 Run 2 Ratio
AML #13:CD34-2 Run 2 Significance of change
AML #14:CD34-2 Run 2 Ratio
AML #14:CD34-2 Run 2 Significance of change
AML #16:CD34-2 Run 2 Ratio
AML #16:CD34-2 Run 2 Significance of change
AML #15:CD34-3 Run 2 Ratio
AML #15:CD34-3 Run 2 Significance of change
AML #12:CD34-3 Run 2 Ratio
AML #12:CD34-3 Run 2 Significance of change
AML #13:CD34-3 Run 2 Ratio
AML #13:CD34-3 Run 2 Significance of change
AML #14:CD34-3 Run 2 Ratio
AML #14:CD34-3 Run 2 Significance of change
AML #16:CD34-3 Run 2 Ratio
AML #16:CD34-3 Run 2 Significance of change
AML #17:CD34-4 Run 3 Ratio
AML #17:CD34-4 Run 3 Significance of change
AML #18:CD34-4 Run 3 Ratio
AML #18:CD34-4 Run 3 Significance of change
AML #19:CD34-4 Run 3 Ratio
AML #19:CD34-4 Run 3 Significance of change
AML #20:CD34-4 Run 3 Ratio
AML #20:CD34-4 Run 3 Significance of change
AML #17:CD34-5 Run 3 Ratio
AML #17:CD34-5 Run 3 Significance of change
AML #18:CD34-5 Run 3 Ratio
AML #18:CD34-5 Run 3 Significance of change
AML #19:CD34-5 Run 3 Ratio
AML #19:CD34-5 Run 3 Significance of change
AML #20:CD34-5 Run 3 Ratio
AML #20:CD34-5 Run 3 Significance of change

## Sheet: ALL protein detected
Accession	Gene symbol	Description	AML #11:CD34-1 Run 1 Ratio	AML #11:CD34-1 Run 1 Significance of change	AML #8:CD34-1 Run 1 Ratio	AML #8:CD34-1 Run 1 Significance of change	AML #6:CD34-1 Run 1 Ratio	AML #6:CD34-1 Run 1 Significance of change	AML #10:CD34-1 Run 1 Ratio	AML #10:CD34-1 Run 1 Significance of change	AML #9:CD34-1 Run 1 Ratio	AML #9:CD34-1 Run 1 Significance of change	AML #7:CD34-1 Run 1 Ratio	AML #7:CD34-1 Run 1 Significance of change	AML #15:CD34-2 Run 2 Ratio	AML #15:CD34-2 Run 2 Significance of change	AML #12:CD34-2 Run 2 Ratio	AML #12:CD34-2 Run 2 Significance of change	AML #13:CD34-2 Run 2 Ratio	AML #13:CD34-2 Run 2 Significance of change	AML #14:CD34-2 Run 2 Ratio	AML #14:CD34-2 Run 2 Significance of change	AML #16:CD34-2 Run 2 Ratio	AML #16:CD34-2 Run 2 Significance of change	AML #15:CD34-3 Run 2 Ratio	AML #15:CD34-3 Run 2 Significance of change	AML #12:CD34-3 Run 2 Ratio	AML #12:CD34-3 Run 2 Significance of change	AML #13:CD34-3 Run 2 Ratio	AML #13:CD34-3 Run 2 Significance of change	AML #14:CD34-3 Run 2 Ratio	AML #14:CD34-3 Run 2 Significance of change	AML #16:CD34-3 Run 2 Ratio	AML #16:CD34-3 Run 2 Significance of change	AML #17:CD34-4 Run 3 Ratio	AML #17:CD34-4 Run 3 Significance of change	AML #18:CD34-4 Run 3 Ratio	AML #18:CD34-4 Run 3 Significance of change	AML #19:CD34-4 Run 3 Ratio	AML #19:CD34-4 Run 3 Significance of change	AML #20:CD34-4 Run 3 Ratio	AML #20:CD34-4 Run 3 Significance of change	AML #17:CD34-5 Run 3 Ratio	AML #17:CD34-5 Run 3 Significance of change	AML #18:CD34-5 Run 3 Ratio	AML #18:CD34-5 Run 3 Significance of change	AML #19:CD34-5 Run 3 Ratio	AML #19:CD34-5 Run 3 Significance of change	AML #20:CD34-5 Run 3 Ratio
ENSP00000300161	YWHAB	YWHAB P31946 "14-3-3 protein beta/alpha 14-3-3 protein beta/alpha, N-terminally processed"	0.915	-0.28	0.855	-0.48	1.107	0.32	1.521	0.86	1.009	0.02	0.876	-0.41	0.555233	-0.82	0.633745	-0.71	0.548151	-0.83	0.574725	-0.8	0.646504	-0.69	0.732345	-0.55	0.849761	-0.31	0.761989	-0.48	0.758726	-0.49	0.869604	-0.27
ENSP00000264335	YWHAE	YWHAE P62258 "14-3-3 protein epsilon "	0.674	-0.85	0.725	-0.77	0.746	-0.74	0.74	-0.75	0.784	-0.66	0.734	-0.76																					1.52367	0.86	1.71658	0.92	2.33887	0.96	1.9782	0.95	0.525578	-0.94	0.579452	-0.92	0.782947	-0.67	0.670027
ENSP00000248975	YWHAH	YWHAH Q04917 "14-3-3 protein eta "	0.678	-0.84	0.798	-0.64	0.816	-0.59	1.006	0.01	0.739	-0.75	0.798	-0.64	1.03631	0.06	0.832899	-0.34	1.16995	0.3	0.928153	-0.14	0.977609	-0.04	1.09926	0.18	0.908155	-0.18	1.30492	0.48	0.999792	0	1.07229	0.13
ENSP00000306330	YWHAG	YWHAG P61981 "14-3-3 protein gamma 14-3-3 protein gamma, N-terminally processed"	0.719	-0.78	0.689	-0.83	0.836	-0.53	0.816	-0.59	0.833	-0.54	0.676	-0.84																					1.21111	0.56	1.28935	0.69	1.61731	0.89	1.0876	0.24	1.05413	0.14	1.09765	0.27	1.36539	0.76	0.932139
ENSP00000371267	YWHAQ	YWHAQ P27348 "14-3-3 protein theta "	0.788	-0.66	0.671	-0.85	1.029	0.09	1.038	0.12	0.826	-0.56	0.784	-0.66
ENSP00000379287	YWHAZ	YWHAZ P63104 "14-3-3 protein zeta/delta "	0.995	-0.01	0.954	-0.15	1.272	0.66	1.448	0.83	1.012	0.03	1.144	0.42
ENSP00000261461	PPP2R5A	PPP2R5A Q15172 "Serine/threonine-protein phosphatase 2A 56 kDa regulatory subunit alpha isoform "	1.111	0.33	0.923	-0.25	0.976	-0.08	1.15	0.43	1.005	0.01	1.072	0.22
ENSP00000324804	PPP2R1A	PPP2R1A P30153 "Serine/threonine-protein phosphatase 2A 65 kDa regulatory subunit A alpha isoform "	1.133	0.39	0.911	-0.3	1.179	0.49	1.193	0.52	0.892	-0.36	0.767	-0.7	0.960268	-0.07	0.872427	-0.26	1.09979	0.18	0.907839	-0.18	1.46722	0.64	0.935724	-0.12	0.857886	-0.29	1.11914	0.22	0.883112	-0.25	1.44986	0.62	1.29841	0.7	0.851886	-0.49	0.933702	-0.19	1.80109	0.93	0.938609	-0.18	0.601641	-0.9	0.649289	-0.87	1.27802
ENSP00000370113	PPP2R2A	PPP2R2A P63151 "Serine/threonine-protein phosphatase 2A 55 kDa regulatory subunit B alpha isoform "	0.624	-0.89	0.7	-0.81	0.859	-0.47	0.889	-0.37	0.82	-0.57	0.677	-0.84
ENSP00000350018	SH3BP1	SH3BP1 Q9Y3L3 "SH3 domain-binding protein 1 "	1.586	0.88	1.641	0.9	1.667	0.91	1.841	0.94	1.286	0.68	1.956	0.96	2.33589	0.92	1.32056	0.49	3.92405	0.98	1.77824	0.81	2.83949	0.95	3.15724	0.96	1.81327	0.82	5.30343	0.98	2.40414	0.92	3.88134	0.98	2.3661	0.96	1.56764	0.88	1.41859	0.8	3.17714	0.98	1.99045	0.95	1.26546	0.66	1.15311	0.42	2.64102
ENSP00000362904	EPB41	EPB41 P11171 "Protein 4.1 "	0.976	-0.08	0.872	-0.43	1.227	0.59	0.939	-0.2	1.163	0.47	1.081	0.24	1.30715	0.48	1.43708	0.61	1.38506	0.57	0.81399	-0.38	1.05853	0.1	1.04837	0.08	1.15113	0.27	1.15521	0.28	0.651122	-0.69	0.853845	-0.3
ENSP00000380659	EIF4ENIF1	EIF4ENIF1 Q9NRA8 "Eukaryotic translation initiation factor 4E transporter "	0.579	-0.93	0.429	-0.97	0.625	-0.89	0.627	-0.89	0.534	-0.95	0.466	-0.96
ENSP00000293350	ALDH16A1	ALDH16A1 Q8IZ83 "Aldehyde dehydrogenase family 16 member A1 "	0.818	-0.58	0.975	-0.08	1.07	0.22	0.897	-0.34	1.019	0.06	1.156	0.45
ENSP00000263100	A1BG	A1BG P04217 "Alpha-1B-glycoprotein "	2.018	0.96	2.364	0.97	3.728	0.99	1.797	0.94	2.346	0.97	6.801	0.99
ENSP00000323929	A2M	A2M P01023 "Alpha-2-macroglobulin "	0.935	-0.21	0.612	-0.9	4.135	0.99	0.523	-0.95	0.638	-0.88	0.714	-0.79
ENSP00000430000	ATXN7L3B	ATXN7L3B Q96GX2 "Putative ataxin-7-like protein 3B "	0.547	-0.94	0.712	-0.79	0.765	-0.71	0.566	-0.93	0.851	-0.49	0.598	-0.91
ENSP00000444408	SLC1A5	SLC1A5 Q15758 "Neutral amino acid transporter B(0) "	0.505	-0.96	0.616	-0.9	0.855	-0.48	0.773	-0.69	0.945	-0.18	0.792	-0.65
ENSP00000386456	AAK1	AAK1 Q2M2I8 "AP2-associated protein kinase 1 "	1.556	0.88	1.344	0.74	1.893	0.95	1.282	0.67	1.81	0.94	1.643	0.9
ENSP00000380317	PRKAA1	PRKAA1 Q13131 "5'-AMP-activated protein kinase catalytic subunit alpha-1 "	0.729	-0.77	1.1	0.3	0.934	-0.22	1.007	0.02	1.086	0.26	1.26	0.64	0.850668	-0.31	0.795094	-0.42	1.13932	0.25	0.935805	-0.12	1.05527	0.09	1.37136	0.55	1.29729	0.47	1.91597	0.85	1.50144	0.66	1.7472	0.8
ENSP00000359539	GOT1	GOT1 P17174 "Aspartate aminotransferase, cytoplasmic "	0.925	-0.25	0.832	-0.55	1.06	0.19	1.016	0.05	1.2	0.54	0.982	-0.05
ENSP00000225402	AATF	AATF Q9NY61 "Protein AATF "	0.907	-0.31	1.185	0.51	0.799	-0.63	0.983	-0.05	0.775	-0.68	1.074	0.22	1.33591	0.51	1.24964	0.41	1.26113	0.43	1.88424	0.84	1.42271	0.6	0.794534	-0.42	0.752042	-0.5	0.783924	-0.45	1.12032	0.22	0.868365	-0.27	0.70718	-0.8	0.517446	-0.94	0.549823	-0.93	1.16346	0.46	0.577824	-0.92	0.39763	-0.97	0.434183	-0.96	0.974224
ENSP00000245206	GOT2	GOT2 P00505 "Aspartate aminotransferase, mitochondrial "	1.336	0.74	1.159	0.46	1.229	0.59	1.274	0.66	1.165	0.47	1.286	0.68
ENSP00000365411	APBB1IP	APBB1IP Q7Z5R6 "Amyloid beta A4 precursor protein-binding family B member 1-interacting protein "	1.272	0.66	1.263	0.65	1.402	0.79	1.51	0.86	1.079	0.24	1.527	0.87	1.49425	0.66	2.16054	0.9	1.68602	0.78	1.54443	0.69	1.59618	0.72	0.966735	-0.06	1.43359	0.61	1.1498	0.27	1.01713	0.03	1.06472	0.11
ENSP00000216099	APOBEC3D	APOBEC3D Q96AK3 "Probable DNA dC->dU-editing enzyme APOBEC-3D "	0.963	-0.12	0.842	-0.52	0.711	-0.79	0.779	-0.67	1.042	0.13	0.941	-0.2
ENSP00000385057	APOBEC3G	APOBEC3G Q9HC16 "DNA dC->dU-editing enzyme APOBEC-3G "	0.576	-0.93	0.582	-0.92	0.624	-0.89	0.505	-0.96	0.701	-0.81	0.653	-0.87
ENSP00000362492	ABCB7	ABCB7 O75027 "ATP-binding cassette sub-family B member 7, mitochondrial "	3.058	0.98	1.974	0.96	2.548	0.98	2.837	0.98	2.067	0.96	1.488	0.85
ENSP00000297504	ABCB8	ABCB8 Q9NUT2 "ATP-binding cassette sub-family B member 8, mitochondrial "	1.258	0.64	1.094	0.28	2.119	0.96	1.394	0.78	1.412	0.8	1.082	0.25
ENSP00000377780	ABCD3	ABCD3 P28288 "ATP-binding cassette sub-family D member 3 "	1.463	0.83	1.268	0.65	1.649	0.91	1.898	0.95	1.082	0.25	0.866	-0.45
ENSP00000296577	ABCE1	ABCE1 P61221 "ATP-binding cassette sub-family E member 1 "	1.022	0.06	0.823	-0.57	0.847	-0.5	0.898	-0.34	0.911	-0.3	0.902	-0.32	0.775118	-0.47	0.814425	-0.38	0.932831	-0.13	0.584881	-0.78	0.776235	-0.46	1.23163	0.38	1.31059	0.48	1.54129	0.69	0.932392	-0.13	1.23685	0.39
ENSP00000341408	ABHD12	ABHD12 Q8N2K0 "Monoacylglycerol lipase ABHD12 "	1.79	0.94	1.349	0.75	0.774	-0.69	1.586	0.88	1.637	0.9	1.413	0.8
ENSP00000273359	ABHD10	ABHD10 Q9NUJ1 "Abhydrolase domain-containing protein 10, mitochondrial "	0.991	-0.03	0.994	-0.01	1.278	0.67	1.094	0.28	0.943	-0.19	0.865	-0.45	0.576635	-0.79	0.474895	-0.89	1.40848	0.58	0.958889	-0.07	0.575734	-0.8	1.13753	0.25	0.947942	-0.09	2.90417	0.95	1.89258	0.85	1.16367	0.29
ENSP00000274849	ABT1	ABT1 Q9ULW3 "Activator of basal transcription 1 "	0.829	-0.55	0.834	-0.54	1.012	0.03	0.936	-0.21	1.119	0.35	1.11	0.33																					1.44695	0.82	0.987218	-0.03	1.43085	0.81	1.19993	0.54	1.65066	0.9	1.07894	0.21	1.58147	0.88	1.30673
ENSP00000312618	ACAD9	ACAD9 Q9H845 "Acyl-CoA dehydrogenase family member 9, mitochondrial "	0.945	-0.18	1.053	0.16	1.344	0.74	1.46	0.83	1.207	0.55	0.928	-0.24
ENSP00000438689	ACADVL	ACADVL B3KPA6;F5H2A9 "Acyl-Coenzyme A dehydrogenase, very long chain, isoform CRA_e; cDNA FLJ31521 fis, clone NT2RI2000255, highly similar to Very-long-chain specific acyl-CoAdehydrogenase, mitochondrial ";"Very long-chain-specific acyl-CoA dehydrogenase, mitochondrial "	1.591	0.89	1.108	0.32	1.367	0.76	1.322	0.73	0.96	-0.13	1.199	0.54	1.19909	0.34	1.35808	0.53	2.60028	0.94	0.964577	-0.06	1.54764	0.69	2.04426	0.88	2.32164	0.92	4.64188	0.98	1.62976	0.75	2.70638	0.94
ENSP00000158762	ACAP1	ACAP1 Q15027 "Arf-GAP with coiled-coil, ANK repeat and PH domain-containing protein 1 "	1.415	0.8	1.309	0.71	1.177	0.49	1.374	0.77	0.944	-0.19	1.017	0.05	1.42902	0.6	1.69244	0.78	2.47359	0.93	1.13795	0.25	1.43262	0.61	2.12193	0.89	2.52224	0.93	3.75119	0.97	1.70294	0.78	2.16015	0.9
ENSP00000324287	ACAP2	ACAP2 Q15057 "Arf-GAP with coiled-coil, ANK repeat and PH domain-containing protein 2 "	1.056	0.17	1.322	0.73	1.09	0.27	1.149	0.43	0.98	-0.06	1.272	0.66
ENSP00000356567	ACBD6	ACBD6 Q9BR61 "Acyl-CoA-binding domain-containing protein 6 "	1.063	0.2	1.07	0.22	0.763	-0.71	1.259	0.64	0.901	-0.33	1.058	0.18
ENSP00000397552	ACTL6A	ACTL6A O96019 "Actin-like protein 6A "	1.37	0.77	1.118	0.35	1.045	0.14	1.014	0.04	1.273	0.66	1.148	0.43	1.14212	0.26	1.3171	0.49	1.07761	0.14	1.14902	0.27	1.21187	0.36	0.991186	-0.01	1.15418	0.28	0.977316	-0.04	0.997287	0	1.05714	0.1
ENSP00000455275	ACLY	ACLY P53396 "ATP-citrate synthase "	0.789	-0.65	0.719	-0.78	0.877	-0.41	0.746	-0.74	1.203	0.55	0.606	-0.91	0.829663	-0.35	0.581129	-0.79	0.586166	-0.78	0.476756	-0.89	0.474883	-0.89	1.7822	0.81	1.2721	0.44	1.32364	0.49	1.03753	0.06	1.02827	0.05
ENSP00000309477	ACO1	ACO1 P21399 "Cytoplasmic aconitate hydratase "	0.749	-0.74	0.743	-0.75	0.985	-0.05	0.994	-0.01	0.938	-0.21	0.819	-0.58
ENSP00000216254	ACO2	ACO2 Q99798 "Aconitate hydratase, mitochondrial "	0.902	-0.32	0.915	-0.28	1.261	0.64	1.147	0.43	1.118	0.35	0.986	-0.04
ENSP00000007516	NDUFAB1	NDUFAB1 O14561 "Acyl carrier protein, mitochondrial "	1.215	0.57	1.21	0.56	1.278	0.67	1.703	0.92	0.949	-0.17	1.185	0.51	1.22563	0.38	1.18921	0.33	1.65653	0.76	1.20554	0.35	1.09906	0.18	2.84109	0.95	2.78937	0.95	4.01357	0.98	2.79594	0.95	2.6103	0.94	0.889805	-0.34	0.933002	-0.19	0.925923	-0.21	1.42595	0.8	1.15832	0.43	1.18856	0.51	1.16973	0.47	1.82268
ENSP00000320646	ACSF3	ACSF3 Q4G176 "Acyl-CoA synthetase family member 3, mitochondrial "	0.93	-0.23	1.081	0.24	1.404	0.79	1.116	0.34	0.984	-0.05	1.332	0.73
ENSP00000350012	ACSL3	ACSL3 O95573 "Long-chain-fatty-acid--CoA ligase 3 "	0.95	-0.16	0.746	-0.74	1.087	0.27	1.029	0.09	0.876	-0.41	0.842	-0.52
ENSP00000416706	ACTBL2	ACTBL2 Q562R1 "Beta-actin-like protein 2 "	0.318	-0.99	0.264	-0.99	0.453	-0.97	0.389	-0.98	0.289	-0.99	0.498	-0.96
ENSP00000331514	ACTG1	ACTG1 P63261 "Actin, cytoplasmic 2 Actin, cytoplasmic 2, N-terminally processed"	0.38	-0.98	0.353	-0.98	0.624	-0.89	0.463	-0.96	0.381	-0.98	0.572	-0.93	0.81124	-0.38	0.39763	-0.93	0.380109	-0.94	0.211315	-0.98	0.308219	-0.96	0.662805	-0.67	0.315751	-0.96	0.317727	-0.96	0.168995	-0.98	0.245476	-0.98
ENSP00000290378	ACTC1	ACTC1 P68032 "Actin, alpha cardiac muscle 1 "	0.558	-0.94	0.476	-0.96	0.817	-0.58	0.611	-0.9	0.561	-0.94	0.849	-0.49
ENSP00000252699	ACTN4	ACTN4 O43707 "Alpha-actinin-4 "	0.348	-0.98	0.364	-0.98	0.637	-0.88	0.483	-0.96	0.391	-0.98	0.421	-0.97	0.330588	-0.95	0.288578	-0.97	0.208895	-0.98	0.213185	-0.98	0.340303	-0.95	0.515123	-0.86	0.431568	-0.92	0.349303	-0.95	0.326474	-0.95	0.408676	-0.93	0.642757	-0.87	0.433309	-0.96	0.773542	-0.69	0.636136	-0.88	0.342235	-0.97	0.221831	-0.99	0.393589	-0.97	0.328538
ENSP00000289228	ACTR1B	ACTR1B P42025 "Beta-centractin "	1.055	0.17	0.858	-0.47	1.024	0.07	1.644	0.9	0.646	-0.87	0.727	-0.77	0.970922	-0.05	0.925457	-0.14	0.828008	-0.35	0.749024	-0.51	1.12879	0.24	1.28513	0.46	1.22758	0.38	1.14391	0.26	0.981426	-0.03	1.52565	0.68
ENSP00000260408	ADAM10	ADAM10 O14672 "Disintegrin and metalloproteinase domain-containing protein 10 "	1.569	0.88	1.221	0.58	0.988	-0.03	1.157	0.45	1.406	0.79	1.608	0.89
ENSP00000264167	AGPS	AGPS O00116 "Alkyldihydroxyacetonephosphate synthase, peroxisomal "	1.158	0.45	1.646	0.9	1.619	0.9	1.769	0.94	1.195	0.53	1.691	0.92
ENSP00000381197	ADD1	ADD1 P35611 "Alpha-adducin "	0.757	-0.72	0.466	-0.96	0.936	-0.21	0.687	-0.83	0.751	-0.73	0.51	-0.96																					1.46209	0.83	0.948346	-0.14	1.5817	0.88	0.843894	-0.51	1.84242	0.93	1.17144	0.48	1.93481	0.94	1.04653
ENSP00000296412	ADH5	ADH5 P11766 "Alcohol dehydrogenase class-3 "	0.859	-0.47	0.825	-0.56	1.052	0.16	0.857	-0.47	0.961	-0.13	0.898	-0.34
ENSP00000262198	ADNP2	ADNP2 Q6IQ32 "ADNP homeobox protein 2 "	0.778	-0.68	0.88	-0.4	0.879	-0.4	0.692	-0.82	0.933	-0.22	0.924	-0.25
ENSP00000360662	ADNP	ADNP Q9H2P0 "Activity-dependent neuroprotector homeobox protein "	0.784	-0.66	0.819	-0.58	0.734	-0.76	0.752	-0.73	0.794	-0.64	0.643	-0.88	1.54129	0.69	1.38884	0.57	1.17565	0.31	1.25988	0.43	1.39098	0.57	0.976258	-0.04	0.89564	-0.22	0.793575	-0.43	0.815157	-0.38	0.911454	-0.17	0.736182	-0.76	0.865783	-0.42	0.859854	-0.46	0.6839	-0.83	0.911196	-0.27	1.0488	0.13	1.0352	0.1	0.83415
ENSP00000278618	AASDHPPT	AASDHPPT Q9NRN7 "L-aminoadipate-semialdehyde dehydrogenase-phosphopantetheinyl transferase "	0.95	-0.16	0.994	-0.01	0.946	-0.18	0.974	-0.08	0.868	-0.44	0.991	-0.03	0.612051	-0.75	0.274725	-0.97	0.406815	-0.93	0.770467	-0.47	0.108021	-0.99	2.88841	0.95	1.31187	0.48	2.00667	0.87	3.63788	0.97	0.522304	-0.85
ENSP00000360671	SLC25A5	SLC25A5 P05141 "ADP/ATP translocase 2 "	2.005	0.96	2.383	0.98	1.815	0.94	3.046	0.98	1.338	0.74	1.786	0.94	0.582217	-0.79	0.424718	-0.92	1.58566	0.72	0.554967	-0.82	0.729807	-0.55	1.14484	0.26	0.801977	-0.41	2.82352	0.95	0.950192	-0.09	1.24337	0.4	1.09533	0.26	1.06048	0.16	0.789357	-0.66	3.06685	0.98	1.35599	0.75	1.27141	0.66	0.943704	-0.16	3.80079
ENSP00000370808	SLC25A6	SLC25A6 P12236 "ADP/ATP translocase 3 "	2.028	0.96	2.53	0.98	2.166	0.96	3.558	0.99	1.212	0.56	1.726	0.92																					2.61396	0.97	0.969737	-0.09	0.507532	-0.95	4.20062	0.98	2.50213	0.97	0.909664	-0.27	0.476258	-0.95	4.07937
ENSP00000316426	MLLT6	MLLT6 P55198 "Protein AF-17 "	0.817	-0.58	0.565	-0.94	0.622	-0.89	0.802	-0.62	0.763	-0.71	0.47	-0.96	1.58984	0.72	1.74487	0.8	1.04956	0.09	2.10544	0.89	1.45129	0.62	0.995477	0	1.09665	0.17	0.674736	-0.65	1.32389	0.5	0.931411	-0.13
ENSP00000265343	AFF4	AFF4 Q9UHB7 "AF4/FMR2 family member 4 "	1.325	0.73	0.895	-0.35	1.033	0.1	1.074	0.22	1.333	0.73	0.918	-0.27	0.936587	-0.12	0.963288	-0.06	1.18301	0.32	1.12781	0.24	1.24649	0.41	0.737945	-0.53	0.773427	-0.47	0.974428	-0.04	0.888177	-0.23	0.998946	0	1.29049	0.69	1.28993	0.69	1.63791	0.9	1.43661	0.81	1.13592	0.37	1.10557	0.29	1.38437	0.78	1.23193
ENSP00000269143	AFG3L2	AFG3L2 Q9Y4W6 "AFG3-like protein 2 "	1.19	0.52	1.314	0.71	1.089	0.27	1.634	0.9	1.195	0.53	1.427	0.81	1.39701	0.57	1.38333	0.56	2.50317	0.93	1.30209	0.47	1.08112	0.14	1.51086	0.67	1.51673	0.67	2.77081	0.95	1.40633	0.58	1.19889	0.34	0.652144	-0.87	0.71727	-0.79	0.660308	-0.86	1.03755	0.1	0.70483	-0.8	0.775478	-0.69	0.696266	-0.81	1.15619
ENSP00000347581	AGK	AGK Q53H12 "Acylglycerol kinase, mitochondrial "	1.556	0.88	2.085	0.96	1.918	0.95	2.253	0.97	1.321	0.72	1.812	0.94
ENSP00000424874	PGM3	PGM3 O95394 "Phosphoacetylglucosamine mutase "	0.634	-0.88	0.658	-0.86	0.835	-0.54	0.829	-0.55	0.851	-0.49	0.551	-0.94
ENSP00000362300	EIF2C1	EIF2C1 Q9UL18 "Protein argonaute-1 "	0.642	-0.88	0.379	-0.98	1.01	0.03	0.508	-0.96	1.014	0.04	0.536	-0.95	0.467001	-0.89	0.510166	-0.86	0.522608	-0.85	0.558138	-0.82	0.409822	-0.93	0.759087	-0.49	0.843326	-0.32	0.881788	-0.25	0.904306	-0.19	0.677951	-0.64
ENSP00000220592	EIF2C2	EIF2C2 Q9UKV8 "Protein argonaute-2 "	0.475	-0.96	0.471	-0.96	0.659	-0.86	0.58	-0.92	0.597	-0.91	0.428	-0.97
ENSP00000362306	EIF2C4	EIF2C4 Q9HCK5 "Protein argonaute-4 "	0.828	-0.56	0.751	-0.73	1.264	0.65	1.035	0.11	1.114	0.34	0.684	-0.83
ENSP00000247087	AHDC1	AHDC1 Q5TGY3 "AT-hook DNA-binding motif-containing protein 1 "	0.868	-0.44	0.82	-0.57	0.738	-0.75	0.67	-0.85	1.024	0.07	0.79	-0.65																					0.878778	-0.37	1.03845	0.1	1.14237	0.39	0.889685	-0.34	0.9218	-0.23	1.07198	0.19	1.18449	0.51	0.91834
ENSP00000367263	AHNAK	AHNAK Q09666 "Neuroblast differentiation-associated protein AHNAK "	2.392	0.98	1.12	0.36	4.213	0.99	1.976	0.96	2.529	0.98	1.41	0.8	0.920345	-0.15	0.961577	-0.06	0.508193	-0.86	1.16232	0.29	2.96003	0.95	1.13526	0.25	1.16439	0.29	0.658586	-0.67	1.39348	0.57	3.61952	0.97	4.40857	0.99	0.970217	-0.09	1.25654	0.64	0.753113	-0.72	3.81357	0.98	0.775536	-0.69	1.0044	0.01	0.600305
ENSP00000216479	AHSA1	AHSA1 O95433 "Activator of 90 kDa heat shock protein ATPase homolog 1 "	1.917	0.95	3.37	0.99	1.163	0.47	1.357	0.76	1.482	0.85	3.807	0.99
ENSP00000287295	AIFM1	AIFM1 O95831 "Apoptosis-inducing factor 1, mitochondrial "	1.308	0.71	1.404	0.79	1.408	0.79	1.847	0.95	0.793	-0.65	1.61	0.9	0.873066	-0.26	0.873188	-0.26	1.52205	0.67	0.767054	-0.48	0.704385	-0.59	1.14014	0.26	1.14094	0.26	2.11804	0.89	1.0423	0.07	0.995093	0
ENSP00000358062	AIM1	AIM1 Q9Y4K1 "Absent in melanoma 1 protein "	0.45	-0.97	0.464	-0.96	0.425	-0.97	0.572	-0.93	0.35	-0.98	0.444	-0.97
ENSP00000223029	AIMP2	AIMP2 Q13155 "Aminoacyl tRNA synthase complex-interacting multifunctional protein 2 "	0.968	-0.1	0.694	-0.82	1.582	0.88	0.973	-0.08	1.074	0.22	0.795	-0.64
ENSP00000279146	AIP	AIP O00170 "AH receptor-interacting protein "	0.95	-0.16	1.241	0.62	0.961	-0.13	1.035	0.11	1.049	0.15	1.283	0.67
ENSP00000324827	AKAP17A	AKAP17A Q02040 "A-kinase anchor protein 17A "	0.906	-0.31	0.628	-0.89	0.943	-0.19	0.868	-0.44	0.802	-0.62	0.503	-0.96	1.04421	0.08	1.17707	0.31	1.02883	0.05	1.18068	0.32	1.15742	0.28	0.897981	-0.21	1.02806	0.05	0.92104	-0.15	1.00075	0	1.02887	0.05	1.01779	0.05	0.603706	-0.9	0.897069	-0.32	0.670127	-0.85	0.955205	-0.13	0.560845	-0.92	0.865674	-0.42	0.625587
ENSP00000370254	AKR1C1	AKR1C1 Q04828 "Aldo-keto reductase family 1 member C1 "	0.949	-0.17	0.635	-0.88	0.851	-0.49	0.729	-0.77	0.865	-0.45	0.839	-0.52
ENSP00000025301	AKAP11	AKAP11 Q9UKA4 "A-kinase anchor protein 11 "	1.232	0.6	1.151	0.44	1.019	0.06	1.268	0.65	1.261	0.64	1.268	0.65
ENSP00000269701	AKAP8	AKAP8 O43823 "A-kinase anchor protein 8 "	0.432	-0.97	0.49	-0.96	0.691	-0.82	0.491	-0.96	0.528	-0.95	0.317	-0.99	0.538267	-0.84	0.51522	-0.86	0.434371	-0.92	0.45897	-0.9	0.483769	-0.88	0.482571	-0.88	0.476935	-0.89	0.411566	-0.93	0.411738	-0.92	0.448545	-0.91
ENSP00000380557	AKAP8L	AKAP8L Q9ULX6 "A-kinase anchor protein 8-like "	0.85	-0.49	1.125	0.37	0.773	-0.69	0.966	-0.11	1.014	0.04	0.877	-0.41
ENSP00000451828	AKT1	AKT1 P31749 "RAC-alpha serine/threonine-protein kinase "	1.672	0.91	2.213	0.97	1.957	0.96	1.628	0.9	1.247	0.62	1.799	0.94
ENSP00000282032	ARL14EP	ARL14EP Q8N8R7 "ARL14 effector protein "	1.354	0.75	0.486	-0.96	0.696	-0.82	0.688	-0.83	0.627	-0.89	0.336	-0.98
ENSP00000431595	ALDH3B2	ALDH3B2 P48448 "Aldehyde dehydrogenase family 3 member B2 "	0.828	-0.56	1.104	0.31	1.216	0.57	1.388	0.78	0.73	-0.77	0.93	-0.23
ENSP00000290597	ALDH4A1	ALDH4A1 P30038 "Delta-1-pyrroline-5-carboxylate dehydrogenase, mitochondrial "	1.705	0.92	1.258	0.64	0.791	-0.65	0.992	-0.02	1.301	0.7	1.903	0.95	0.774647	-0.47	0.270668	-0.97	7.25049	0.99	0.511837	-0.86	0.308767	-0.96	2.26018	0.91	0.799096	-0.41	22.1114	0.99	1.49415	0.66	0.923028	-0.15
ENSP00000369858	ALOX5AP	ALOX5AP P20292 "Arachidonate 5-lipoxygenase-activating protein "	1.2	0.54	1.129	0.38	2.743	0.98	3.23	0.99	1.317	0.72	1.08	0.24																					0.455183	-0.96	0.584586	-0.92	0.470631	-0.95	0.452811	-0.96	0.35463	-0.97	0.501306	-0.95	0.375325	-0.97	0.376409
ENSP00000261733	ALDH2	ALDH2 P05091 "Aldehyde dehydrogenase, mitochondrial "	0.683	-0.84	0.646	-0.87	1.252	0.63	0.825	-0.56	0.873	-0.42	0.633	-0.88
ENSP00000336927	ALDOA	ALDOA P04075 "Fructose-bisphosphate aldolase A "	0.571	-0.93	0.558	-0.94	0.732	-0.76	0.65	-0.87	1.239	0.61	0.564	-0.94
ENSP00000378731	ALDOC	ALDOC P09972 "Fructose-bisphosphate aldolase C "	0.536	-0.95	0.728	-0.77	0.738	-0.75	0.636	-0.88	0.723	-0.78	0.641	-0.88
ENSP00000382091	ALKBH5	ALKBH5 Q6P6C2 "Probable alpha-ketoglutarate-dependent dioxygenase ABH5 "	1.058	0.18	0.904	-0.32	1.139	0.41	0.707	-0.8	1.37	0.77	0.634	-0.88	1.15576	0.28	1.44186	0.62	1.30263	0.48	1.93058	0.85	1.35584	0.53	0.541256	-0.83	0.689456	-0.62	0.637231	-0.71	0.9098	-0.18	0.659236	-0.67	0.912206	-0.26	1.00656	0.01	0.943597	-0.16	0.541256	-0.93	1.31438	0.72	1.42293	0.8	1.3241	0.72	0.768228
ENSP00000265132	AMBP	AMBP P02760 "Protein AMBP Alpha-1-microglobulin Inter-alpha-trypsin inhibitor light chain Trypstatin"	0.52	-0.95	0.443	-0.97	0.858	-0.47	0.482	-0.96	0.448	-0.97	1.88	0.95
ENSP00000436541	AMPD2	AMPD2 Q01433 "AMP deaminase 2 "	0.718	-0.78	0.631	-0.88	0.822	-0.57	1.108	0.32	0.723	-0.78	0.645	-0.88																					0.775959	-0.69	0.774108	-0.69	1.31827	0.72	0.876236	-0.39	0.682839	-0.83	0.666632	-0.85	1.1258	0.35	0.757137
ENSP00000226299	LAP3	LAP3 P28838 "Cytosol aminopeptidase "	0.927	-0.24	0.842	-0.52	1.079	0.24	1.156	0.45	1.094	0.28	0.915	-0.28
ENSP00000296411	METAP1	METAP1 P53582 "Methionine aminopeptidase 1 "	1.171	0.48	1.401	0.79	1.114	0.34	1.082	0.25	1.159	0.46	2.136	0.96	1.26263	0.43	1.58285	0.72	1.82014	0.83	1.41618	0.59	1.60391	0.73	0.825537	-0.36	1.04378	0.08	1.24261	0.4	0.92663	-0.14	1.07925	0.14
ENSP00000300060	ANPEP	ANPEP P15144 "Aminopeptidase N "	1.222	0.58	0.652	-0.87	1.026	0.08	1.393	0.78	0.479	-0.96	1.057	0.17	1.431	0.61	1.53278	0.68	1.54835	0.69	2.11325	0.89	1.69206	0.78	0.905102	-0.19	0.994639	0	1.02488	0.04	1.37089	0.55	1.11758	0.22
ENSP00000421922	LRPAP1	LRPAP1 P30533 "Alpha-2-macroglobulin receptor-associated protein "	1.109	0.33	1.087	0.27	1.361	0.76	1.208	0.56	1.338	0.74	1.144	0.42
ENSP00000345848	ANP32B	ANP32B Q92688 "Acidic leucine-rich nuclear phosphoprotein 32 family member B "	0.7	-0.81	0.681	-0.84	0.537	-0.95	0.886	-0.38	0.508	-0.96	0.593	-0.92	0.473774	-0.89	0.417492	-0.92	0.73343	-0.54	0.464066	-0.9	0.665925	-0.66	0.782677	-0.45	0.694907	-0.61	1.26721	0.43	0.765007	-0.48	1.12617	0.23
ENSP00000314004	ANAPC2	ANAPC2 Q9UJX6 "Anaphase-promoting complex subunit 2 "	1.26	0.64	1.548	0.88	1.02	0.06	1.195	0.53	1.147	0.43	1.25	0.63	1.24324	0.4	1.439	0.61	0.994345	0	4.5618	0.98	1.5905	0.72	1.05041	0.09	1.20821	0.35	0.964245	-0.06	4.34823	0.98	1.41679	0.59
ENSP00000350686	ANKLE2	ANKLE2 Q86XL3 "Ankyrin repeat and LEM domain-containing protein 2 "	1.002	0	0.938	-0.21	1.041	0.13	1.057	0.17	0.95	-0.16	1.019	0.06
ENSP00000321617	ANKZF1	ANKZF1 Q9H8Y5 "Ankyrin repeat and zinc finger domain-containing protein 1 "	0.929	-0.23	0.958	-0.14	0.986	-0.04	1.02	0.06	0.917	-0.28	1.054	0.17
ENSP00000331879	PRMT3	PRMT3 O60678 "Protein arginine N-methyltransferase 3 "	1.022	0.06	1.092	0.28	0.966	-0.11	0.913	-0.29	1.371	0.77	1.261	0.64	0.558378	-0.82	0.0341011	-0.99	0.391693	-0.93	0.251981	-0.98	0.287744	-0.97	1.07645	0.13	0.0665208	-0.99	0.789263	-0.43	0.486025	-0.88	0.568352	-0.81
ENSP00000367581	ANKRD11	ANKRD11 Q6UB99 "Ankyrin repeat domain-containing protein 11 "	0.712	-0.79	0.706	-0.8	0.903	-0.32	0.746	-0.74	0.967	-0.1	0.654	-0.87	1.02722	0.04	1.12471	0.23	1.10728	0.19	0.878809	-0.25	1.19596	0.33	0.977577	-0.04	1.07631	0.13	1.09969	0.18	0.833026	-0.34	1.17276	0.31
ENSP00000351416	ANKRD17	ANKRD17 O75179 "Ankyrin repeat domain-containing protein 17 "	1.328	0.73	2.733	0.98	1.136	0.4	1.144	0.42	1.408	0.79	3.098	0.99
ENSP00000382379	ANKRD28	ANKRD28 O15084 "Serine/threonine-protein phosphatase 6 regulatory ankyrin repeat subunit A "	1.106	0.32	1.029	0.09	1.027	0.08	1.167	0.47	1.033	0.1	1.254	0.64
ENSP00000257497	ANXA1	ANXA1 P04083 "Annexin A1 "	2.178	0.96	3.464	0.99	2.066	0.96	1.417	0.8	2.402	0.98	6.534	0.99	3.85452	0.97	16.9519	0.99	3.19672	0.96	8.38975	0.99	30.0796	0.99	1.93072	0.85	9.51947	0.99	1.62005	0.74	4.40131	0.98	18.3121	0.99	4.35656	0.99	2.7489	0.97	2.75008	0.97	1.34628	0.74	3.81589	0.98	2.31068	0.96	2.26694	0.96	1.07912
ENSP00000296511	ANXA5	ANXA5 P08758 "Annexin A5 "	0.921	-0.26	3.339	0.99	2.005	0.96	2.088	0.96	0.856	-0.48	1.606	0.89	0.684206	-0.63	1.03682	0.06	0.759961	-0.49	1.37519	0.56	0.611543	-0.75	0.682495	-0.64	1.03501	0.06	0.797665	-0.42	1.38364	0.57	0.623878	-0.73
ENSP00000413234	AP2A2	AP2A2 O94973 "AP-2 complex subunit alpha-2 "	0.952	-0.16	0.961	-0.13	0.968	-0.1	0.792	-0.65	0.836	-0.53	1.015	0.04
ENSP00000262325	AP2B1	AP2B1 P63010 "AP-2 complex subunit beta "	1.19	0.52	1.114	0.34	1.22	0.58	1.22	0.58	0.749	-0.74	1.272	0.66	0.808728	-0.39	0.591055	-0.78	0.812734	-0.38	0.520269	-0.85	0.686744	-0.63	1.34272	0.52	0.971595	-0.05	1.40458	0.58	0.836442	-0.33	1.08363	0.15
ENSP00000255194	AP3B1	AP3B1 O00203 "AP-3 complex subunit beta-1 "	1.448	0.83	1.966	0.96	1.507	0.86	1.613	0.9	1.213	0.56	2.37	0.97	1.05734	0.1	0.893924	-0.22	1.09265	0.16	0.717275	-0.57	0.995246	0	1.4747	0.64	1.26158	0.43	1.59287	0.72	1.00092	0	1.42222	0.6
ENSP00000344055	AP3D1	AP3D1 O14617 "AP-3 complex subunit delta-1 "	1.234	0.6	1.434	0.81	1.416	0.8	1.308	0.71	1.129	0.38	1.422	0.8
ENSP00000325369	AP3S1	AP3S1 Q92572 "AP-3 complex subunit sigma-1 "	0.859	-0.47	1.251	0.63	0.996	-0.01	1.1	0.3	1.009	0.02	1.358	0.76																					1.61106	0.89	1.0569	0.15	1.05494	0.14	2.53222	0.97	1.07527	0.2	0.690314	-0.83	0.683296	-0.83	1.65952
ENSP00000339109	ANAPC1	ANAPC1 Q9H1A4 "Anaphase-promoting complex subunit 1 "	0.91	-0.3	1.5	0.85	0.76	-0.72	1.149	0.43	0.836	-0.53	1.022	0.06	1.53376	0.68	1.11534	0.21	1.04739	0.08	1.06425	0.11	0.84811	-0.32	1.51929	0.67	1.11597	0.21	1.08106	0.14	1.05242	0.09	0.836577	-0.33
ENSP00000394394	ANAPC7	ANAPC7 Q9UJX3 "Anaphase-promoting complex subunit 7 "	1.121	0.36	1.401	0.79	0.877	-0.41	1.107	0.32	0.925	-0.25	1.11	0.33
ENSP00000451979	APEX1	APEX1 P27695 "DNA-(apurinic or apyrimidinic site) lyase DNA-(apurinic or apyrimidinic site) lyase, mitochondrial"	1.708	0.92	1.299	0.7	1.306	0.71	0.98	-0.06	1.467	0.84	1.528	0.87	1.15337	0.28	1.35342	0.53	1.52081	0.67	2.04331	0.88	1.24364	0.41	1.2495	0.41	1.47897	0.65	1.72719	0.79	2.21217	0.91	1.37899	0.56	1.10487	0.29	1.48338	0.85	1.76932	0.92	1.46739	0.84	1.01044	0.03	1.35134	0.75	1.56974	0.88	1.34515
ENSP00000431391	API5	API5 Q9BZZ5 "Apoptosis inhibitor 5 "	1.384	0.78	0.867	-0.44	1.154	0.44	0.93	-0.23	1.243	0.62	0.778	-0.68																					1.34725	0.74	1.15632	0.42	1.12252	0.34	1.30793	0.71	1.24209	0.62	1.03756	0.1	1.00291	0	1.18128
ENSP00000233242	APOB	APOB P04114 "Apolipoprotein B-100 Apolipoprotein B-48"	1.042	0.13	1.126	0.37	1.562	0.88	0.906	-0.31	1.057	0.17	1.554	0.88
ENSP00000205948	APOH	APOH P02749 "Beta-2-glycoprotein 1 "	1.053	0.16	1.275	0.66	2.664	0.98	0.811	-0.6	1.705	0.92	2.076	0.96	3.27885	0.96	3.96483	0.98	4.92931	0.98	2.02145	0.88	6.51259	0.99	3.47499	0.97	4.25186	0.98	5.46043	0.98	2.14348	0.89	7.07181	0.99
ENSP00000362268	APOOL	APOOL Q6UXV4 "Apolipoprotein O-like "	1.187	0.52	1.072	0.22	1.452	0.83	1.194	0.53	0.979	-0.06	1.215	0.57
ENSP00000156471	AQR	AQR O60306 "Intron-binding protein aquarius "	1.196	0.53	0.89	-0.37	1.072	0.22	0.961	-0.13	1.168	0.47	0.696	-0.82	0.867152	-0.28	0.956477	-0.08	0.829262	-0.35	0.839708	-0.33	0.896102	-0.21	0.928012	-0.14	1.07487	0.13	0.952974	-0.08	0.922114	-0.15	1.01178	0.02
ENSP00000315357	ARL6IP6	ARL6IP6 Q8N6S5 "ADP-ribosylation factor-like protein 6-interacting protein 6 "	0.938	-0.21	0.592	-0.92	0.988	-0.03	1.116	0.34	1.081	0.24	0.451	-0.97
ENSP00000312262	ADRBK1	ADRBK1 P25098 "Beta-adrenergic receptor kinase 1 "	0.952	-0.16	1.261	0.64	1.326	0.73	1.357	0.76	1.077	0.24	0.947	-0.17	1.18998	0.33	0.651401	-0.68	0.871646	-0.26	0.83491	-0.34	0.900022	-0.2	2.03661	0.88	1.12296	0.23	1.56382	0.7	1.4585	0.63	1.59364	0.72	1.53178	0.87	1.30397	0.71	2.09407	0.95	1.66541	0.91	0.845809	-0.5	0.704607	-0.8	1.12213	0.34	0.902963
ENSP00000252725	ARPC1B	ARPC1B O15143 "Actin-related protein 2/3 complex subunit 1B "	0.985	-0.05	0.665	-0.85	1.193	0.52	1.073	0.22	0.8	-0.63	0.926	-0.24	0.445143	-0.91	0.45498	-0.9	0.743483	-0.52	0.324317	-0.96	0.349646	-0.95	0.666408	-0.66	0.674075	-0.65	1.22105	0.37	0.465509	-0.9	0.530002	-0.84
ENSP00000395370	ARF3	ARF3 B7ZB63;F5H1V1;F5H6T5 "ADP-ribosylation factor 3; cDNA, FLJ79427, highly similar to ADP-ribosylation factor 3 ";"ADP-ribosylation factor 3 ";"ADP-ribosylation factor 3 "	1.054	0.17	1.346	0.75	1.187	0.52	1.289	0.68	1.049	0.15	1.293	0.69
ENSP00000298316	ARF6	ARF6 P62330 "ADP-ribosylation factor 6 "	1.495	0.85	1.563	0.88	1.316	0.72	1.401	0.79	1.153	0.44	1.914	0.95
ENSP00000434442	ARFGAP2	ARFGAP2 Q8N6H7 "ADP-ribosylation factor GTPase-activating protein 2 "	1.323	0.73	0.913	-0.29	1.15	0.43	1.39	0.78	0.983	-0.05	0.781	-0.67																					2.00384	0.95	1.36238	0.76	1.22039	0.58	1.36467	0.76	1.23005	0.6	0.818399	-0.58	0.727005	-0.77	0.822554
ENSP00000357066	ARG1	ARG1 P05089 "Arginase-1 "	1.969	0.96	1.697	0.92	1.954	0.96	3.02	0.98	1.632	0.9	1.494	0.85
ENSP00000383059	ARGLU1	ARGLU1 Q9NWB6 "Arginine and glutamate-rich protein 1 "	0.854	-0.48	0.806	-0.61	0.879	-0.4	0.696	-0.82	0.949	-0.17	0.873	-0.42	1.07212	0.13	1.00645	0.01	0.879262	-0.25	1.09173	0.16	1.40426	0.58	0.739549	-0.53	0.701519	-0.6	0.633839	-0.71	0.753696	-0.5	0.992989	-0.01	1.35153	0.75	1.62254	0.9	1.59071	0.88	1.06251	0.17	1.15385	0.42	1.34424	0.74	1.32382	0.72	0.883553
ENSP00000359657	ARHGEF7	ARHGEF7 Q14155 "Rho guanine nucleotide exchange factor 7 "	1.121	0.36	2.193	0.97	1.265	0.65	1.389	0.78	1.157	0.45	2.29	0.97
ENSP00000362273	ADPRHL2	ADPRHL2 Q9NX46 "Poly(ADP-ribose) glycohydrolase ARH3 "	0.849	-0.49	0.648	-0.87	0.702	-0.81	0.878	-0.41	0.657	-0.87	0.932	-0.22
ENSP00000320485	ARID1A	ARID1A O14497 "AT-rich interactive domain-containing protein 1A "	1.169	0.48	0.907	-0.31	1.091	0.28	1.006	0.01	1.197	0.53	0.902	-0.32	1.32264	0.49	1.32137	0.49	1.45138	0.62	2.1704	0.9	1.3821	0.56	0.898562	-0.21	0.910999	-0.18	1.03127	0.05	1.4787	0.65	0.959296	-0.07	0.892308	-0.33	1.05284	0.14	0.89393	-0.33	1.02106	0.06	1.15021	0.42	1.3267	0.72	1.12115	0.34	1.29364
ENSP00000369217	ARIH1	ARIH1 Q9Y4X5 "E3 ubiquitin-protein ligase ARIH1 "	1.042	0.13	1.324	0.73	1.177	0.49	1.206	0.55	1.087	0.27	1.143	0.42
ENSP00000343126	ARID3B	ARID3B Q8IVW6 "AT-rich interactive domain-containing protein 3B "	0.685	-0.83	0.662	-0.86	0.807	-0.61	0.832	-0.55	0.632	-0.88	0.619	-0.9
ENSP00000347602	ARID4A	ARID4A P29374 "AT-rich interactive domain-containing protein 4A "	1.088	0.27	0.882	-0.39	1.065	0.2	0.93	-0.23	1.212	0.56	0.942	-0.19																					0.892178	-0.33	0.964246	-0.1	1.43582	0.81	1.15291	0.42	0.901593	-0.3	0.961404	-0.11	1.38894	0.78	1.14714
ENSP00000355562	ARID4B	ARID4B Q4LE39 "AT-rich interactive domain-containing protein 4B "	1.223	0.58	1.281	0.67	0.997	0	1.081	0.24	1.148	0.43	0.964	-0.12
ENSP00000335044	ARID2	ARID2 Q68CP9 "AT-rich interactive domain-containing protein 2 "	1.058	0.18	1.207	0.55	0.862	-0.46	0.949	-0.17	1.101	0.31	1.053	0.16	1.24585	0.41	1.34113	0.51	1.06358	0.11	1.43897	0.61	1.37146	0.55	0.930488	-0.13	1.00581	0.01	0.814173	-0.38	1.06465	0.11	1.07307	0.13	0.981331	-0.05	0.688195	-0.83	0.539136	-0.93	0.597291	-0.91	1.4259	0.8	0.934243	-0.19	0.762618	-0.71	0.842389
ENSP00000260746	ARL3	ARL3 P36405 "ADP-ribosylation factor-like protein 3 "	1.078	0.24	1.275	0.66	1.071	0.22	1.036	0.11	1.12	0.36	1.384	0.78
ENSP00000256496	ARL8B	ARL8B Q9NVJ2 "ADP-ribosylation factor-like protein 8B "	0.749	-0.74	0.781	-0.67	0.93	-0.23	1.021	0.06	0.898	-0.34	0.666	-0.85
ENSP00000340672	ARMCX3	ARMCX3 Q9UH62 "Armadillo repeat-containing X-linked protein 3 "	1.265	0.65	1.675	0.91	1.476	0.84	2.097	0.96	1.228	0.59	1.183	0.51
ENSP00000333948	RPS19BP1	RPS19BP1 Q86WX3 "Active regulator of SIRT1 "	0.759	-0.72	0.744	-0.75	0.667	-0.85	0.753	-0.73	0.871	-0.43	0.877	-0.41	0.728519	-0.55	0.481124	-0.88	0.964229	-0.06	0.784966	-0.44	0.962999	-0.06	0.702092	-0.6	0.482017	-0.88	0.974664	-0.04	0.771795	-0.47	0.942454	-0.11	0.887846	-0.35	0.80757	-0.61	0.665874	-0.85	0.77042	-0.7	1.34557	0.74	1.19519	0.53	0.979255	-0.06	1.14571
ENSP00000260641	ACTR2	ACTR2 P61160 "Actin-related protein 2 "	0.914	-0.29	0.691	-0.82	1.234	0.6	0.998	0	0.877	-0.41	0.779	-0.67
ENSP00000256001	ACTR3B	ACTR3B Q9P1U1 "Actin-related protein 3B "	0.764	-0.71	0.654	-0.87	0.803	-0.62	0.771	-0.7	0.451	-0.97	0.518	-0.95
ENSP00000263238	ACTR3	ACTR3 P61158 "Actin-related protein 3 "	0.964	-0.12	0.638	-0.88	1.277	0.66	1	0	0.784	-0.66	0.895	-0.35	0.66373	-0.67	0.568061	-0.81	0.747825	-0.51	0.315991	-0.96	0.557802	-0.82	0.941254	-0.11	0.813112	-0.38	1.10504	0.19	0.452547	-0.91	0.810339	-0.39	0.822642	-0.57	0.599291	-0.91	0.764055	-0.71	1.09251	0.25	0.956828	-0.12	0.682115	-0.83	0.863867	-0.43	1.25004
ENSP00000345361	ARPC5L	ARPC5L Q9BPX5 "Actin-related protein 2/3 complex subunit 5-like protein "	0.904	-0.32	0.495	-0.96	0.998	0	0.748	-0.74	0.471	-0.96	0.862	-0.46	0.707862	-0.59	0.578251	-0.79	0.422897	-0.92	0.393749	-0.93	0.533542	-0.84	0.790151	-0.43	0.652433	-0.68	0.493423	-0.88	0.43706	-0.91	0.61338	-0.75	0.81267	-0.6	0.714172	-0.79	0.996757	0	0.493008	-0.95	0.742019	-0.74	0.63813	-0.88	0.883218	-0.36	0.442007
ENSP00000243903	ACTR5	ACTR5 Q9H9F9 "Actin-related protein 5 "	1.29	0.68	1.389	0.78	1.158	0.45	1.162	0.46	1.175	0.49	1.564	0.88	1.05201	0.09	1.19659	0.33	1.00981	0.02	0.987805	-0.02	1.21207	0.36	0.961591	-0.06	1.10991	0.2	0.963266	-0.06	0.900159	-0.2	1.13865	0.25
ENSP00000188312	ACTR6	ACTR6 Q9GZN1 "Actin-related protein 6 "	1.014	0.04	0.997	0	0.957	-0.14	0.844	-0.51	1.023	0.07	1.117	0.35	0.836048	-0.33	1.33364	0.5	1.06383	0.11	1.46235	0.63	0.810365	-0.39	0.788383	-0.43	1.27253	0.44	1.04855	0.08	1.37969	0.56	0.782945	-0.45
ENSP00000336842	ACTR8	ACTR8 Q9H981 "Actin-related protein 8 "	1.148	0.43	1.325	0.73	1.032	0.1	0.982	-0.05	1.114	0.34	1.413	0.8	0.975284	-0.04	1.27931	0.45	1.16819	0.3	1.46648	0.64	0.967367	-0.06	0.774283	-0.47	1.01371	0.02	0.952386	-0.09	1.14945	0.27	0.768947	-0.47	0.91375	-0.26	0.891069	-0.34	0.887331	-0.35	0.894695	-0.32	1.2552	0.64	1.19799	0.53	1.18347	0.51	1.20718
ENSP00000327137	ARPC2	ARPC2 O15144 "Actin-related protein 2/3 complex subunit 2 "	0.898	-0.34	0.644	-0.88	1.34	0.74	1.047	0.14	0.791	-0.65	0.849	-0.49	0.491186	-0.88	0.470838	-0.89	0.540153	-0.83	0.342139	-0.95	0.403863	-0.93	0.9744	-0.04	0.947768	-0.09	1.12014	0.22	0.657327	-0.67	0.810038	-0.39	0.73802	-0.75	0.757925	-0.72	1.43649	0.81	0.794738	-0.64	0.88294	-0.36	0.88735	-0.35	1.6678	0.91	0.933602
ENSP00000228825	ARPC3	ARPC3 O15145 "Actin-related protein 2/3 complex subunit 3 "	0.838	-0.53	0.618	-0.9	1.271	0.66	0.974	-0.08	0.743	-0.75	0.799	-0.63	0.808959	-0.39	0.764336	-0.48	1.04272	0.07	0.62082	-0.73	0.718615	-0.57	0.851313	-0.31	0.810364	-0.39	1.14778	0.27	0.642478	-0.7	0.771275	-0.47	0.925362	-0.22	1.14722	0.41	1.03753	0.1	1.21515	0.57	0.971589	-0.08	1.18634	0.51	1.06344	0.18	1.25375
ENSP00000352918	ARPC5	ARPC5 O15511 "Actin-related protein 2/3 complex subunit 5 "	1.18	0.5	0.793	-0.65	1.55	0.88	1.214	0.57	0.966	-0.11	1.01	0.03	0.98613	-0.02	0.941757	-0.11	1.40472	0.58	0.927419	-0.14	0.948836	-0.09	1.01608	0.03	0.986823	-0.02	1.51337	0.67	0.949616	-0.09	1.00104	0
ENSP00000360475	ARRDC1	ARRDC1 Q8N5I2 "Arrestin domain-containing protein 1 "	1.847	0.95	2.873	0.98	1.507	0.86	1.827	0.94	1.952	0.96	2.971	0.98
ENSP00000429900	ASAP1	ASAP1 Q9ULH1 "Arf-GAP with SH3 domain, ANK repeat and PH domain-containing protein 1 "	0.424	-0.97	0.697	-0.81	0.746	-0.74	0.794	-0.64	0.646	-0.87	0.398	-0.98
ENSP00000339404	ASCC1	ASCC1 Q8N9N2 "Activating signal cointegrator 1 complex subunit 1 "	0.884	-0.38	1.459	0.83	1.167	0.47	0.929	-0.23	0.954	-0.15	1.376	0.77	0.923188	-0.15	0.547196	-0.83	0.904545	-0.19	1.12978	0.24	1.42868	0.6	0.565626	-0.81	0.339238	-0.95	0.579266	-0.79	0.692558	-0.62	0.896849	-0.21
ENSP00000358159	ASCC3	ASCC3 Q8N3C0 "Activating signal cointegrator 1 complex subunit 3 "	1.017	0.05	1.233	0.6	1.001	0	1.086	0.26	0.961	-0.13	1.354	0.75
ENSP00000229595	ASF1A	ASF1A Q9Y294 "Histone chaperone ASF1A "	0.986	-0.04	0.826	-0.56	0.851	-0.49	0.904	-0.32	0.727	-0.77	0.707	-0.8	1.00557	0	1.12197	0.22	1.8041	0.82	1.81268	0.82	2.20238	0.9	0.493461	-0.88	0.557119	-0.82	0.925361	-0.14	0.889995	-0.23	1.10733	0.19
ENSP00000258457	C2orf49	C2orf49 Q9BVC5 "Ashwin "	1.042	0.13	0.733	-0.76	0.917	-0.28	0.741	-0.75	0.924	-0.25	0.65	-0.87	0.422695	-0.92	0.506633	-0.86	0.508426	-0.86	0.4584	-0.9	0.439307	-0.91	0.912469	-0.17	1.10488	0.19	1.14898	0.27	0.970312	-0.05	0.961598	-0.06
ENSP00000370718	ASMTL	ASMTL O95671 "N-acetylserotonin O-methyltransferase-like protein "	0.774	-0.69	0.852	-0.49	1.145	0.42	0.759	-0.72	1.405	0.79	1.079	0.24
ENSP00000466379	ASNA1	ASNA1 NP_004308.2 "ATPase ASNA1 "	1.012	0.03	1.003	0	0.869	-0.43	0.866	-0.45	0.925	-0.25	1.32	0.72
ENSP00000377846	ASNS	ASNS P08243 "Asparagine synthetase [glutamine-hydrolyzing] "	0.907	-0.31	0.88	-0.4	0.913	-0.29	0.892	-0.36	0.813	-0.6	1.126	0.37	2.3931	0.92	1.65517	0.76	1.3797	0.56	1.66839	0.77	0.369685	-0.94	1.4623	0.63	1.1508	0.27	0.757028	-0.49	0.855747	-0.3	0.2279	-0.98
ENSP00000261191	ASUN	ASUN Q9NVM9 "Protein asunder homolog "	1.249	0.63	1.222	0.58	1.014	0.04	1.106	0.32	0.935	-0.21	0.968	-0.1	0.760472	-0.49	0.961575	-0.06	1.00114	0	1.24061	0.4	1.1259	0.23	0.717237	-0.57	0.907172	-0.19	0.968964	-0.05	1.17214	0.3	1.06467	0.11	1.45879	0.83	2.02652	0.95	1.86615	0.93	1.5176	0.86	1.69037	0.91	2.29798	0.96	2.09852	0.95	1.72671
ENSP00000391447	ASXL2	ASXL2 Q76L83 "Putative Polycomb group protein ASXL2 "	1.323	0.73	0.789	-0.65	1.121	0.36	1.183	0.51	1.192	0.52	0.766	-0.71
ENSP00000349877	ATP13A1	ATP13A1 Q9HD20 "Probable cation-transporting ATPase 13A1 "	1.894	0.95	1.365	0.76	1.718	0.92	1.537	0.87	1.565	0.88	1.279	0.67	0.850171	-0.31	0.858543	-0.29	0.975571	-0.04	0.633603	-0.71	0.914893	-0.16	1.27675	0.45	1.29511	0.47	1.51414	0.67	0.949587	-0.09	1.409	0.58	1.20631	0.56	0.9571	-0.12	1.20266	0.55	2.18919	0.96	0.644836	-0.87	0.500673	-0.95	0.623897	-0.89	1.14908
ENSP00000295598	ATP1A1	ATP1A1 P05023 "Sodium/potassium-transporting ATPase subunit alpha-1 "	0.886	-0.38	1.309	0.71	1.839	0.94	1.888	0.95	1.298	0.7	1.664	0.91	0.721783	-0.57	0.782678	-0.45	0.72343	-0.56	0.778951	-0.46	0.604274	-0.76	0.993653	-0.01	1.05969	0.1	1.04887	0.08	1.07224	0.13	0.862126	-0.29
ENSP00000301387	ATP2A3	ATP2A3 Q93084 "Sarcoplasmic/endoplasmic reticulum calcium ATPase 3 "	1.612	0.9	1.073	0.22	1.385	0.78	1.924	0.95	1.452	0.83	1.095	0.29	0.985844	-0.02	1.54718	0.69	4.14487	0.98	1.47033	0.64	1.07977	0.14	1.07588	0.13	1.67288	0.77	4.59969	0.98	1.61021	0.73	1.20432	0.35	0.604616	-0.9	2.21759	0.96	1.75755	0.92	1.58715	0.88	0.610397	-0.9	2.19089	0.96	1.72195	0.92	1.57335
ENSP00000370414	ATP5EP2	ATP5EP2 Q5VTU8 "ATP synthase subunit epsilon-like protein, mitochondrial "	1.4	0.79	0.928	-0.24	1.111	0.33	1.572	0.88	0.987	-0.04	0.966	-0.11	1.08781	0.16	0.381075	-0.94	1.81179	0.82	1.31475	0.49	1.05093	0.09	1.13963	0.26	0.403965	-0.93	1.98394	0.87	1.37808	0.56	1.12805	0.24	1.09101	0.24	1.01132	0.03	1.36001	0.76	3.48274	0.98	1.00808	0.02	0.914453	-0.25	1.21951	0.58	3.15982
ENSP00000358737	ATP5F1	ATP5F1 P24539 "ATP synthase subunit b, mitochondrial "	1.486	0.85	0.929	-0.23	1.499	0.85	1.583	0.88	1.364	0.76	1.051	0.16	0.749373	-0.51	1.36509	0.55	1.73831	0.8	0.942478	-0.11	0.866854	-0.28	0.827137	-0.35	1.51898	0.67	2.01379	0.87	1.04595	0.08	0.982154	-0.03
ENSP00000410759	ATXN7L1	ATXN7L1 Q9ULK2 "Ataxin-7-like protein 1 "	0.876	-0.41	0.797	-0.64	0.8	-0.63	0.852	-0.49	0.999	0	0.641	-0.88
ENSP00000287394	ATAD2	ATAD2 Q6PL18 "ATPase family AAA domain-containing protein 2 "	1.27	0.66	1.85	0.95	1.104	0.31	1.941	0.95	1.458	0.83	1.384	0.78	1.3302	0.5	1.39543	0.57	1.08721	0.15	1.24493	0.41	0.896823	-0.21	1.04047	0.07	1.04216	0.07	0.907448	-0.19	0.956507	-0.08	0.6588	-0.67
ENSP00000238789	ATAD2B	ATAD2B Q9ULI0 "ATPase family AAA domain-containing protein 2B "	1.263	0.65	1.303	0.7	1.316	0.72	0.998	0	1.622	0.9	1.156	0.45	1.29427	0.47	0.810487	-0.39	1.14252	0.26	0.797521	-0.42	0.647015	-0.69	1.79176	0.82	1.14257	0.26	1.6611	0.76	1.11749	0.22	0.923242	-0.15	0.759703	-0.72	0.492937	-0.95	0.582807	-0.92	0.699239	-0.81	0.893318	-0.33	0.563344	-0.92	0.666241	-0.85	0.80681
ENSP00000368030	ATAD3A	ATAD3A Q9NVI7 "ATPase family AAA domain-containing protein 3A "	1.215	0.57	1.755	0.93	1.259	0.64	1.583	0.88	0.894	-0.35	1.911	0.95	0.920339	-0.15	0.93352	-0.13	1.37799	0.56	0.848984	-0.31	0.968229	-0.06	1.41369	0.59	1.43383	0.61	2.17078	0.9	1.2964	0.47	1.41928	0.59	0.836921	-0.53	0.912882	-0.26	0.748339	-0.73	1.21344	0.57	0.907486	-0.28	0.973267	-0.07	0.786484	-0.66	1.29805
ENSP00000262053	ATF1	ATF1 P18846 "Cyclic AMP-dependent transcription factor ATF-1 "	1.245	0.62	1.031	0.1	1.057	0.17	1.238	0.61	0.98	-0.06	0.44	-0.97	1.25866	0.42	1.22815	0.38	1.07485	0.13	1.51939	0.67	1.24325	0.4	1.17967	0.32	1.17095	0.3	1.05771	0.1	1.42897	0.6	1.19231	0.33	1.95185	0.94	2.20047	0.96	2.49413	0.97	2.26061	0.96	1.23099	0.6	1.35809	0.76	1.52653	0.86	1.39994
ENSP00000264110	ATF2	ATF2 P15336 "Cyclic AMP-dependent transcription factor ATF-2 "	1.095	0.29	1.044	0.14	1.028	0.09	0.796	-0.64	1.032	0.1	0.84	-0.52
ENSP00000449938	ATF7	ATF7 P17544 "Cyclic AMP-dependent transcription factor ATF-7 "	1.061	0.19	0.879	-0.4	1.277	0.66	1.113	0.34	1.221	0.58	0.84	-0.52	1.01993	0.03	0.889462	-0.23	1.00908	0.01	5.45915	0.98	3.10089	0.96	0.621941	-0.73	0.550733	-0.83	0.647833	-0.69	3.25648	0.96	1.90638	0.85	0.896782	-0.32	2.07069	0.95	1.09075	0.24	1.25852	0.65	1.00009	0	2.25981	0.96	1.18047	0.5	1.37812
ENSP00000335203	ATPIF1	ATPIF1 Q9UII2 "ATPase inhibitor, mitochondrial "	1.71	0.92	0.924	-0.25	1.413	0.8	2	0.96	1.314	0.71	1.077	0.24	1.25669	0.42	1.38582	0.57	3.149	0.96	1.30683	0.48	0.837036	-0.33	1.98551	0.87	2.22215	0.91	5.16378	0.98	2.05409	0.88	1.37332	0.55	3.33722	0.98	2.07296	0.95	1.49417	0.85	5.29672	0.99	2.57118	0.97	1.56486	0.88	1.1188	0.33	4.01927
ENSP00000381844	ATL3	ATL3 Q6DD88 "Atlastin-3 "	1.043	0.13	0.897	-0.34	1.461	0.83	1.449	0.83	1.218	0.57	1.026	0.08	0.574404	-0.8	0.417977	-0.92	1.16302	0.29	0.251686	-0.98	0.113509	-0.99	1.21731	0.37	0.896312	-0.21	2.5762	0.94	0.533664	-0.84	0.246468	-0.98
ENSP00000388058	ATM	ATM Q13315 "Serine-protein kinase ATM "	1.741	0.93	1.182	0.5	2.752	0.98	1.396	0.78	1.244	0.62	1.005	0.01	0.370171	-0.94	0.541749	-0.83	0.457251	-0.9	0.295035	-0.97	0.457962	-0.9	1.25443	0.42	1.57012	0.71	1.58168	0.72	0.989109	-0.02	1.57665	0.71
ENSP00000460944	XRCC6BP1	XRCC6BP1 XRCC6BP1-001 "XRCC6 binding protein 1 [Source:HGNC Symbol;Acc:29452]" "HGNC_transcript_name"	1.411	0.8	1.935	0.95	1.32	0.72	1.442	0.82	1.552	0.88	1.399	0.79
ENSP00000301587	ATP5H	ATP5H O75947 "ATP synthase subunit d, mitochondrial "	2.431	0.98	1.136	0.4	1.652	0.91	2.455	0.98	1.519	0.86	1.317	0.72	1.4804	0.65	2.24997	0.91	7.41348	0.99	2.58533	0.94	0.935142	-0.12	1.57318	0.71	2.4056	0.92	8.34005	0.99	2.73606	0.94	0.988309	-0.02	1.13466	0.37	0.686863	-0.83	1.22704	0.59	5.19616	0.99	1.39732	0.79	0.753183	-0.72	1.45313	0.83	7.08293
ENSP00000381736	ATP5A1	ATP5A1 P25705 "ATP synthase subunit alpha, mitochondrial "	1.976	0.96	1.107	0.32	1.648	0.91	2.582	0.98	1.242	0.62	1.355	0.75	1.6292	0.75	2.35642	0.92	8.73272	0.99	2.90118	0.95	1.25881	0.42	1.60367	0.73	2.30167	0.92	8.68866	0.99	2.81997	0.95	1.28754	0.46	1.22321	0.58	0.859815	-0.46	1.17921	0.5	7.8075	0.99	1.22645	0.59	0.838647	-0.52	1.14982	0.42	8.08782
ENSP00000215375	ATP5D	ATP5D P30049 "ATP synthase subunit delta, mitochondrial "	1.465	0.84	0.936	-0.21	1.224	0.59	1.766	0.93	1.058	0.18	0.972	-0.09	2.12233	0.89	4.24091	0.98	21.1095	0.99	5.39747	0.98	1.04116	0.07	2.52615	0.93	5.11188	0.98	24.4437	0.99	6.32725	0.99	1.25857	0.42
ENSP00000349142	ATP5C1	ATP5C1 P36542 "ATP synthase subunit gamma, mitochondrial "	0.788	-0.66	0.774	-0.69	0.968	-0.1	0.926	-0.24	1.134	0.39	0.957	-0.14	0.73463	-0.54	1.02002	0.03	4.22724	0.98	0.954969	-0.08	0.410146	-0.93	1.43888	0.61	2.02815	0.88	8.73436	0.99	1.87777	0.84	0.811413	-0.38	1.22483	0.59	1.35432	0.75	1.48014	0.84	6.35651	0.99	1.04928	0.13	1.12681	0.35	1.23272	0.61	5.44709
ENSP00000290299	ATP5O	ATP5O P48047 "ATP synthase subunit O, mitochondrial "	1.757	0.93	0.983	-0.05	1.18	0.5	1.478	0.84	1.094	0.28	1.374	0.77	1.45077	0.62	2.21015	0.91	5.99964	0.98	2.28379	0.91	1.39471	0.57	1.32293	0.49	2.03908	0.88	5.72259	0.98	2.07595	0.88	1.30009	0.47
ENSP00000362441	ATRX	ATRX P46100 "Transcriptional regulator ATRX "	0.854	-0.48	0.69	-0.83	0.749	-0.74	0.683	-0.84	0.904	-0.32	0.509	-0.96	0.795198	-0.42	0.8215	-0.37	0.733804	-0.54	1.04327	0.07	1.02015	0.03	0.522342	-0.85	0.534337	-0.84	0.504922	-0.87	0.690136	-0.62	0.689169	-0.62	1.20154	0.55	1.22221	0.58	1.91057	0.94	1.22093	0.58	0.780136	-0.67	0.780053	-0.67	1.20939	0.56	0.778053
ENSP00000252934	ATXN10	ATXN10 Q9UBB4 "Ataxin-10 "	0.837	-0.53	1.386	0.78	0.845	-0.51	0.851	-0.49	1.052	0.16	1.228	0.59	1.59318	0.72	1.0304	0.05	0.981962	-0.03	0.813747	-0.38	1.29464	0.47	1.49318	0.66	0.977684	-0.04	0.959802	-0.07	0.756369	-0.49	1.24181	0.4
ENSP00000338718	ATXN2L	ATXN2L Q8WWM7 "Ataxin-2-like protein "	0.7	-0.81	0.586	-0.92	0.999	0	1.027	0.08	0.8	-0.63	0.67	-0.85	0.778707	-0.46	0.916243	-0.16	0.602174	-0.76	1.16948	0.3	0.904802	-0.19	0.950322	-0.09	1.13166	0.24	0.775144	-0.47	1.4262	0.6	1.12997	0.24	1.40732	0.8	1.04324	0.12	1.06175	0.17	1.19427	0.53	1.4671	0.83	1.06777	0.19	1.08177	0.22	1.22305
ENSP00000452780	B2M	B2M P61769 "Beta-2-microglobulin Beta-2-microglobulin form pI 5.3"	0.803	-0.62	0.789	-0.65	1.126	0.37	0.914	-0.29	0.724	-0.78	1.114	0.34
ENSP00000265471	B3GAT3	B3GAT3 O94766 "Galactosylgalactosylxylosylprotein 3-beta-glucuronosyltransferase 3 "	1.633	0.9	1.872	0.95	1.51	0.86	1.288	0.68	1.553	0.88	1.49	0.85
ENSP00000286800	BACH1	BACH1 O14867 "Transcription regulator protein BACH1 "	1.432	0.81	1.36	0.76	1.475	0.84	1.336	0.74	1.478	0.84	1.368	0.76
ENSP00000310275	BANF1	BANF1 O75531 "Barrier-to-autointegration factor "	1.863	0.95	1.982	0.96	1.298	0.7	1.413	0.8	1.384	0.78	3.167	0.99	8.63239	0.99	9.65634	0.99	7.93502	0.99	8.97041	0.99	9.83505	0.99	1.42752	0.6	1.58941	0.72	1.34816	0.52	1.44762	0.62	1.70611	0.78	1.59316	0.88	3.40191	0.98	3.26647	0.98	2.39761	0.96	1.18524	0.51	2.5085	0.97	2.3698	0.96	1.76092
ENSP00000359727	BAG2	BAG2 O95816 "BAG family molecular chaperone regulator 2 "	0.772	-0.69	0.919	-0.27	0.767	-0.7	0.83	-0.55	0.949	-0.17	0.928	-0.24	0.538467	-0.84	0.450258	-0.91	0.674194	-0.65	0.450438	-0.91	0.648247	-0.69	0.503022	-0.87	0.42561	-0.92	0.658297	-0.67	0.421004	-0.92	0.620459	-0.73
ENSP00000391713	BAG5	BAG5 Q9UL15 "BAG family molecular chaperone regulator 5 "	0.783	-0.67	0.751	-0.73	0.804	-0.62	0.867	-0.44	0.979	-0.06	0.738	-0.75
ENSP00000333769	BSG	BSG P35613 "Basigin "	0.52	-0.95	0.499	-0.96	0.651	-0.87	0.948	-0.17	0.625	-0.89	0.644	-0.88
ENSP00000319281	BASP1	BASP1 P80723 "Brain acid soluble protein 1 "	0.286	-0.99	0.37	-0.98	0.622	-0.89	1.069	0.21	0.451	-0.97	0.319	-0.99
ENSP00000342434	BAZ1B	BAZ1B Q9UIG0 "Tyrosine-protein kinase BAZ1B "	1.147	0.43	1.371	0.77	1.028	0.09	1.13	0.38	1.228	0.59	1.412	0.8	1.72267	0.79	1.95445	0.86	1.40008	0.58	1.9142	0.85	1.5076	0.67	0.988303	-0.02	1.13891	0.25	0.833374	-0.34	1.09548	0.17	0.891139	-0.22	0.750065	-0.73	1.26263	0.65	0.806576	-0.61	0.751356	-0.73	0.77917	-0.68	1.31765	0.72	0.82374	-0.57	0.770936
ENSP00000376534	BAZ2B	BAZ2B Q9UIF8 "Bromodomain adjacent to zinc finger domain protein 2B "	1.493	0.85	1.341	0.74	1.54	0.87	1.113	0.34	1.906	0.95	1.78	0.94
ENSP00000319974	BBX	BBX Q8WY36 "HMG box transcription factor BBX "	0.902	-0.32	1.116	0.34	0.955	-0.15	0.781	-0.67	1.17	0.48	0.765	-0.71	1.04415	0.08	0.774195	-0.47	1.13251	0.25	0.996089	0	1.24131	0.4	0.756102	-0.49	0.560175	-0.81	0.849125	-0.31	0.722194	-0.57	0.923601	-0.15
ENSP00000338774	BCL11A	BCL11A Q9H165 "B-cell lymphoma/leukemia 11A "	0.474	-0.96	0.353	-0.98	0.573	-0.93	0.433	-0.97	0.591	-0.92	0.269	-0.99																					0.211961	-0.99	0.18426	-0.99	0.0921747	-0.99	0.101938	-0.99	0.43065	-0.96	0.366359	-0.97	0.181744	-0.99	0.203366
ENSP00000261822	BCL7A	BCL7A Q4VC05 "B-cell CLL/lymphoma 7 protein family member A "	0.988	-0.03	0.849	-0.49	0.73	-0.77	0.521	-0.95	1.193	0.52	0.932	-0.22
ENSP00000435210	BCLAF1	BCLAF1 Q9NYF8 "Bcl-2-associated transcription factor 1 "	0.898	-0.34	0.711	-0.79	0.754	-0.73	0.699	-0.81	0.789	-0.65	0.497	-0.96	1.04923	0.08	1.26347	0.43	1.02318	0.04	1.62857	0.75	1.62971	0.75	0.560043	-0.82	0.679736	-0.64	0.568616	-0.81	0.869757	-0.27	0.900818	-0.2
ENSP00000303507	BCR	BCR P11274 "Breakpoint cluster region protein "	0.936	-0.21	1.105	0.32	0.898	-0.34	0.772	-0.69	0.984	-0.05	1.066	0.2
ENSP00000040738	BOD1L1	BOD1L1 Q8NFC6 "Biorientation of chromosomes in cell division protein 1-like 1 "	1.074	0.22	0.644	-0.88	1.004	0.01	0.952	-0.16	1	0	0.494	-0.96	0.798555	-0.41	0.997939	0	1.06446	0.11	0.954352	-0.08	1.14798	0.27	0.706211	-0.59	0.899663	-0.21	0.976204	-0.04	0.844469	-0.32	1.06099	0.11	0.719588	-0.78	0.759875	-0.72	0.662557	-0.86	0.738296	-0.75	0.804262	-0.62	0.832681	-0.54	0.717934	-0.78	0.808977
ENSP00000358038	BEND3	BEND3 Q5T5X7 "BEN domain-containing protein 3 "	0.772	-0.69	0.783	-0.67	0.828	-0.56	0.857	-0.47	0.892	-0.36	0.748	-0.74	0.586484	-0.78	0.708661	-0.59	0.497536	-0.87	0.942887	-0.11	0.20002	-0.98	0.854059	-0.3	1.04422	0.08	0.757295	-0.49	1.37377	0.56	0.298435	-0.96	0.742262	-0.74	0.409483	-0.96	0.498566	-0.95	0.796735	-0.64	0.590614	-0.91	0.318851	-0.98	0.384987	-0.97	0.622493
ENSP00000360899	BEND5	BEND5 Q7L4P6 "BEN domain-containing protein 5 "	0.918	-0.27	0.698	-0.81	0.834	-0.54	0.635	-0.88	1.172	0.48	0.65	-0.87
ENSP00000416330	TGFBI	TGFBI Q15582 "Transforming growth factor-beta-induced protein ig-h3 "	0.975	-0.08	0.751	-0.73	1.205	0.55	0.837	-0.53	1.304	0.7	1.27	0.66
ENSP00000364662	BICD2	BICD2 Q8TD16 "Protein bicaudal D homolog 2 "	1.124	0.37	1.078	0.24	1.04	0.13	1.452	0.83	1.022	0.06	0.899	-0.34
ENSP00000265523	BLVRA	BLVRA P53004 "Biliverdin reductase A "	0.764	-0.71	0.743	-0.75	0.642	-0.88	0.887	-0.37	0.598	-0.91	0.804	-0.62
ENSP00000267012	BIN2	BIN2 Q9UBW5 "Bridging integrator 2 "	1.08	0.24	1.684	0.92	1.069	0.21	1.191	0.52	1.169	0.48	2.535	0.98																					1.23291	0.61	0.948873	-0.14	1.21842	0.58	2.10436	0.95	1.34184	0.74	1.00825	0.02	1.29721	0.7	2.28116
ENSP00000393840	BLOC1S3	BLOC1S3 Q6QNY0 "Biogenesis of lysosome-related organelles complex 1 subunit 3 "	1.047	0.14	0.976	-0.08	1.135	0.39	1.232	0.6	0.81	-0.6	1.146	0.42
ENSP00000261714	BLMH	BLMH Q13867 "Bleomycin hydrolase "	0.955	-0.15	0.867	-0.44	0.893	-0.35	0.925	-0.25	0.78	-0.67	0.652	-0.87
ENSP00000347232	BLM	BLM P54132 "Bloom syndrome protein "	1.021	0.06	1.179	0.49	0.994	-0.01	1.984	0.96	1.178	0.49	0.884	-0.38	0.841551	-0.33	0.791179	-0.43	0.915136	-0.16	0.90704	-0.19	0.583118	-0.79	1.12813	0.24	1.06063	0.11	1.26779	0.43	1.18959	0.33	0.799409	-0.41	0.916886	-0.24	0.923842	-0.22	0.893731	-0.33	0.821075	-0.58	1.11065	0.31	1.0949	0.26	1.04993	0.13	0.976192
ENSP00000263368	BLVRB	BLVRB P30043 "Flavin reductase (NADPH) "	0.639	-0.88	0.752	-0.73	0.834	-0.54	0.944	-0.19	0.809	-0.61	0.819	-0.58	1.13294	0.25	1.2572	0.42	1.00147	0	0.984393	-0.03	0.849857	-0.31	1.00601	0.01	1.1296	0.24	0.929489	-0.13	0.874558	-0.26	0.773191	-0.47
ENSP00000365851	BMI1	BMI1 P35226 "Polycomb complex protein BMI-1 "	1.167	0.47	0.947	-0.17	1.069	0.21	0.848	-0.5	1.036	0.11	1.08	0.24	1.87139	0.84	1.16724	0.3	1.33794	0.51	3.09166	0.96	1.32179	0.49	1.05873	0.1	0.667241	-0.66	0.790442	-0.43	1.74496	0.8	0.76661	-0.48	1.25016	0.63	0.773584	-0.69	1.8861	0.93	1.06361	0.18	0.92098	-0.23	0.557697	-0.93	1.34843	0.74	0.769382
ENSP00000334836	BMP2K	BMP2K Q9NSY1 "BMP-2-inducible protein kinase "	0.619	-0.9	0.459	-0.96	0.747	-0.74	0.635	-0.88	0.712	-0.79	0.503	-0.96
ENSP00000363642	BMS1	BMS1 Q14692 "Ribosome biogenesis protein BMS1 homolog "	1.359	0.76	1.381	0.77	0.897	-0.34	1.234	0.6	1.06	0.19	1.226	0.59	0.907355	-0.19	0.951818	-0.09	1.00892	0.01	0.848718	-0.32	1.15581	0.28	0.728987	-0.55	0.757802	-0.49	0.855591	-0.3	0.680724	-0.64	0.968956	-0.05	0.918083	-0.24	0.774161	-0.69	0.665178	-0.85	0.909081	-0.28	1.12203	0.34	0.906795	-0.29	0.789499	-0.66	1.07682
ENSP00000455106	BOP1	BOP1 Q14137 "Ribosome biogenesis protein BOP1 "	1.052	0.16	1.501	0.85	0.959	-0.13	1.189	0.52	1.001	0	1.491	0.85	0.976531	-0.04	1.17066	0.3	0.954893	-0.08	1.24832	0.41	1.19	0.33	0.724561	-0.56	0.871072	-0.27	0.734962	-0.54	0.928032	-0.14	0.907599	-0.18	0.942053	-0.17	1.19721	0.53	1.14901	0.42	1.25901	0.65	1.05483	0.14	1.31007	0.71	1.24809	0.62	1.38087
ENSP00000362146	CDCA8	CDCA8 Q53HL2 "Borealin "	0.513	-0.96	1.058	0.18	0.583	-0.92	1.161	0.46	0.791	-0.65	0.702	-0.81	9.63496	0.99	9.70396	0.99	1.4792	0.65	2.69347	0.94	0.389895	-0.94	1.99368	0.87	2.03179	0.88	0.31992	-0.96	0.557625	-0.82	0.0826606	-0.99
ENSP00000262865	BPI	BPI P17213 "Bactericidal permeability-increasing protein "	0.305	-0.99	0.523	-0.95	0.592	-0.92	4.847	0.99	0.314	-0.99	0.445	-0.97
ENSP00000315454	BPTF	BPTF Q12830 "Nucleosome-remodeling factor subunit BPTF "	0.86	-0.46	0.835	-0.54	0.852	-0.49	0.715	-0.79	1.078	0.24	0.755	-0.73
ENSP00000305918	BRD3	BRD3 Q15059 "Bromodomain-containing protein 3 "	0.939	-0.2	1.244	0.62	0.864	-0.45	0.958	-0.14	0.945	-0.18	1.178	0.49	1.59375	0.72	1.8433	0.83	1.34637	0.52	1.99176	0.87	1.10539	0.19	0.963299	-0.06	1.12871	0.24	0.851046	-0.31	1.20584	0.35	0.683063	-0.63	0.694231	-0.82	0.935638	-0.19	0.66399	-0.86	0.729386	-0.77	0.801415	-0.62	1.05736	0.15	0.743775	-0.74	0.826554
ENSP00000263377	BRD4	BRD4 O60885 "Bromodomain-containing protein 4 "	0.942	-0.19	1.22	0.58	0.831	-0.55	0.836	-0.53	0.899	-0.34	1.351	0.75	1.30744	0.48	1.43764	0.61	1.24538	0.41	1.50882	0.67	1.36153	0.54	0.772765	-0.47	0.861721	-0.29	0.772105	-0.47	0.887403	-0.23	0.827214	-0.35	0.921173	-0.23	1.21281	0.57	1.25077	0.63	0.894221	-0.33	0.965226	-0.1	1.25406	0.64	1.26832	0.66	0.920705
ENSP00000378180	BRD7	BRD7 Q9NPI1 "Bromodomain-containing protein 7 "	1.208	0.56	1.277	0.66	0.925	-0.25	1.033	0.1	1.006	0.01	1.151	0.44
ENSP00000373772	RNF20	RNF20 Q5VTR2 "E3 ubiquitin-protein ligase BRE1A "	1.127	0.37	0.647	-0.87	1.018	0.05	0.845	-0.51	1.041	0.13	0.68	-0.84
ENSP00000325677	RNF40	RNF40 O75150 "E3 ubiquitin-protein ligase BRE1B "	1.129	0.38	0.688	-0.83	0.956	-0.14	0.851	-0.49	0.982	-0.05	0.632	-0.88	1.11401	0.21	1.1869	0.32	1.08492	0.15	1.12304	0.23	1.15401	0.28	1.02791	0.05	1.08871	0.16	1.03404	0.06	1.03588	0.06	1.09086	0.16	0.743302	-0.74	0.991309	-0.02	0.809397	-0.61	0.766056	-0.71	0.945909	-0.15	1.24807	0.62	1.00241	0	0.957326
ENSP00000340761	BRI3BP	BRI3BP Q8WY22 "BRI3-binding protein "	0.809	-0.61	0.945	-0.18	1.131	0.38	1.067	0.21	0.969	-0.1	0.807	-0.61
ENSP00000432472	BRK1	BRK1 Q8WUW1 "Protein BRICK1 "	0.999	0	1.251	0.63	1.053	0.16	1.146	0.42	1.016	0.05	2.115	0.96	1.46933	0.64	1.34672	0.52	1.91373	0.85	1.20737	0.35	1.62191	0.74	2.03742	0.88	1.88956	0.84	2.77363	0.95	1.67504	0.77	2.30426	0.92	2.17868	0.96	3.35824	0.98	5.81817	0.99	3.8143	0.98	1.50672	0.86	2.2669	0.96	3.82514	0.98	2.56583
ENSP00000216807	BRMS1L	BRMS1L Q5PSV4 "Breast cancer metastasis-suppressor 1-like protein "	0.924	-0.25	0.848	-0.5	0.794	-0.64	0.715	-0.79	0.931	-0.22	0.92	-0.26
ENSP00000350267	BRPF3	BRPF3 Q9ULD4 "Bromodomain and PHD finger-containing protein 3 "	0.78	-0.67	0.717	-0.78	0.642	-0.88	0.796	-0.64	0.985	-0.05	0.74	-0.75
ENSP00000338862	BRIX1	BRIX1 Q8TDN6 "Ribosome biogenesis protein BRX1 homolog "	1.134	0.39	1.066	0.2	0.859	-0.47	1.073	0.22	0.936	-0.21	1.122	0.36	0.512708	-0.86	0.603597	-0.76	0.58082	-0.79	0.82085	-0.37	0.523387	-0.85	0.769568	-0.47	0.8813	-0.25	0.917731	-0.16	1.21949	0.37	0.818568	-0.37	0.795103	-0.64	0.863364	-0.43	0.763096	-0.71	0.882932	-0.36	0.880261	-0.37	0.934819	-0.19	0.815568	-0.59	0.959303
ENSP00000252593	BST2	BST2 Q10589 "Bone marrow stromal antigen 2 "	0.388	-0.98	1.021	0.06	0.609	-0.9	0.673	-0.85	0.418	-0.98	0.935	-0.21	0.561973	-0.81	0.140389	-0.99	0.304789	-0.96	0.689214	-0.62	0.0119867	-0.99	0.893132	-0.22	0.225764	-0.98	0.5063	-0.86	1.09592	0.17	0.01	-0.99	1.34419	0.74	2.33386	0.96	2.78366	0.97	1.14824	0.41	1.02719	0.07	1.74531	0.92	2.06436	0.95	0.861585
ENSP00000369965	BTF3	BTF3 P20290 "Transcription factor BTF3 "	1.468	0.84	1.826	0.94	1.181	0.5	1.609	0.9	1.035	0.11	2.01	0.96	1.0309	0.05	1.10458	0.19	1.00307	0	1.36075	0.54	1.20838	0.35	1.11939	0.22	1.21908	0.37	1.13678	0.25	1.47524	0.64	1.33461	0.51	0.313314	-0.98	0.328394	-0.98	0.257521	-0.98	0.235151	-0.99	1.04215	0.11	0.818369	-0.58	0.738172	-0.75	0.814635
ENSP00000308176	BTK	BTK Q06187 "Tyrosine-protein kinase BTK "	1.177	0.49	1.887	0.95	1.237	0.61	1.352	0.75	0.999	0	1.826	0.94
ENSP00000357851	BUB3	BUB3 O43684 "Mitotic checkpoint protein BUB3 "	0.807	-0.61	0.634	-0.88	0.836	-0.53	0.609	-0.9	0.865	-0.45	0.55	-0.94	0.836005	-0.33	1.12023	0.22	0.914011	-0.17	1.19035	0.33	1.04693	0.08	0.628896	-0.72	0.848668	-0.32	0.716672	-0.57	0.895624	-0.22	0.806743	-0.4	1.02688	0.07	1.90104	0.94	1.24003	0.61	1.36838	0.76	0.893305	-0.33	1.64692	0.9	1.04875	0.13	1.18503
ENSP00000260210	BUD13	BUD13 Q9BRD0 "BUD13 homolog "	0.968	-0.1	0.912	-0.29	0.804	-0.62	0.854	-0.48	0.882	-0.39	0.732	-0.76	0.729779	-0.55	0.614835	-0.75	0.527238	-0.85	0.947795	-0.09	0.776846	-0.46	0.892978	-0.22	0.816767	-0.38	0.697487	-0.61	1.19886	0.34	1.01107	0.02	0.94578	-0.15	0.796077	-0.64	0.999715	0	0.753115	-0.72	0.960995	-0.11	0.79417	-0.65	0.987636	-0.03	0.757184
ENSP00000386023	BUD31	BUD31 P41223 "Protein BUD31 homolog "	1.189	0.52	1.017	0.05	1.092	0.28	0.809	-0.61	1.563	0.88	1.198	0.54	1.02964	0.05	1.11289	0.21	0.937863	-0.12	1.28578	0.46	1.04378	0.08	1.04198	0.07	1.14372	0.26	0.991438	-0.01	1.30587	0.48	1.07867	0.14	1.54246	0.87	1.39006	0.78	1.05695	0.15	0.7978	-0.63	1.37351	0.77	1.20911	0.56	0.912496	-0.26	0.695425
ENSP00000230340	BYSL	BYSL Q13895 "Bystin "	0.884	-0.38	1.154	0.44	0.8	-0.63	0.808	-0.61	0.695	-0.82	1.159	0.46	0.856241	-0.3	0.651634	-0.68	0.693479	-0.62	0.495267	-0.88	0.678475	-0.64	1.0947	0.17	0.879664	-0.25	0.983972	-0.03	0.665554	-0.66	0.940072	-0.11	0.689304	-0.83	0.841351	-0.51	0.64324	-0.87	0.855661	-0.47	0.713808	-0.79	0.828169	-0.56	0.6254	-0.89	0.868679
ENSP00000359405	CWF19L1	CWF19L1 Q69YN2 "CWF19-like protein 1 "	0.959	-0.13	0.898	-0.34	0.951	-0.16	0.977	-0.07	0.909	-0.3	0.928	-0.24
ENSP00000363771	C1QC	C1QC P02747 "Complement C1q subcomponent subunit C "	1.011	0.03	1.266	0.65	6.612	0.99	1.174	0.49	2.124	0.96	1.263	0.65	3.45251	0.97	2.24162	0.91	1.61983	0.74	2.97226	0.95	6.28026	0.99	1.37563	0.56	0.903759	-0.19	0.674601	-0.65	1.18489	0.32	2.56383	0.94
ENSP00000356290	MTHFD1L	MTHFD1L Q6UB35 "Monofunctional C1-tetrahydrofolate synthase, mitochondrial "	0.742	-0.75	0.736	-0.76	0.863	-0.46	0.913	-0.29	0.885	-0.38	1.079	0.24	0.299508	-0.96	0.313411	-0.96	0.691295	-0.62	0.693329	-0.62	0.385318	-0.94	0.479563	-0.88	0.507779	-0.86	1.15694	0.28	1.11071	0.2	0.632123	-0.72
ENSP00000419417	C1orf52	C1orf52 Q8N6N3 "UPF0690 protein C1orf52 "	1.541	0.87	0.947	-0.17	0.978	-0.07	1.025	0.08	0.957	-0.14	0.907	-0.31																					1.81665	0.93	2.7562	0.97	2.36909	0.96	0.783357	-0.67	2.08837	0.95	3.10065	0.98	2.64299	0.97	0.884241
ENSP00000355306	C1orf174	C1orf174 Q8IYL3 "UPF0688 protein C1orf174 "	1.009	0.02	0.604	-0.91	0.719	-0.78	1.013	0.04	0.856	-0.48	0.336	-0.98																					0.60535	-0.9	0.6011	-0.9	0.634073	-0.88	0.63236	-0.88	0.590723	-0.91	0.575153	-0.92	0.60335	-0.9	0.606788
ENSP00000369431	CAAP1	CAAP1 Q9H8G2 "Caspase activity and apoptosis inhibitor 1 "	0.896	-0.34	1.372	0.77	0.92	-0.26	0.692	-0.82	0.777	-0.68	0.951	-0.16
ENSP00000258418	CAB39	CAB39 Q9Y376 "Calcium-binding protein 39 "	1.302	0.7	1.565	0.88	1.493	0.85	1.558	0.88	1.258	0.64	1.736	0.93
ENSP00000263119	CABIN1	CABIN1 Q9Y6J0 "Calcineurin-binding protein cabin-1 "	1.469	0.84	1.137	0.4	1.17	0.48	1.146	0.42	1.131	0.38	1.158	0.45	1.05276	0.09	1.09382	0.17	1.22531	0.38	0.993843	-0.01	1.2919	0.47	0.911225	-0.18	0.955968	-0.08	1.10662	0.19	0.858447	-0.29	1.14078	0.26	1.06954	0.19	1.0627	0.17	0.799471	-0.63	1.08701	0.24	0.967056	-0.09	0.940441	-0.18	0.702029	-0.8	0.964148
ENSP00000355672	IBA57	IBA57 Q5T440 "Putative transferase CAF17, mitochondrial "	1.265	0.65	1.212	0.56	0.968	-0.1	1.144	0.42	1.005	0.01	1.57	0.88
ENSP00000301280	CHAF1A	CHAF1A Q13111 "Chromatin assembly factor 1 subunit A "	0.476	-0.96	0.723	-0.78	0.598	-0.91	0.852	-0.49	0.763	-0.71	0.651	-0.87	1.22512	0.38	1.40048	0.58	1.02667	0.04	1.25229	0.41	0.859129	-0.29	0.913112	-0.17	1.05303	0.09	0.793628	-0.43	0.937476	-0.12	0.658091	-0.67	0.470948	-0.95	0.890155	-0.34	0.745818	-0.74	0.587302	-0.92	0.562382	-0.92	1.03106	0.09	0.851476	-0.49	0.678207
ENSP00000315700	CHAF1B	CHAF1B Q13112 "Chromatin assembly factor 1 subunit B "	0.581	-0.92	0.548	-0.94	0.549	-0.94	0.789	-0.65	0.54	-0.95	0.367	-0.98	0.716542	-0.57	0.568974	-0.81	0.462273	-0.9	0.58774	-0.78	0.440524	-0.91	0.817172	-0.37	0.653503	-0.68	0.534103	-0.84	0.664495	-0.66	0.467302	-0.89	0.453862	-0.96	0.743411	-0.74	0.709934	-0.8	0.73727	-0.75	0.619565	-0.89	1.00074	0	0.948489	-0.14	0.99586
ENSP00000354826	CALD1	CALD1 Q05682 "Caldesmon "	0.144	-0.99	0.359	-0.98	0.248	-0.99	0.115	-0.99	0.191	-0.99	0.645	-0.88
ENSP00000349467	CALM1	CALM1 P62158 "Calmodulin "	0.806	-0.61	0.676	-0.84	1.014	0.04	1.09	0.27	0.784	-0.66	0.854	-0.48	1.28008	0.45	0.997324	0	1.36397	0.54	0.998776	0	0.744018	-0.52	1.05374	0.09	0.829434	-0.35	1.17649	0.31	0.829544	-0.35	0.6732	-0.65	1.20409	0.55	0.866517	-0.42	1.56329	0.87	1.22122	0.58	1.08854	0.24	0.766604	-0.71	1.37153	0.77	1.08407
ENSP00000320866	CALR	CALR P27797 "Calreticulin "	2.746	0.98	1.078	0.24	4.285	0.99	3.112	0.99	4.289	0.99	1.669	0.91	1.49381	0.66	4.18953	0.98	6.87089	0.99	2.55776	0.94	1.34025	0.51	1.3101	0.48	3.63827	0.97	6.14559	0.98	2.22954	0.91	1.19452	0.33
ENSP00000249364	CALU	CALU O43852 "Calumenin "	0.728	-0.77	1.01	0.03	0.86	-0.46	0.875	-0.42	0.8	-0.63	1.108	0.32
ENSP00000435272	CAPN1	CAPN1 P07384 "Calpain-1 catalytic subunit "	1.878	0.95	2.258	0.97	2.043	0.96	2.072	0.96	1.716	0.92	3.075	0.99	1.46616	0.64	1.27458	0.44	1.38431	0.57	1.13975	0.26	2.02712	0.88	2.62232	0.94	2.30718	0.92	2.58236	0.94	2.04162	0.88	3.67855	0.97	0.723349	-0.77	0.731656	-0.76	0.881236	-0.37	0.748595	-0.73	0.81271	-0.6	0.803837	-0.62	0.960383	-0.11	0.825704
ENSP00000295006	CAPN2	CAPN2 P17655 "Calpain-2 catalytic subunit "	0.894	-0.35	0.878	-0.41	1	0	0.99	-0.03	0.788	-0.66	1.092	0.28
ENSP00000442318	CAND1	CAND1 Q86VP6 "Cullin-associated NEDD8-dissociated protein 1 "	1.854	0.95	1.687	0.92	1.733	0.93	1.359	0.76	1.678	0.92	1.534	0.87	0.514	-0.86	0.390788	-0.94	0.594648	-0.77	0.370112	-0.94	0.460706	-0.9	1.43356	0.61	1.08401	0.15	1.76545	0.81	1.05156	0.09	1.32176	0.49
ENSP00000233997	AZU1	AZU1 P20160 "Azurocidin "	4.558	0.99	1.026	0.08	1.839	0.94	3.856	0.99	3.684	0.99	1.039	0.12	1.77802	0.81	4.88518	0.98	1.59987	0.73	8.34732	0.99	1.76792	0.81	1.8724	0.84	5.23408	0.98	1.74901	0.8	8.76313	0.99	1.89815	0.85	0.931484	-0.2	0.827155	-0.56	0.765339	-0.71	0.829557	-0.55	0.498856	-0.95	0.436498	-0.96	0.397201	-0.97	0.437226
ENSP00000340329	CAPRIN1	CAPRIN1 Q14444 "Caprin-1 "	0.65	-0.87	0.671	-0.85	0.963	-0.12	0.814	-0.59	1.07	0.22	0.718	-0.78	0.673991	-0.65	0.586606	-0.78	0.79431	-0.42	0.642726	-0.7	0.759141	-0.49	0.810323	-0.39	0.71067	-0.58	1.00114	0	0.772647	-0.47	0.938506	-0.11
ENSP00000360797	CARD9	CARD9 Q9H257 "Caspase recruitment domain-containing protein 9 "	0.883	-0.39	0.957	-0.14	0.92	-0.26	0.838	-0.53	0.953	-0.15	1.101	0.31
ENSP00000427108	CDKN2AIP	CDKN2AIP Q9NXV6 "CDKN2A-interacting protein "	1.129	0.38	0.565	-0.94	0.944	-0.19	0.802	-0.62	1.09	0.27	0.47	-0.96	0.615982	-0.74	0.662284	-0.67	0.901239	-0.2	0.768561	-0.47	0.831553	-0.34	0.558317	-0.82	0.578018	-0.79	0.858553	-0.29	0.725399	-0.56	0.776685	-0.46	1.41671	0.8	1.11593	0.32	1.30958	0.71	1.0835	0.22	1.65253	0.9	1.27252	0.66	1.48206	0.85	1.24127
ENSP00000264645	CASC3	CASC3 O15234 "Protein CASC3 "	0.663	-0.86	0.647	-0.87	0.77	-0.7	0.714	-0.79	0.733	-0.76	0.985	-0.05	0.865168	-0.28	0.896741	-0.21	1.01463	0.02	1.21287	0.36	0.862134	-0.29	0.521941	-0.85	0.547408	-0.83	0.639789	-0.7	0.732082	-0.55	0.532894	-0.84
ENSP00000265164	CASP6	CASP6 P55212 "Caspase-6 Caspase-6 subunit p18 Caspase-6 subunit p11"	1.537	0.87	1.06	0.19	1.3	0.7	1.147	0.43	1.744	0.93	1.12	0.36
ENSP00000241052	CAT	CAT P04040 "Catalase "	1.748	0.93	1.127	0.37	2.616	0.98	2.977	0.98	2.086	0.96	1.622	0.9
ENSP00000216336	CTSG	CTSG P08311 "Cathepsin G "	1.822	0.94	0.652	-0.87	2.262	0.97	1.998	0.96	1.533	0.87	0.491	-0.96	0.452636	-0.91	0.625842	-0.72	0.511416	-0.86	0.505112	-0.87	0.47276	-0.89	1.53842	0.69	2.13397	0.89	1.89266	0.85	1.74434	0.8	1.71854	0.79	1.85351	0.93	0.608065	-0.9	0.674441	-0.85	0.535712	-0.93	1.51051	0.86	0.492762	-0.95	0.541659	-0.93	0.432717
ENSP00000221899	CACTIN	CACTIN J3KMW8 "Cactin; HCG23632, isoform CRA_c "	1.183	0.51	0.899	-0.34	1.017	0.05	1.048	0.15	0.972	-0.09	0.738	-0.75
ENSP00000357981	CTSS	CTSS P25774 "Cathepsin S "	0.591	-0.92	0.719	-0.78	0.775	-0.68	0.692	-0.82	0.599	-0.91	0.49	-0.96
ENSP00000311300	CTSW	CTSW P56202 "Cathepsin W "	0.495	-0.96	1.775	0.94	0.319	-0.99	0.723	-0.78	0.343	-0.98	2.926	0.98																					0.989799	-0.03	0.383014	-0.97	7.11682	0.99	4.0189	0.98	0.971958	-0.08	0.368062	-0.97	6.7821	0.99	3.87509
ENSP00000217131	CTSZ	CTSZ Q9UBR2 "Cathepsin Z "	0.877	-0.41	0.718	-0.78	1.26	0.64	1.243	0.62	1.499	0.85	0.965	-0.11
ENSP00000263168	CAPZA1	CAPZA1 P52907 "F-actin-capping protein subunit alpha-1 "	0.728	-0.77	0.553	-0.94	0.853	-0.48	0.662	-0.86	0.719	-0.78	0.591	-0.92	0.718639	-0.57	0.747211	-0.51	0.851216	-0.31	0.617113	-0.74	0.854755	-0.3	0.533552	-0.84	0.56873	-0.81	0.657869	-0.67	0.46433	-0.9	0.6534	-0.68	0.912602	-0.26	0.625937	-0.89	0.90268	-0.3	1.00103	0	0.826761	-0.56	0.554925	-0.93	0.793616	-0.65	0.890472
ENSP00000354947	CAPZA2	CAPZA2 P47755 "F-actin-capping protein subunit alpha-2 "	0.432	-0.97	0.382	-0.98	0.566	-0.93	0.491	-0.96	0.452	-0.97	0.482	-0.96
ENSP00000289382	C2orf29	C2orf29 Q9UKZ1 "UPF0760 protein C2orf29 "	0.59	-0.92	0.728	-0.77	0.809	-0.61	0.709	-0.8	0.962	-0.12	0.656	-0.87
ENSP00000262367	CREBBP	CREBBP Q92793 "CREB-binding protein "	0.954	-0.15	0.779	-0.67	0.932	-0.22	0.845	-0.51	1.032	0.1	0.589	-0.92
ENSP00000290349	CBR1	CBR1 P16152 "Carbonyl reductase [NADPH] 1 "	1.342	0.74	1.222	0.58	1.396	0.78	2.807	0.98	0.825	-0.56	0.931	-0.22
ENSP00000381225	CBS	CBS P35520 "Cystathionine beta-synthase "	0.823	-0.57	0.774	-0.69	0.882	-0.39	0.877	-0.41	0.941	-0.2	0.663	-0.86
ENSP00000460115	CBX2	CBX2 Q14781 "Chromobox protein homolog 2 "	0.389	-0.98	0.479	-0.96	0.704	-0.8	0.347	-0.98	0.863	-0.46	0.488	-0.96	1.32346	0.49	1.24151	0.4	0.844538	-0.32	1.24226	0.4	0.587617	-0.78	0.888275	-0.23	0.832568	-0.34	0.59283	-0.78	0.833753	-0.34	0.386369	-0.94
ENSP00000336687	CBX3	CBX3 Q13185 "Chromobox protein homolog 3 "	1.325	0.73	1.616	0.9	0.967	-0.1	1.182	0.5	1.212	0.56	1.703	0.92	1.75238	0.8	2.40326	0.92	1.63023	0.75	2.28718	0.91	1.60964	0.73	0.987978	-0.02	1.37849	0.56	0.96102	-0.07	1.29319	0.47	0.934683	-0.12	0.961266	-0.11	2.69554	0.97	1.76096	0.92	1.23274	0.61	0.868604	-0.42	2.37755	0.96	1.55958	0.87	1.09655
ENSP00000269397	CBX4	CBX4 O00257 "E3 SUMO-protein ligase CBX4 "	1.368	0.76	1.429	0.81	0.94	-0.2	1.381	0.77	1.072	0.22	1.575	0.88	1.33061	0.5	1.35746	0.53	0.924384	-0.14	2.72758	0.94	1.79091	0.82	0.937798	-0.12	0.9732	-0.05	0.6967	-0.61	1.95829	0.86	1.27779	0.45	1.16308	0.46	1.04056	0.11	1.09464	0.26	1.00614	0.01	1.02345	0.07	0.896245	-0.32	0.933605	-0.19	0.870902
ENSP00000448452	CBX5	CBX5 F8VNY3;G3V1X9 "Chromobox protein homolog 5 ";"Chromobox homolog 5 (HP1 alpha homolog, Drosophila), isoform CRA_a; Chromobox protein homolog 5 "	0.451	-0.97	0.692	-0.82	0.463	-0.96	0.534	-0.95	0.428	-0.97	0.778	-0.68	1.2886	0.46	1.72745	0.79	0.917536	-0.16	1.20694	0.35	0.872347	-0.26	0.5237	-0.85	0.710543	-0.58	0.391068	-0.94	0.490823	-0.88	0.363871	-0.95
ENSP00000459583	CBX8	CBX8 Q9HC52 "Chromobox protein homolog 8 "	1.168	0.47	1.06	0.19	1.028	0.09	0.893	-0.35	1.091	0.28	1.018	0.05	0.907367	-0.19	0.907412	-0.19	1.01812	0.03	1.32221	0.49	0.814871	-0.38	0.821057	-0.37	0.824393	-0.36	0.965895	-0.06	1.20694	0.35	0.766166	-0.48	0.951839	-0.13	0.71426	-0.79	0.618624	-0.89	0.737012	-0.75	1.26502	0.66	0.928245	-0.21	0.797142	-0.64	0.96456
ENSP00000320251	C3orf17	C3orf17 Q6NW34 "Uncharacterized protein C3orf17 "	1.359	0.76	1.18	0.5	0.782	-0.67	1.058	0.18	0.874	-0.42	0.922	-0.26
ENSP00000322469	C3orf38	C3orf38 Q5JPI3 "Uncharacterized protein C3orf38 "	0.883	-0.39	1.172	0.48	0.656	-0.87	0.944	-0.19	0.932	-0.22	1.112	0.33
ENSP00000408730	CCDC124	CCDC124 Q96CT7 "Coiled-coil domain-containing protein 124 "	0.759	-0.72	0.874	-0.42	0.815	-0.59	0.998	0	0.756	-0.73	1.098	0.3	1.23542	0.39	1.46907	0.64	1.47505	0.64	1.13551	0.25	1.34216	0.52	0.95649	-0.08	1.13318	0.25	1.17896	0.32	0.883596	-0.24	1.05853	0.1	1.16549	0.46	2.23639	0.96	1.98463	0.95	1.52591	0.86	0.974776	-0.07	1.78745	0.92	1.55245	0.87	1.21792
ENSP00000465776	CCDC130	CCDC130 CCDC130-001 "coiled-coil domain containing 130 [Source:HGNC Symbol;Acc:28118]" "HGNC_transcript_name"	1.053	0.16	0.918	-0.27	1.097	0.29	0.84	-0.52	1.278	0.67	0.809	-0.61																					1.26218	0.65	1.21882	0.58	1.02957	0.08	1.12806	0.35	1.2129	0.57	1.14617	0.41	0.960143	-0.11	1.06441
ENSP00000329360	CCDC137	CCDC137 Q6PK04 "Coiled-coil domain-containing protein 137 "	0.816	-0.59	1.003	0	0.957	-0.14	0.971	-0.09	1.13	0.38	1.036	0.11	0.627957	-0.72	0.784817	-0.44	0.836925	-0.33	0.902125	-0.2	0.577114	-0.79	0.531986	-0.84	0.667671	-0.66	0.739752	-0.53	0.763847	-0.48	0.500281	-0.87	0.615331	-0.9	0.99216	-0.02	0.679793	-0.84	0.767555	-0.71	0.693058	-0.82	1.06867	0.19	0.73298	-0.76	0.832728
ENSP00000430897	CCDC71L	CCDC71L Q8N9Z2 "Coiled-coil domain-containing protein 71L "	1.371	0.77	0.893	-0.35	0.928	-0.24	1.001	0	1.152	0.44	1.306	0.71	1.38026	0.56	1.03694	0.06	1.53763	0.69	1.11533	0.21	1.04574	0.08	1.46245	0.63	1.1035	0.19	1.70186	0.78	1.18393	0.32	1.1386	0.25	1.40057	0.79	0.75994	-0.72	1.00581	0.01	1.507	0.86	0.560091	-0.92	0.289353	-0.98	0.385279	-0.97	0.584186
ENSP00000365401	CCDC22	CCDC22 O60826 "Coiled-coil domain-containing protein 22 "	1.09	0.27	1.491	0.85	1.381	0.77	1.334	0.73	1.255	0.64	1.474	0.84
ENSP00000323782	CCDC43	CCDC43 Q96MW1 "Coiled-coil domain-containing protein 43 "	1.26	0.64	1.317	0.72	1.346	0.75	1.287	0.68	1.424	0.81	2.05	0.96
ENSP00000225726	CCDC47	CCDC47 Q96A33 "Coiled-coil domain-containing protein 47 "	1.275	0.66	1.215	0.57	1.27	0.66	1.288	0.68	1.201	0.54	1.135	0.39	1.18926	0.33	1.62844	0.75	1.68965	0.78	1.63539	0.75	1.59584	0.72	1.08286	0.15	1.47616	0.64	1.58632	0.72	1.47261	0.64	1.43193	0.61
ENSP00000319006	CCDC71	CCDC71 Q8IV32 "Coiled-coil domain-containing protein 71 "	1.42	0.8	1.079	0.24	1.163	0.47	1.17	0.48	1.471	0.84	1.236	0.61																					0.827553	-0.56	0.686154	-0.83	0.879864	-0.37	1.13818	0.38	0.933015	-0.19	0.761487	-0.71	0.983849	-0.05	1.33309
ENSP00000386772	CCDC75	CCDC75 Q8N954 "Coiled-coil domain-containing protein 75 "	1.174	0.49	0.949	-0.17	0.922	-0.26	0.971	-0.09	1.179	0.49	0.764	-0.71	0.816444	-0.38	1.43402	0.61	0.758238	-0.49	1.39151	0.57	0.929392	-0.13	0.768338	-0.47	1.36554	0.55	0.745832	-0.51	1.3102	0.48	0.896127	-0.21	0.897197	-0.32	0.464036	-0.96	0.520527	-0.94	0.406562	-0.97	0.0811566	-0.99	0.0410765	-0.99	0.0456938	-0.99	0.0361108
ENSP00000461346	CCDC84	CCDC84 Q86UT8 "Coiled-coil domain-containing protein 84 "	0.811	-0.6	0.629	-0.89	0.818	-0.58	0.871	-0.43	0.929	-0.23	0.612	-0.9
ENSP00000227520	CCDC86	CCDC86 Q9H6F5 "Coiled-coil domain-containing protein 86 "	0.947	-0.17	1.198	0.54	0.863	-0.46	0.991	-0.03	0.871	-0.43	1.159	0.46	0.940215	-0.11	1.02854	0.05	0.969322	-0.05	1.16387	0.29	1.03249	0.06	1.01164	0.02	1.15485	0.28	1.07824	0.14	1.21649	0.36	1.19677	0.34	0.756	-0.72	1.58721	0.88	1.15463	0.42	0.98984	-0.02	0.906787	-0.29	1.88183	0.93	1.35748	0.75	1.17543
ENSP00000262962	CCDC94	CCDC94 Q9BW85 "Coiled-coil domain-containing protein 94 "	0.985	-0.05	0.898	-0.34	1.012	0.03	0.747	-0.74	1.004	0.01	0.829	-0.55																					1.05289	0.14	1.04325	0.12	1.02803	0.07	0.996216	0	0.712328	-0.79	0.690983	-0.82	0.67512	-0.84	0.662233
ENSP00000263102	CCDC6	CCDC6 Q16204 "Coiled-coil domain-containing protein 6 "	1.01	0.03	0.989	-0.03	1.356	0.76	1.403	0.79	0.889	-0.37	1.008	0.02
ENSP00000221922	CCDC9	CCDC9 Q9Y3X0 "Coiled-coil domain-containing protein 9 "	0.854	-0.48	0.964	-0.12	1.13	0.38	0.888	-0.37	1.161	0.46	0.889	-0.37	1.13388	0.25	1.29626	0.47	1.09476	0.17	1.30462	0.48	1.17921	0.32	0.860928	-0.29	1	0	0.87317	-0.26	0.999096	0	0.934122	-0.12
ENSP00000335657	CCK	CCK P06307 "Cholecystokinin Cholecystokinin-58 Cholecystokinin-58 desnonopeptide Cholecystokinin-39 Cholecystokinin-33 Cholecystokinin-25 Cholecystokinin-18 Cholecystokinin-12 Cholecystokinin-8 Cholecystokinin-7 Cholecystokinin-5"	1.101	0.31	0.978	-0.07	1.272	0.66	0.996	-0.01	1.632	0.9	1.154	0.44
ENSP00000293272	CCL5	CCL5 P13501 "C-C motif chemokine 5 RANTES(3-68) RANTES(4-68)"	0.236	-0.99	1.679	0.92	0.495	-0.96	0.332	-0.98	0.327	-0.98	3.601	0.99
ENSP00000256442	CCNB1	CCNB1 P14635 "G2/mitotic-specific cyclin-B1 "	0.923	-0.25	0.894	-0.35	0.775	-0.68	0.743	-0.75	1.005	0.01	0.881	-0.4	0.612197	-0.75	0.863595	-0.28	0.740743	-0.52	0.69623	-0.61	0.67709	-0.64	0.609521	-0.76	0.858428	-0.29	0.776279	-0.46	0.6965	-0.61	0.69353	-0.62
ENSP00000288207	CCNB2	CCNB2 O95067 "G2/mitotic-specific cyclin-B2 "	0.68	-0.84	0.924	-0.25	0.886	-0.38	1.216	0.57	0.978	-0.07	0.76	-0.72
ENSP00000374529	CCNK	CCNK O75909 "Cyclin-K "	0.878	-0.41	0.658	-0.86	0.797	-0.64	0.785	-0.66	0.899	-0.34	0.536	-0.95
ENSP00000295926	CCNL1	CCNL1 Q9UK58 "Cyclin-L1 "	1.122	0.36	0.662	-0.86	1.097	0.29	0.61	-0.9	1.239	0.61	0.659	-0.86	1.94386	0.86	1.39237	0.57	1.43556	0.61	1.14644	0.26	1.30031	0.47	1.30699	0.48	0.940002	-0.11	1.00504	0	0.765726	-0.48	0.890912	-0.23
ENSP00000261900	CCNT1	CCNT1 O60563 "Cyclin-T1 "	0.989	-0.03	0.853	-0.48	0.815	-0.59	1.006	0.01	0.709	-0.8	0.74	-0.75
ENSP00000355648	CCSAP	CCSAP Q6IQ19 "Centriole, cilia and spindle-associated protein "	1.101	0.31	1.786	0.94	1.007	0.02	0.908	-0.31	1.101	0.31	1.783	0.94
ENSP00000406598	C4orf27	C4orf27 Q9NWY4 "UPF0609 protein C4orf27 "	0.97	-0.1	1.138	0.4	0.867	-0.44	0.941	-0.2	1.018	0.05	1.06	0.19
ENSP00000281141	CDC123	CDC123 O75794 "Cell division cycle protein 123 homolog "	0.981	-0.06	1.02	0.06	0.806	-0.61	1.047	0.14	1.077	0.24	1.285	0.68
ENSP00000304236	CD14	CD14 P08571 "Monocyte differentiation antigen CD14 Monocyte differentiation antigen CD14, urinary form Monocyte differentiation antigen CD14, membrane-bound form"	0.312	-0.99	0.897	-0.34	0.728	-0.77	1.005	0.01	0.328	-0.98	0.495	-0.96
ENSP00000352264	CD2AP	CD2AP Q9Y5K6 "CD2-associated protein "	0.795	-0.64	0.662	-0.86	0.788	-0.66	0.767	-0.7	0.752	-0.73	0.767	-0.7	1.2898	0.47	1.01622	0.03	1.65071	0.76	0.975818	-0.04	0.939036	-0.11	1.53224	0.68	1.19633	0.33	2.0488	0.88	1.14052	0.26	1.11585	0.21
ENSP00000304903	CD2BP2	CD2BP2 O95400 "CD2 antigen cytoplasmic tail-binding protein 2 "	0.941	-0.2	1.124	0.37	0.839	-0.52	0.792	-0.65	1.024	0.07	0.908	-0.31	0.852091	-0.31	1.22842	0.38	0.76133	-0.48	1.10234	0.19	0.896537	-0.21	0.54188	-0.83	0.786071	-0.44	0.504226	-0.87	0.700179	-0.6	0.583228	-0.79	1.20867	0.56	1.3962	0.79	2.62561	0.97	0.912021	-0.27	0.944379	-0.16	1.06416	0.18	1.95754	0.94	0.704268
ENSP00000226279	CD38	CD38 P28907 "ADP-ribosyl cyclase 1 "	1.206	0.55	0.98	-0.06	1.066	0.2	1.698	0.92	0.839	-0.52	1.351	0.75																					0.294085	-0.98	0.341939	-0.97	0.310203	-0.98	1.01797	0.05	0.907573	-0.28	1.03267	0.09	0.929036	-0.2	3.08473
ENSP00000467747	CDC37	CDC37 CDC37-003 "cell division cycle 37 homolog (S. cerevisiae) [Source:HGNC Symbol;Acc:1735]" "HGNC_transcript_name"	0.866	-0.45	0.822	-0.57	0.913	-0.29	0.927	-0.24	0.934	-0.22	0.854	-0.48
ENSP00000341072	CDC42	CDC42 P60953 "Cell division control protein 42 homolog "	1.336	0.74	1.186	0.51	1.588	0.89	1.261	0.64	1.217	0.57	1.607	0.89
ENSP00000360532	CDC5L	CDC5L Q99459 "Cell division cycle 5-like protein "	1.109	0.33	0.789	-0.65	0.98	-0.06	0.839	-0.52	1.038	0.12	0.663	-0.86	0.870599	-0.27	1.08407	0.15	0.809967	-0.39	1.28836	0.46	1.1049	0.19	0.666075	-0.66	0.835998	-0.33	0.648347	-0.69	0.989577	-0.02	0.868816	-0.27	1.26275	0.65	1.48287	0.85	1.12381	0.34	0.809121	-0.61	1.25387	0.64	1.43876	0.82	1.08347	0.22	0.79003
ENSP00000356405	CDC73	CDC73 Q6P1J9 "Parafibromin "	1.053	0.16	1.282	0.67	0.996	-0.01	1.014	0.04	1.056	0.17	1.451	0.83	1.41088	0.59	1.48236	0.65	1.15307	0.28	1.55296	0.7	1.58871	0.72	1.04375	0.08	1.10683	0.19	0.889473	-0.23	1.14828	0.27	1.20588	0.35	1.19207	0.52	0.976128	-0.07	1.13061	0.36	1.04356	0.12	0.612815	-0.9	0.528045	-0.93	0.567044	-0.92	0.525043
ENSP00000398880	CDK12	CDK12 Q9NYV4 "Cyclin-dependent kinase 12 "	1.029	0.09	0.79	-0.65	0.937	-0.21	0.838	-0.53	1.072	0.22	0.647	-0.87																					1.75735	0.92	2.04081	0.95	1.82841	0.93	1.18704	0.51	1.31113	0.71	1.49098	0.85	1.3311	0.73	0.877249
ENSP00000181839	CDK13	CDK13 Q14004 "Cyclin-dependent kinase 13 "	0.875	-0.42	0.79	-0.65	0.855	-0.48	0.832	-0.55	0.831	-0.55	0.821	-0.57																					0.720786	-0.78	0.805437	-0.62	0.991795	-0.02	0.839122	-0.52	0.872182	-0.41	0.953757	-0.13	1.16466	0.46	0.997012
ENSP00000378699	CDK1	CDK1 P06493 "Cyclin-dependent kinase 1 "	0.957	-0.14	1.067	0.21	0.851	-0.49	1.324	0.73	1.081	0.24	0.845	-0.51	0.898154	-0.21	0.937563	-0.12	0.61831	-0.74	0.962003	-0.06	0.504042	-0.87	1.15855	0.28	1.22373	0.37	0.833639	-0.34	1.24154	0.4	0.666153	-0.66
ENSP00000266970	CDK2	CDK2 P24941 "Cyclin-dependent kinase 2 "	0.772	-0.69	1.353	0.75	0.814	-0.59	1.778	0.94	1.062	0.19	0.842	-0.52
ENSP00000265734	CDK6	CDK6 Q00534 "Cyclin-dependent kinase 6 "	1.285	0.68	1.755	0.93	1.226	0.59	0.877	-0.41	1.484	0.85	1.775	0.94
ENSP00000301019	CDT1	CDT1 Q9H211 "DNA replication factor Cdt1 "	0.791	-0.65	1.026	0.08	0.726	-0.77	0.798	-0.64	0.859	-0.47	1.077	0.24																					1.17226	0.48	1.29656	0.7	0.804687	-0.62	2.039	0.95	1.90438	0.94	2.06124	0.95	1.26863	0.66	3.25253
ENSP00000264993	CDV3	CDV3 Q9UKY7 "Protein CDV3 homolog "	1.506	0.86	0.691	-0.82	1.278	0.67	1.369	0.76	1.095	0.29	0.623	-0.89	0.85286	-0.31	0.842286	-0.32	1.37255	0.55	1.05706	0.1	1.14711	0.26	0.651068	-0.69	0.650625	-0.69	1.09518	0.17	0.807371	-0.4	0.89722	-0.21	1.18034	0.5	1.0697	0.19	0.799171	-0.63	1.4298	0.81	1.01122	0.03	0.896775	-0.32	0.6645	-0.85	1.20256
ENSP00000330512	CDYL	CDYL Q9Y232 "Chromodomain Y-like protein "	0.936	-0.21	1.007	0.02	0.884	-0.38	0.897	-0.34	0.959	-0.13	1.002	0
ENSP00000299564	CDYL2	CDYL2 Q8N8U2 "Chromodomain Y-like protein 2 "	1.511	0.86	1.564	0.88	1.459	0.83	1.945	0.95	1.377	0.77	1.706	0.92
ENSP00000337044	C5orf24	C5orf24 Q7Z6I8 "UPF0461 protein C5orf24 "	1.113	0.34	0.877	-0.41	0.978	-0.07	0.926	-0.24	1.188	0.52	0.716	-0.78																					1.24692	0.62	1.36494	0.76	0.850354	-0.49	1.01795	0.05	1.34767	0.74	1.43632	0.81	0.891278	-0.34	1.08357
ENSP00000451162	CEP128	CEP128 Q6ZU80 "Centrosomal protein of 128 kDa "	2.182	0.97	2.558	0.98	1.828	0.94	1.54	0.87	2.471	0.98	2.207	0.97
ENSP00000278935	CEP164	CEP164 Q9UPV0 "Centrosomal protein of 164 kDa "	1.253	0.63	1.145	0.42	1.056	0.17	0.971	-0.09	1.205	0.55	1.114	0.34
ENSP00000355500	CEP170	CEP170 Q5SW79 "Centrosomal protein of 170 kDa "	0.819	-0.58	0.683	-0.84	0.667	-0.85	0.783	-0.67	0.726	-0.77	0.832	-0.55	0.588813	-0.78	0.798053	-0.42	0.742055	-0.52	0.792384	-0.43	0.775353	-0.47	0.563891	-0.81	0.773065	-0.47	0.745528	-0.51	0.758455	-0.49	0.764925	-0.48
ENSP00000356579	CEP350	CEP350 Q5VT06 "Centrosome-associated protein 350 "	0.951	-0.16	0.522	-0.95	0.998	0	0.966	-0.11	1.08	0.24	0.489	-0.96																					1.40062	0.79	0.860819	-0.45	1.21243	0.57	1.3913	0.78	1.33286	0.73	0.799404	-0.63	1.12492	0.35	1.31864
ENSP00000427514	CEBPA	CEBPA P49715 "CCAAT/enhancer-binding protein alpha "	1.832	0.94	1.814	0.94	1.835	0.94	2.267	0.97	3.046	0.98	1.954	0.96	1.63538	0.75	3.4514	0.97	5.23283	0.98	3.97664	0.98	2.07438	0.88	1.13815	0.25	2.53545	0.93	4.3116	0.98	3.05036	0.95	1.5495	0.69	1.13555	0.37	1.24842	0.62	0.831345	-0.55	2.16928	0.96	1.41995	0.8	1.53161	0.87	1.01524	0.04	2.61881
ENSP00000305422	CEBPB	CEBPB P17676 "CCAAT/enhancer-binding protein beta "	1.074	0.22	1.06	0.19	1.109	0.33	1.381	0.77	0.84	-0.52	1.072	0.22	0.99767	0	1.18082	0.32	1.37989	0.56	1.76389	0.81	1.15946	0.28	0.665533	-0.66	0.797054	-0.42	0.962133	-0.06	1.17727	0.31	0.792474	-0.43
ENSP00000386165	CEBPD	CEBPD P49716 "CCAAT/enhancer-binding protein delta "	0.661	-0.86	1.116	0.34	1.585	0.88	1.49	0.85	0.585	-0.92	1.006	0.01
ENSP00000206513	CEBPE	CEBPE Q15744 "CCAAT/enhancer-binding protein epsilon "	1.028	0.09	0.742	-0.75	0.97	-0.1	3.867	0.99	0.782	-0.67	0.614	-0.9																					0.785116	-0.66	1.48185	0.84	0.527165	-0.94	1.73145	0.92	0.793393	-0.65	1.46543	0.83	0.516985	-0.94	1.71806
ENSP00000234170	CEBPZ	CEBPZ Q03701 "CCAAT/enhancer-binding protein zeta "	1.005	0.01	1.402	0.79	0.64	-0.88	0.964	-0.12	0.738	-0.75	1.227	0.59	0.657994	-0.67	0.603498	-0.76	0.968542	-0.06	0.590997	-0.78	0.957647	-0.08	0.64161	-0.7	0.59248	-0.78	0.990787	-0.01	0.57473	-0.8	0.961201	-0.06
ENSP00000368563	CELF2	CELF2 O95319 "CUGBP Elav-like family member 2 "	0.161	-0.99	0.215	-0.99	0.426	-0.97	0.185	-0.99	0.557	-0.94	0.179	-0.99																					0.841108	-0.51	1.05577	0.15	2.53651	0.97	1.5392	0.87	0.91226	-0.26	1.12057	0.33	2.66982	0.97	1.63921
ENSP00000369075	CENPB	CENPB P07199 "Major centromere autoantigen B "	1.465	0.84	1.323	0.73	1.562	0.88	1.434	0.81	1.512	0.86	1.55	0.88	2.52645	0.93	2.4998	0.93	1.39419	0.57	2.61457	0.94	2.93752	0.95	1.6092	0.73	1.60115	0.73	0.918199	-0.16	1.651	0.76	1.92324	0.85	1.6967	0.91	1.21508	0.57	1.55686	0.87	1.14667	0.41	1.1884	0.51	0.832855	-0.54	1.05824	0.16	0.788625
ENSP00000273853	CENPC1	CENPC1 Q03188 "Centromere protein C 1 "	1.093	0.28	1.162	0.46	1.02	0.06	1.015	0.04	1.152	0.44	1.16	0.46	1.41997	0.59	1.58586	0.72	0.775829	-0.46	1.93123	0.85	1.33178	0.5	1.0072	0.01	1.13522	0.25	0.552403	-0.82	1.39444	0.57	0.949882	-0.09	1.13037	0.36	1.17614	0.49	1.3348	0.73	0.664286	-0.85	1.36958	0.76	1.39194	0.78	1.56727	0.88	0.788105
ENSP00000283006	CENPH	CENPH Q9H3R5 "Centromere protein H "	1.034	0.1	1.375	0.77	1.069	0.21	1.317	0.72	1.127	0.37	1.437	0.82
ENSP00000370214	CENPO	CENPO Q9BU64 "Centromere protein O "	0.601	-0.91	0.697	-0.81	0.575	-0.93	0.734	-0.76	0.717	-0.78	1.365	0.76	1.81665	0.83	4.14275	0.98	1.49477	0.66	1.99781	0.87	1.55194	0.7	0.830603	-0.35	1.91661	0.85	0.714343	-0.58	0.913903	-0.17	0.727016	-0.56
ENSP00000457810	CENPT	CENPT Q96BT3 "Centromere protein T "	0.823	-0.57	1.028	0.09	0.881	-0.4	0.973	-0.08	0.9	-0.33	0.737	-0.76	0.963994	-0.06	0.932798	-0.13	0.594617	-0.77	1.37058	0.55	0.637881	-0.71	0.65106	-0.69	0.637378	-0.71	0.42079	-0.92	0.926496	-0.14	0.442985	-0.91	0.767266	-0.71	1.05384	0.14	0.924814	-0.22	0.638937	-0.88	0.907281	-0.28	1.21379	0.57	1.05512	0.14	0.747754
ENSP00000281453	MLF1IP	MLF1IP Q71F23 "Centromere protein U "	0.808	-0.61	1.069	0.21	0.912	-0.29	0.995	-0.01	1.01	0.03	1.224	0.59	1.12026	0.22	1.06314	0.11	0.740925	-0.52	0.912644	-0.17	0.889234	-0.23	0.870729	-0.27	0.839848	-0.33	0.600815	-0.77	0.714738	-0.58	0.710207	-0.58
ENSP00000223208	CEP41	CEP41 Q9BYV8 "Centrosomal protein of 41 kDa "	0.681	-0.84	0.859	-0.47	0.77	-0.7	0.82	-0.57	0.794	-0.64	0.836	-0.53																					0.499737	-0.95	1.05194	0.14	0.681807	-0.83	0.960244	-0.11	0.677505	-0.84	1.39562	0.79	0.897038	-0.32	1.27828
ENSP00000426129	CEP63	CEP63 Q96MT8 "Centrosomal protein of 63 kDa "	1.329	0.73	1.244	0.62	1.134	0.39	1.565	0.88	1.255	0.64	1.365	0.76
ENSP00000262127	CEP76	CEP76 Q8TAP6 "Centrosomal protein of 76 kDa "	1.287	0.68	1.039	0.12	1.037	0.11	0.977	-0.07	1.171	0.48	1.016	0.05
ENSP00000306105	CEP89	CEP89 Q96ST8 "Centrosomal protein of 89 kDa "	1.662	0.91	1.696	0.92	1.365	0.76	1.494	0.85	1.477	0.84	1.606	0.89
ENSP00000359300	CETN2	CETN2 P41208 "Centrin-2 "	1.326	0.73	1.498	0.85	1.008	0.02	0.929	-0.23	1.273	0.66	2.049	0.96	2.16687	0.9	2.51756	0.93	1.75937	0.81	3.04757	0.95	1.86872	0.84	0.961458	-0.06	1.13296	0.25	0.818438	-0.37	1.40013	0.58	0.848336	-0.32
ENSP00000283882	CFDP1	CFDP1 Q9UEE9 "Craniofacial development protein 1 "	0.659	-0.86	0.775	-0.68	0.905	-0.31	1.06	0.19	0.866	-0.45	0.763	-0.71
ENSP00000340220	C7orf26	C7orf26 Q96N11 "Uncharacterized protein C7orf26 "	2.305	0.97	1.4	0.79	2.211	0.97	2.163	0.96	1.613	0.9	0.794	-0.64	0.515608	-0.86	0.427575	-0.92	0.521952	-0.85	0.298642	-0.96	0.635218	-0.71	1.13029	0.24	0.948428	-0.09	1.19594	0.33	0.655006	-0.68	1.42672	0.6
ENSP00000381428	CGGBP1	CGGBP1 Q9UFW8 "CGG triplet repeat-binding protein 1 "	0.782	-0.67	0.824	-0.57	0.689	-0.83	0.737	-0.76	0.894	-0.35	1.054	0.17	1.09783	0.18	1.21013	0.36	1.05354	0.09	1.62321	0.74	0.91344	-0.17	0.885996	-0.24	0.991867	-0.01	0.886442	-0.24	1.31244	0.48	0.755152	-0.5	0.774926	-0.69	0.870481	-0.42	1.12168	0.34	1.01391	0.04	0.949433	-0.14	1.0555	0.15	1.3467	0.74	1.23161
ENSP00000330361	C8orf33	C8orf33 Q9H7E9 "UPF0488 protein C8orf33 "	0.901	-0.33	0.973	-0.08	0.997	0	0.658	-0.86	1.172	0.48	1.437	0.82	1.09365	0.17	1.15099	0.27	1.16225	0.29	0.914232	-0.17	0.804901	-0.4	0.707727	-0.59	0.753671	-0.5	0.786134	-0.44	0.591924	-0.78	0.533671	-0.84	0.535361	-0.93	0.538457	-0.93	0.509517	-0.94	0.354632	-0.97	0.831302	-0.55	0.818218	-0.58	0.767801	-0.7	0.54071
ENSP00000233893	HSPE1	HSPE1 P61604 "10 kDa heat shock protein, mitochondrial "	1.256	0.64	1.086	0.26	1.246	0.62	1.217	0.57	1.149	0.43	1.221	0.58	1.78924	0.82	2.31207	0.92	9.02096	0.99	2.46472	0.93	1.5729	0.71	1.38657	0.57	1.80295	0.82	7.18205	0.99	1.90794	0.85	1.24045	0.4	1.81887	0.93	1.54638	0.87	1.86745	0.93	7.37066	0.99	1.92939	0.94	1.59881	0.89	1.96477	0.94	8.11087
ENSP00000373620	HSPD1	HSPD1 P10809 "60 kDa heat shock protein, mitochondrial "	0.889	-0.37	0.812	-0.6	0.868	-0.44	1.198	0.54	0.736	-0.76	0.841	-0.52	1.27975	0.45	1.45808	0.63	6.58117	0.99	1.72358	0.79	1.18292	0.32	1.15528	0.28	1.31935	0.49	6.23976	0.99	1.57167	0.71	1.09603	0.17	1.10427	0.29	1.02215	0.06	1.59736	0.89	7.36569	0.99	1.17006	0.47	1.06506	0.18	1.63827	0.9	7.70682
ENSP00000454941	CHAMP1	CHAMP1 Q96JM3 "Chromosome alignment-maintaining phosphoprotein 1 "	0.962	-0.12	0.842	-0.52	0.849	-0.49	0.779	-0.67	0.975	-0.08	0.766	-0.71	1.6286	0.75	1.62321	0.74	1.42304	0.6	1.70568	0.78	1.61887	0.74	0.778868	-0.46	0.784743	-0.44	0.710438	-0.58	0.820869	-0.37	0.80351	-0.41	0.769915	-0.7	1.2041	0.55	1.13363	0.37	0.887363	-0.35	0.925864	-0.22	1.41391	0.8	1.32665	0.72	1.05189
ENSP00000325655	CHCHD5	CHCHD5 Q9BSY4 "Coiled-coil-helix-coiled-coil-helix domain-containing protein 5 "	0.74	-0.75	0.724	-0.78	0.911	-0.3	0.88	-0.4	0.853	-0.48	0.914	-0.29
ENSP00000358262	CHD1L	CHD1L Q86WJ1 "Chromodomain-helicase-DNA-binding protein 1-like "	1.946	0.96	2.014	0.96	1.07	0.22	1.766	0.93	1.648	0.91	2.11	0.96
ENSP00000284049	CHD1	CHD1 O14646 "Chromodomain-helicase-DNA-binding protein 1 "	0.963	-0.12	1.264	0.65	0.742	-0.75	0.829	-0.55	0.895	-0.35	1.239	0.61	1.39436	0.57	1.61573	0.74	1.09494	0.17	1.38174	0.56	0.983829	-0.03	1.08442	0.15	1.27434	0.44	0.89206	-0.22	1.07383	0.13	0.784603	-0.44	0.806832	-0.61	1.15511	0.42	1.05626	0.15	0.97967	-0.06	0.79068	-0.66	1.10887	0.3	0.997668	0	0.939543
ENSP00000377747	CHD2	CHD2 O14647 "Chromodomain-helicase-DNA-binding protein 2 "	1.075	0.23	1.189	0.52	0.94	-0.2	0.904	-0.32	1.206	0.55	1.497	0.85
ENSP00000457466	CHD9	CHD9 Q3L8U1 "Chromodomain-helicase-DNA-binding protein 9 "	0.753	-0.73	0.685	-0.83	0.762	-0.71	0.734	-0.76	0.915	-0.28	0.636	-0.88	0.280228	-0.97	0.338482	-0.95	0.283421	-0.97	0.295024	-0.97	0.192849	-0.98	1.24565	0.41	1.52244	0.67	1.31681	0.49	1.31209	0.48	0.878305	-0.25	0.916875	-0.24	1.04892	0.13	0.596867	-0.91	1.14354	0.39	0.977011	-0.07	1.0661	0.18	0.624425	-0.89	1.20466
ENSP00000307304	CHD7	CHD7 Q9P2D1 "Chromodomain-helicase-DNA-binding protein 7 "	0.982	-0.05	0.718	-0.78	2.257	0.97	1.015	0.04	2.491	0.98	0.853	-0.48
ENSP00000451601	CHD8	CHD8 Q9HCK8 "Chromodomain-helicase-DNA-binding protein 8 "	1.091	0.28	1.124	0.37	0.934	-0.22	1.109	0.33	1.179	0.49	0.973	-0.08	0.811053	-0.39	0.773909	-0.47	0.773607	-0.47	1.00518	0	0.686728	-0.63	0.928012	-0.14	0.889121	-0.23	0.92289	-0.15	1.12881	0.24	0.805102	-0.4
ENSP00000381522	CHD9	CHD9 Q3L8U1 "Chromodomain-helicase-DNA-binding protein 9 "	1.051	0.16	0.995	-0.01	1.012	0.03	1.23	0.59	1.246	0.62	1.287	0.68
ENSP00000219548	STUB1	STUB1 Q9UNE7 "E3 ubiquitin-protein ligase CHIP "	1.016	0.05	0.884	-0.38	0.94	-0.2	0.947	-0.17	1.186	0.51	1.042	0.13	0.845898	-0.32	0.875754	-0.26	0.849235	-0.31	0.824399	-0.36	0.667021	-0.66	1.06718	0.12	1.11127	0.21	1.11878	0.22	1.04032	0.06	0.862053	-0.29
ENSP00000380998	CHMP1A	CHMP1A Q9HD42 "Charged multivesicular body protein 1a "	1.502	0.85	1.262	0.65	1.234	0.6	1.404	0.79	1.267	0.65	1.661	0.91																					1.23946	0.61	0.7569	-0.72	0.77664	-0.68	1.00842	0.02	1.09532	0.26	0.682489	-0.83	0.686782	-0.83	0.875491
ENSP00000432279	CHMP1B	CHMP1B Q7LBR1 "Charged multivesicular body protein 1b "	1.87	0.95	1.046	0.14	1.669	0.91	1.258	0.64	2.498	0.98	1.294	0.69																					1.80327	0.93	0.819159	-0.58	0.887487	-0.35	1.6808	0.91	1.60302	0.89	0.70359	-0.8	0.754671	-0.72	1.47255
ENSP00000469240	CHMP2A	CHMP2A CHMP2A-003 "charged multivesicular body protein 2A [Source:HGNC Symbol;Acc:30216]" "HGNC_transcript_name"	1.345	0.75	1.651	0.91	1.158	0.45	1.809	0.94	1.033	0.1	1.764	0.93	1.16085	0.29	1.09575	0.17	1.34028	0.51	1.00506	0	1.43029	0.6	1.44073	0.62	1.38794	0.57	1.75586	0.81	1.26831	0.43	1.82404	0.83
ENSP00000263780	CHMP2B	CHMP2B Q9UQN3 "Charged multivesicular body protein 2b "	1.138	0.4	1.17	0.48	1.641	0.9	1.62	0.9	1.244	0.62	0.985	-0.05
ENSP00000217402	CHMP4B	CHMP4B Q9H444 "Charged multivesicular body protein 4b "	0.911	-0.3	1.481	0.84	1.181	0.5	1.527	0.87	0.986	-0.04	1.503	0.85	0.825542	-0.36	0.916988	-0.16	1.01059	0.02	0.828349	-0.35	0.959812	-0.07	0.799654	-0.41	0.89877	-0.21	1.02317	0.04	0.802786	-0.41	0.952562	-0.09
ENSP00000335632	CHP1	CHP1 Q99653 "Calcineurin B homologous protein 1 "	1.127	0.37	1.433	0.81	1.076	0.23	1.261	0.64	1.137	0.4	1.322	0.73
ENSP00000357683	CHTOP	CHTOP Q9Y3Y2 "Chromatin target of PRMT1 protein "	1.479	0.84	0.95	-0.16	1.492	0.85	1.172	0.48	1.431	0.81	0.817	-0.58	0.579944	-0.79	0.619044	-0.74	0.555086	-0.82	0.834828	-0.34	0.983315	-0.03	0.731353	-0.55	0.767237	-0.48	0.727193	-0.56	1.05236	0.09	1.26657	0.43	1.12211	0.34	0.454303	-0.96	0.541394	-0.93	0.574877	-0.92	1.28805	0.68	0.526834	-0.94	0.620338	-0.89	0.663233
ENSP00000361524	C9orf78	C9orf78 Q9NZ63 "Uncharacterized protein C9orf78 "	0.986	-0.04	0.771	-0.7	1.067	0.21	1.19	0.52	0.916	-0.28	0.782	-0.67
ENSP00000354812	C9orf114	C9orf114 Q5T280 "Uncharacterized protein C9orf114 "	1.368	0.76	1.645	0.9	1.021	0.06	1.201	0.54	1.093	0.28	1.695	0.92	1.00428	0	0.959647	-0.07	0.747526	-0.51	0.796224	-0.42	0.968305	-0.06	0.993825	-0.01	0.961736	-0.06	0.770602	-0.47	0.785306	-0.44	0.959725	-0.07
ENSP00000360682	C9orf142	C9orf142 Q9BUH6 "Uncharacterized protein C9orf142 "	0.971	-0.09	2.338	0.97	1.715	0.92	1.367	0.76	1.465	0.84	2.28	0.97	1.90239	0.85	2.23712	0.91	1.6867	0.78	1.93792	0.86	2.23887	0.91	1.34159	0.51	1.59842	0.72	1.24517	0.41	1.37143	0.55	1.61584	0.74	1.91366	0.94	1.49691	0.85	1.48151	0.84	0.859153	-0.46	2.64223	0.97	2.01746	0.95	1.991	0.95	1.17546
ENSP00000363041	CISD1	CISD1 Q9NZ45 "CDGSH iron-sulfur domain-containing protein 1 "	1.071	0.22	1.235	0.61	1.015	0.04	1.484	0.85	0.765	-0.71	1.523	0.87
ENSP00000273986	CISD2	CISD2 Q8N5K1 "CDGSH iron-sulfur domain-containing protein 2 "	2.175	0.96	1.544	0.87	1.763	0.93	1.671	0.91	1.69	0.92	1.147	0.43	1.92638	0.85	3.59657	0.97	6.0087	0.98	3.03867	0.95	2.51463	0.93	2.82183	0.95	5.34531	0.98	9.38014	0.99	4.48424	0.98	3.80263	0.97
ENSP00000391402	CISD3	CISD3 P0C7P0 "CDGSH iron-sulfur domain-containing protein 3, mitochondrial "	1.009	0.02	1.171	0.48	1.115	0.34	1.269	0.65	0.833	-0.54	1.063	0.2
ENSP00000342056	CS	CS O75390 "Citrate synthase, mitochondrial "	0.836	-0.53	0.79	-0.65	1.203	0.55	1.061	0.19	0.87	-0.43	0.947	-0.17	0.877994	-0.25	0.859437	-0.29	2.9119	0.95	0.833397	-0.34	0.803013	-0.41	1.27306	0.44	1.26186	0.43	4.33338	0.98	1.18337	0.32	1.18128	0.32
ENSP00000286067	C10orf12	C10orf12 Q8N655 "Uncharacterized protein C10orf12 "	1.055	0.17	1.054	0.17	0.959	-0.13	1.065	0.2	0.983	-0.05	0.945	-0.18																					0.89797	-0.31	1.32773	0.72	0.971458	-0.08	1.13271	0.36	0.959265	-0.11	1.38801	0.78	1.00711	0.02	1.18815
ENSP00000432692	C11orf83	C11orf83 Q6UW78 "UPF0723 protein C11orf83 "	0.991	-0.03	0.946	-0.18	1.016	0.05	1.517	0.86	0.911	-0.3	1.112	0.33
ENSP00000294244	C11orf84	C11orf84 Q9BUA3 "Uncharacterized protein C11orf84 "	0.993	-0.02	0.819	-0.58	0.766	-0.71	0.971	-0.09	1.07	0.22	0.775	-0.68																					0.478167	-0.95	0.700115	-0.81	0.467462	-0.96	0.198608	-0.99	0.786732	-0.66	1.12626	0.35	0.746067	-0.74	0.318761
ENSP00000367265	CKAP4	CKAP4 Q07065 "Cytoskeleton-associated protein 4 "	0.212	-0.99	0.27	-0.99	0.548	-0.94	0.872	-0.43	0.372	-0.98	0.255	-0.99
ENSP00000288757	C12orf43	C12orf43 Q96C57 "Uncharacterized protein C12orf43 "	1.016	0.05	1.236	0.61	0.707	-0.8	0.831	-0.55	0.753	-0.73	1.151	0.44	0.862423	-0.28	1.04315	0.07	0.941406	-0.11	1.24439	0.41	0.830329	-0.35	0.741983	-0.52	0.909054	-0.18	0.846578	-0.32	1.07386	0.13	0.725724	-0.56	1.12437	0.34	1.28007	0.67	1.65521	0.9	1.34424	0.74	1.07389	0.2	1.19643	0.53	1.53419	0.87	1.26067
ENSP00000253233	C12orf65	C12orf65 Q9H3J6 "Probable peptide chain release factor C12orf65, mitochondrial "	1.476	0.84	1.313	0.71	1.239	0.61	1.008	0.02	1.512	0.86	1.929	0.95
ENSP00000263710	CLASP1	CLASP1 Q7Z460 "CLIP-associating protein 1 "	0.782	-0.67	0.815	-0.59	0.862	-0.46	0.853	-0.48	0.894	-0.35	0.623	-0.89
ENSP00000438702	CLASRP	CLASRP F5H0Q6 "CLK4-associating serine/arginine-rich protein "	1.3	0.7	1.12	0.36	1.088	0.27	1.079	0.24	1.166	0.47	1.032	0.1
ENSP00000250340	CLEC11A	CLEC11A Q9Y240 "C-type lectin domain family 11 member A "	1.309	0.71	1.397	0.79	1.035	0.11	1.175	0.49	0.939	-0.2	1.134	0.39
ENSP00000398056	CLIC1	CLIC1 O00299 "Chloride intracellular channel protein 1 "	1.06	0.19	1.024	0.07	1.34	0.74	1.717	0.92	1.201	0.54	1.2	0.54	0.908358	-0.18	0.827609	-0.35	1.15898	0.28	0.953304	-0.08	0.821004	-0.37	1.03021	0.05	0.96353	-0.06	1.37565	0.56	1.08979	0.16	0.931473	-0.13
ENSP00000439093	CLIP1	CLIP1 P30622 "CAP-Gly domain-containing linker protein 1 "	0.626	-0.89	0.728	-0.77	0.816	-0.59	0.749	-0.74	0.834	-0.54	0.747	-0.74
ENSP00000378500	CLIP2	CLIP2 Q9UDT6 "CAP-Gly domain-containing linker protein 2 "	0.809	-0.61	1.368	0.76	1.031	0.1	0.628	-0.89	1.296	0.69	1.687	0.92	0.768781	-0.47	0.714303	-0.58	1.6528	0.76	0.962834	-0.06	1.26089	0.43	0.603502	-0.76	0.60949	-0.76	1.4332	0.61	1.13921	0.25	1.27209	0.44	1.42393	0.8	1.03902	0.11	1.29638	0.7	2.26796	0.96	1.58985	0.88	1.13363	0.37	1.4071	0.8	2.50801
ENSP00000294053	CLPB	CLPB Q9H078 "Caseinolytic peptidase B protein homolog "	1.566	0.88	1.496	0.85	1.538	0.87	1.584	0.88	1.108	0.32	1.619	0.9	0.984867	-0.02	0.841706	-0.33	0.929563	-0.13	0.717432	-0.57	0.899816	-0.21	1.585	0.72	1.3658	0.55	1.57385	0.71	1.15593	0.28	1.47873	0.65
ENSP00000245816	CLPP	CLPP Q16740 "Putative ATP-dependent Clp protease proteolytic subunit, mitochondrial "	0.895	-0.35	0.649	-0.87	0.766	-0.71	0.904	-0.32	1.019	0.06	0.803	-0.62
ENSP00000300107	CLPX	CLPX O76031 "ATP-dependent Clp protease ATP-binding subunit clpX-like, mitochondrial "	1.055	0.17	1.135	0.39	0.916	-0.28	1.018	0.05	1.04	0.13	1	0	1.42365	0.6	1.46538	0.64	1.3873	0.57	1.62509	0.74	1.4355	0.61	0.890315	-0.23	0.924361	-0.14	0.909432	-0.18	1.01913	0.03	0.924952	-0.14
ENSP00000365538	CLYBL	CLYBL Q8N0X4 "Citrate lyase subunit beta-like protein, mitochondrial "	1.146	0.42	1.257	0.64	1.251	0.63	1.416	0.8	0.926	-0.24	1.466	0.84
ENSP00000388658	SLC25A12	SLC25A12 O75746 "Calcium-binding mitochondrial carrier protein Aralar1 "	1.023	0.07	1.289	0.68	1.406	0.79	1.788	0.94	0.983	-0.05	0.992	-0.02	0.460914	-0.9	0.423331	-0.92	1.09505	0.17	0.452614	-0.91	0.336257	-0.95	1.40346	0.58	1.33509	0.51	3.56935	0.97	1.3886	0.57	1.07056	0.12
ENSP00000265631	SLC25A13	SLC25A13 Q9UJS0 "Calcium-binding mitochondrial carrier protein Aralar2 "	0.846	-0.5	1.208	0.56	0.977	-0.07	0.992	-0.02	0.845	-0.51	1.097	0.29
ENSP00000346335	NRDE2	NRDE2 Q9H7Z3 "UPF0614 protein C14orf102 "	0.909	-0.3	0.903	-0.32	0.941	-0.2	0.817	-0.58	1.147	0.43	0.878	-0.41
ENSP00000261700	C14orf166	C14orf166 Q9Y224 "UPF0568 protein C14orf166 "	0.673	-0.85	0.61	-0.9	0.791	-0.65	0.602	-0.91	0.789	-0.65	0.59	-0.92	0.506897	-0.86	0.569873	-0.81	0.582203	-0.79	0.631308	-0.72	0.637035	-0.71	0.68309	-0.63	0.780873	-0.45	0.826109	-0.36	0.857987	-0.29	0.883865	-0.24
ENSP00000457200	CNP	CNP P09543 "2',3'-cyclic-nucleotide 3'-phosphodiesterase "	0.594	-0.92	0.746	-0.74	0.88	-0.4	0.76	-0.72	0.694	-0.82	0.747	-0.74	1.23395	0.39	1.42675	0.6	1.47522	0.64	1.00253	0	0.992795	-0.01	1.45141	0.62	1.66423	0.77	1.7367	0.8	1.18193	0.32	1.20561	0.35
ENSP00000325548	CNDP2	CNDP2 Q96KP4 "Cytosolic non-specific dipeptidase "	0.698	-0.81	0.841	-0.52	1.016	0.05	1.012	0.03	1.009	0.02	0.909	-0.3
ENSP00000359225	CNN3	CNN3 Q15417 "Calponin-3 "	0.108	-0.99	0.122	-0.99	0.131	-0.99	0.124	-0.99	0.102	-0.99	0.128	-0.99
ENSP00000366275	CNNM4	CNNM4 Q6P4Q7 "Metal transporter CNNM4 "	1.676	0.91	1.303	0.7	1.783	0.94	1.721	0.92	1.307	0.71	1.717	0.92
ENSP00000320949	CNOT1	CNOT1 A5YKK6 "CCR4-NOT transcription complex subunit 1 "	0.858	-0.47	0.79	-0.65	1.181	0.5	1.029	0.09	0.951	-0.16	0.782	-0.67	0.878156	-0.25	1.28884	0.46	0.998149	0	0.765021	-0.48	1.04326	0.07	1.37736	0.56	1.81562	0.83	1.58204	0.72	1.10759	0.19	1.57954	0.71
ENSP00000361926	CNPY3	CNPY3 Q9BT09 "Protein canopy homolog 3 "	2.834	0.98	1.762	0.93	2.158	0.96	3.727	0.99	1.702	0.92	1.822	0.94	1.38012	0.56	1.06058	0.11	4.81574	0.98	1.67784	0.77	2.17049	0.9	2.49707	0.93	1.9417	0.86	9.10724	0.99	3.0373	0.95	4.02363	0.98	2.41111	0.96	2.53276	0.97	2.60557	0.97	3.46108	0.98	1.64608	0.9	1.7605	0.92	1.75787	0.92	2.61808
ENSP00000362962	CNTRL	CNTRL Q7Z7A1 "Centriolin "	1.94	0.95	2.199	0.97	1.782	0.94	1.769	0.94	2.063	0.96	2.173	0.96
ENSP00000225964	COL1A1	COL1A1 P02452 "Collagen alpha-1(I) chain "	0.46	-0.96	0.47	-0.96	0.611	-0.9	0.396	-0.98	0.643	-0.88	0.802	-0.62
ENSP00000245907	C3	C3 P01024 "Complement C3 Complement C3 beta chain Complement C3 alpha chain C3a anaphylatoxin Acylation stimulating protein Complement C3b alpha' chain Complement C3c alpha' chain fragment 1 Complement C3dg fragment Complement C3g fragment Complement C3d fragm /.../mplement C3f fragment Complement C3c alpha' chain fragment 2"	0.891	-0.36	0.827	-0.56	4.775	0.99	0.815	-0.59	0.732	-0.76	1.047	0.14
ENSP00000295550	COL6A3	COL6A3 P12111 "Collagen alpha-3(VI) chain "	0.549	-0.94	1.259	0.64	1.035	0.11	0.466	-0.96	0.8	-0.63	2.53	0.98
ENSP00000354762	COA3	COA3 Q9Y2R0 "Cytochrome C oxidase assembly factor 3 homolog, mitochondrial "	1.184	0.51	1.07	0.22	1	0	1.691	0.92	0.9	-0.33	1.052	0.16	1.28467	0.46	1.41086	0.59	2.81807	0.95	1.39398	0.57	1.7751	0.81	0.752296	-0.5	0.835993	-0.33	1.72487	0.79	0.816724	-0.38	1.06503	0.11	0.735002	-0.76	1.56361	0.87	0.836044	-0.53	1.24082	0.61	0.896747	-0.32	1.86688	0.93	0.989893	-0.02	1.4865
ENSP00000216361	COCH	COCH O43405 "Cochlin "	0.998	0	4.6	0.99	0.959	-0.13	1.023	0.07	1.001	0	10.616	0.99
ENSP00000432660	CFL1	CFL1 P23528 "Cofilin-1 "	0.598	-0.91	0.389	-0.98	0.795	-0.64	0.601	-0.91	0.578	-0.93	0.542	-0.94																					0.534517	-0.93	0.299781	-0.98	0.442603	-0.96	0.515354	-0.94	0.587907	-0.92	0.326271	-0.98	0.475659	-0.95	0.556814
ENSP00000340635	CFL2	CFL2 Q9Y281 "Cofilin-2 "	0.556	-0.94	0.32	-0.99	1.084	0.25	0.759	-0.72	0.758	-0.72	0.274	-0.99
ENSP00000334703	COG5	COG5 Q9UP83 "Conserved oligomeric Golgi complex subunit 5 "	1.094	0.28	1.793	0.94	1.273	0.66	1.214	0.57	1.322	0.73	2.53	0.98
ENSP00000240316	COIL	COIL P38432 "Coilin "	2.031	0.96	1.622	0.9	1.357	0.76	1.545	0.87	1.32	0.72	1.644	0.9	0.667714	-0.66	0.87124	-0.27	0.840888	-0.33	1.12054	0.22	0.744194	-0.52	0.769821	-0.47	1.01638	0.03	0.983023	-0.03	1.28757	0.46	0.875012	-0.26	1.53825	0.87	0.325877	-0.98	0.603896	-0.9	0.465591	-0.96	1.27889	0.67	0.268085	-0.98	0.486543	-0.95	0.381234
ENSP00000274458	COMMD10	COMMD10 Q9Y6G5 "COMM domain-containing protein 10 "	1.563	0.88	1.179	0.49	1.519	0.86	1.387	0.78	1.131	0.38	1.165	0.47
ENSP00000249923	COPB1	COPB1 P53618 "Coatomer subunit beta "	1.692	0.92	1.244	0.62	1.976	0.96	1.397	0.79	1.337	0.74	1.041	0.13	0.478241	-0.89	0.363085	-0.95	0.283451	-0.97	0.339997	-0.95	0.31472	-0.96	1.10947	0.2	0.852312	-0.31	0.687313	-0.63	0.789161	-0.43	0.748061	-0.51
ENSP00000264028	ARCN1	ARCN1 P48444 "Coatomer subunit delta "	1.49	0.85	1.109	0.33	1.383	0.78	1.318	0.72	1.063	0.2	1.007	0.02
ENSP00000325002	COPG1	COPG1 Q9Y678 "Coatomer subunit gamma-1 "	1.553	0.88	1.225	0.59	1.669	0.91	1.342	0.74	1.13	0.38	1.209	0.56	0.547285	-0.83	0.727809	-0.56	0.698074	-0.61	0.318814	-0.96	0.553212	-0.82	1.12132	0.22	1.45711	0.63	1.49428	0.66	0.653624	-0.68	1.14395	0.26	6.54183	0.99	1.17392	0.49	1.45876	0.83	2.3123	0.96	2.01444	0.95	0.353751	-0.97	0.43593	-0.96	0.699154
ENSP00000254759	COQ3	COQ3 Q9NZJ6 "Hexaprenyldihydroxybenzoate methyltransferase, mitochondrial "	1.033	0.1	0.952	-0.16	1.183	0.51	1.077	0.24	1.147	0.43	1.044	0.14
ENSP00000219150	CORO1A	CORO1A P31146 "Coronin-1A "	0.868	-0.44	0.412	-0.98	1.103	0.31	0.981	-0.06	0.595	-0.92	0.875	-0.42	1.18322	0.32	0.57872	-0.79	0.970598	-0.05	0.420718	-0.92	0.6257	-0.72	1.57046	0.71	0.76782	-0.48	1.35531	0.53	0.552136	-0.82	0.84679	-0.32	0.947982	-0.14	0.739153	-0.75	1.53643	0.87	1.72614	0.92	0.895437	-0.32	0.692278	-0.82	1.43045	0.81	1.60532
ENSP00000340211	CORO1B	CORO1B Q9BR76 "Coronin-1B "	0.685	-0.83	0.336	-0.98	1.227	0.59	0.591	-0.92	0.475	-0.96	0.468	-0.96	0.724075	-0.56	0.865708	-0.28	0.599368	-0.77	0.842986	-0.32	1.07715	0.13	0.578194	-0.79	0.708365	-0.59	0.501383	-0.87	0.681306	-0.64	0.894779	-0.22	0.695462	-0.81	0.420507	-0.96	0.808801	-0.61	0.35263	-0.97	0.715688	-0.79	0.433049	-0.96	0.816278	-0.59	0.356187
ENSP00000262428	COTL1	COTL1 Q14019 "Coactosin-like protein "	0.624	-0.89	0.731	-0.76	1.499	0.85	1.329	0.73	0.748	-0.74	0.885	-0.38	0.996189	0	0.794078	-0.42	1.02772	0.05	1.01843	0.03	0.974713	-0.04	0.860833	-0.29	0.694325	-0.62	0.928245	-0.14	0.880503	-0.25	0.862976	-0.28
ENSP00000354876	MT-CO2	MT-CO2 P00403 "Cytochrome c oxidase subunit 2 "	1.295	0.69	2.5	0.98	1.391	0.78	2.411	0.98	0.928	-0.24	1.822	0.94	0.608177	-0.76	0.792927	-0.43	0.827776	-0.35	0.726398	-0.56	0.696686	-0.61	1.79889	0.82	2.36751	0.92	2.55381	0.93	2.15136	0.9	2.05945	0.88
ENSP00000253452	COX4I1	COX4I1 P13073 "Cytochrome c oxidase subunit 4 isoform 1, mitochondrial "	1.187	0.52	2.293	0.97	1.36	0.76	2.579	0.98	1.031	0.1	1.745	0.93	1.47316	0.64	2.24423	0.91	2.12462	0.89	2.13088	0.89	1.30792	0.48	2.24547	0.91	3.3938	0.97	3.30113	0.96	3.11757	0.96	2.00617	0.87
ENSP00000317780	COX5A	COX5A P20674 "Cytochrome c oxidase subunit 5A, mitochondrial "	1.606	0.89	2.208	0.97	1.669	0.91	3.094	0.99	1.038	0.12	1.796	0.94	1.17173	0.3	1.62943	0.75	1.5533	0.7	1.7715	0.81	1.02599	0.04	2.00065	0.87	2.70459	0.94	2.65774	0.94	2.9517	0.95	1.77481	0.81	1.2505	0.63	2.50298	0.97	3.93542	0.98	5.4802	0.99	1.27695	0.67	2.55494	0.97	4.0099	0.98	5.64346
ENSP00000258424	COX5B	COX5B P10606 "Cytochrome c oxidase subunit 5B, mitochondrial "	1.373	0.77	1.982	0.96	1.432	0.81	2.086	0.96	1.108	0.32	1.648	0.91	1.37765	0.56	2.36604	0.92	2.34328	0.92	2.39371	0.92	1.38443	0.57	2.7633	0.95	4.81119	0.98	4.93304	0.98	4.88431	0.98	2.84984	0.95	1.44789	0.82	2.03495	0.95	3.32665	0.98	4.13442	0.98	1.30893	0.71	2.01277	0.95	3.53358	0.98	4.48507
ENSP00000428702	COX6C	COX6C P09669 "Cytochrome c oxidase subunit 6C "	1.185	0.51	1.941	0.95	1.288	0.68	2.279	0.97	0.913	-0.29	1.543	0.87																					1.81547	0.93	1.41696	0.8	2.44035	0.96	6.16632	0.99	1.47346	0.84	1.11853	0.33	1.92247	0.94	4.91573
ENSP00000247655	COX7C	COX7C P15954 "Cytochrome c oxidase subunit 7C, mitochondrial "	1.533	0.87	2.288	0.97	1.533	0.87	2.551	0.98	1.081	0.24	1.982	0.96	1.27771	0.45	1.61658	0.74	1.65268	0.76	1.52602	0.68	0.989128	-0.02	2.12685	0.89	2.65942	0.94	2.73052	0.94	2.43965	0.93	1.68298	0.78
ENSP00000367938	COX7A2L	COX7A2L O14548 "Cytochrome c oxidase subunit 7A-related protein, mitochondrial "	1.402	0.79	2.262	0.97	1.631	0.9	2.273	0.97	1.211	0.56	2.228	0.97
ENSP00000445926	C16orf13	C16orf13 Q96S19 "UPF0585 protein C16orf13 "	1.067	0.21	1.275	0.66	1.079	0.24	1.104	0.31	0.971	-0.09	0.877	-0.41
ENSP00000327506	C16orf54	C16orf54 Q6UWD8 "Transmembrane protein C16orf54 "	1.323	0.73	2.628	0.98	1.561	0.88	2.299	0.97	1.604	0.89	1.869	0.95																					1.83195	0.93	5.60764	0.99	3.71844	0.98	4.36659	0.99	2.1484	0.96	6.43555	0.99	4.23194	0.98	5.02825
ENSP00000219837	C16orf88	C16orf88 Q1ED39 "Protein C16orf88 "	0.84	-0.52	0.847	-0.5	0.637	-0.88	0.979	-0.06	0.686	-0.83	0.76	-0.72
ENSP00000257287	CEP135	CEP135 Q66GS9 "Centrosomal protein of 135 kDa "	1.249	0.63	1.206	0.55	1.118	0.35	1.123	0.36	1.497	0.85	1.475	0.84	0.517626	-0.85	0.391392	-0.94	0.445915	-0.91	0.509091	-0.86	0.380188	-0.94	1.03097	0.05	0.756091	-0.49	0.786593	-0.44	1.03869	0.06	0.720843	-0.57
ENSP00000348380	CYP20A1	CYP20A1 Q6UW02 "Cytochrome P450 20A1 "	1.58	0.88	1.17	0.48	1.598	0.89	1.517	0.86	1.311	0.71	1.589	0.89
ENSP00000336945	CPNE1	CPNE1 Q99829 "Copine-1 "	1.402	0.79	4.715	0.99	1.394	0.78	1.333	0.73	1.595	0.89	6.19	0.99	1.185	0.32	2.93374	0.95	2.05504	0.88	1.78557	0.82	1.59943	0.72	1.79046	0.82	4.48528	0.98	3.24546	0.96	2.69927	0.94	2.47603	0.93	1.14683	0.41	1.15063	0.42	1.61553	0.89	2.35235	0.96	1.29649	0.7	1.27192	0.66	1.77167	0.92	2.60385
ENSP00000290776	CPNE2	CPNE2 Q96FN4 "Copine-2 "	0.492	-0.96	0.963	-0.12	0.549	-0.94	1.115	0.34	0.506	-0.96	0.967	-0.1	0.674343	-0.65	0.432945	-0.92	0.422135	-0.92	0.714905	-0.58	0.597538	-0.77	0.888539	-0.23	0.585916	-0.78	0.590621	-0.78	0.939927	-0.11	0.817178	-0.37	1.15386	0.42	2.06178	0.95	2.80686	0.97	0.854804	-0.47	0.702912	-0.8	1.22913	0.6	1.65939	0.9	0.511316
ENSP00000430934	CPNE3	CPNE3 O75131 "Copine-3 "	0.541	-0.95	2.314	0.97	1.923	0.95	2.833	0.98	0.95	-0.16	2.164	0.96	1.54621	0.69	1.08524	0.15	0.716819	-0.57	1.20481	0.35	1.156	0.28	2.35875	0.92	1.63725	0.75	1.13237	0.25	1.81509	0.83	1.81209	0.82
ENSP00000353633	CPNE8	CPNE8 Q86VY2;E7ENV7 "Copine-8; LOC144402 protein; cDNA FLJ37679 fis, clone BRHIP2012922, highly similar to Copine-8 ";"Copine-8 "	0.607	-0.91	0.725	-0.77	0.959	-0.13	0.785	-0.66	0.925	-0.25	0.858	-0.47
ENSP00000246533	CAPNS1	CAPNS1 P04632 "Calpain small subunit 1 "	2.57	0.98	3.083	0.99	2.756	0.98	2.969	0.98	1.908	0.95	4.692	0.99	2.07975	0.88	2.64325	0.94	2.23775	0.91	1.99187	0.87	2.99032	0.95	1.61551	0.74	2.07852	0.88	1.81331	0.82	1.55544	0.7	2.33845	0.92
ENSP00000457146	CPSF1	CPSF1 Q10570 "Cleavage and polyadenylation specificity factor subunit 1 "	1.063	0.2	0.688	-0.83	0.913	-0.29	0.745	-0.74	0.977	-0.07	0.443	-0.97	0.750321	-0.5	0.716877	-0.57	0.723382	-0.56	0.94187	-0.11	0.915752	-0.16	0.694606	-0.61	0.663864	-0.67	0.696153	-0.61	0.869532	-0.27	0.858527	-0.29
ENSP00000298875	CPSF2	CPSF2 Q9P2I0 "Cleavage and polyadenylation specificity factor subunit 2 "	1.093	0.28	0.667	-0.85	0.979	-0.06	0.766	-0.71	0.965	-0.11	0.464	-0.96	0.875271	-0.26	0.798506	-0.41	0.7936	-0.43	1.08563	0.15	0.911221	-0.18	0.750568	-0.5	0.686632	-0.63	0.708459	-0.59	0.939384	-0.11	0.805601	-0.4	1.57415	0.88	0.942197	-0.17	1.14276	0.39	1.06184	0.17	1.11165	0.31	0.65113	-0.87	0.783168	-0.67	0.736302
ENSP00000292476	CPSF4	CPSF4 O95639 "Cleavage and polyadenylation specificity factor subunit 4 "	1.001	0	0.678	-0.84	0.88	-0.4	0.776	-0.68	1.018	0.05	0.563	-0.94	0.813695	-0.38	0.72261	-0.57	0.675449	-0.65	0.936685	-0.12	1.00657	0.01	0.684781	-0.63	0.615828	-0.74	0.59416	-0.78	0.788315	-0.43	0.867802	-0.28
ENSP00000300291	NUDT21	NUDT21 O43809 "Cleavage and polyadenylation specificity factor subunit 5 "	1.006	0.01	0.722	-0.78	0.919	-0.27	0.781	-0.67	0.989	-0.03	0.648	-0.87	0.43561	-0.92	0.457707	-0.9	0.390724	-0.94	0.407181	-0.93	0.497533	-0.87	0.755478	-0.49	0.801439	-0.41	0.710116	-0.58	0.696822	-0.61	0.890015	-0.23	1.65909	0.9	2.65471	0.97	2.07082	0.95	1.1069	0.29	1.37541	0.77	2.21313	0.96	1.69271	0.91	0.889093
ENSP00000446042	CPT1A	CPT1A P50416 "Carnitine O-palmitoyltransferase 1, liver isoform "	1.681	0.92	2.045	0.96	1.695	0.92	1.417	0.8	1.469	0.84	1.803	0.94	1.16378	0.29	0.902143	-0.2	1.7306	0.79	0.976986	-0.04	0.931132	-0.13	1.73684	0.8	1.33749	0.51	2.65389	0.94	1.4413	0.62	1.42319	0.6	1.74275	0.92	0.854213	-0.48	1.76293	0.92	3.17993	0.98	1.64757	0.9	0.786257	-0.66	1.61852	0.9	2.95816
ENSP00000265394	CPVL	CPVL Q9H3G5 "Probable serine carboxypeptidase CPVL "	3.338	0.99	2.34	0.97	1.582	0.88	1.366	0.76	0.762	-0.71	3.003	0.98																					1.15832	0.43	1.02615	0.07	1.20628	0.56	0.386777	-0.97	1.08076	0.22	0.936946	-0.19	1.09226	0.25	0.354351
ENSP00000356828	RCSD1	RCSD1 Q6JBY9 "CapZ-interacting protein "	1.079	0.24	1.128	0.38	0.96	-0.13	0.796	-0.64	1.308	0.71	1.427	0.81
ENSP00000373669	C17orf59	C17orf59 Q96GS4 "Uncharacterized protein C17orf59 "	1.131	0.38	1.177	0.49	1.175	0.49	1.34	0.74	0.924	-0.25	1.183	0.51
ENSP00000440551	C17orf80	C17orf80 Q9BSJ5 "Uncharacterized protein C17orf80 "	0.904	-0.32	1.268	0.65	0.825	-0.56	0.91	-0.3	0.941	-0.2	1.585	0.88
ENSP00000373657	C17orf85	C17orf85 Q53F19 "Uncharacterized protein C17orf85 "	1.178	0.49	0.749	-0.74	1.017	0.05	0.844	-0.51	1.158	0.45	0.712	-0.79	0.670809	-0.65	0.776631	-0.46	0.802684	-0.41	2.31304	0.92	1.15868	0.28	0.392457	-0.93	0.45347	-0.9	0.473382	-0.89	1.31388	0.48	0.724936	-0.56	1.11414	0.32	1.07524	0.2	0.699342	-0.81	0.572815	-0.92	0.862378	-0.44	0.817568	-0.58	0.531667	-0.93	0.43695
ENSP00000346300	CRKL	CRKL P46109 "Crk-like protein "	1.049	0.15	0.904	-0.32	0.915	-0.28	1.359	0.76	1.01	0.03	0.954	-0.15	0.917861	-0.16	0.887768	-0.23	1.38328	0.56	1.01402	0.02	0.865293	-0.28	0.942112	-0.11	0.924829	-0.14	1.48799	0.65	1.04828	0.08	0.883334	-0.24	0.647542	-0.87	1.15693	0.43	0.650876	-0.87	0.753902	-0.72	0.451463	-0.96	0.775288	-0.69	0.447671	-0.96	0.512707
ENSP00000364691	CROCC	CROCC Q5TZA2 "Rootletin "	0.835	-0.54	0.606	-0.91	0.865	-0.45	0.738	-0.75	0.847	-0.5	0.95	-0.16																					1.12253	0.34	0.688599	-0.83	1.01335	0.03	0.718964	-0.78	1.30377	0.71	0.78128	-0.67	1.14287	0.39	0.815866
ENSP00000323696	CRTAP	CRTAP O75718 "Cartilage-associated protein "	2.08	0.96	1.998	0.96	1.587	0.88	1.609	0.9	1.141	0.41	2.16	0.96
ENSP00000242784	C19orf43	C19orf43 Q9BQ61 "Uncharacterized protein C19orf43 "	1.275	0.66	1.155	0.45	1.057	0.17	1.107	0.32	1.075	0.23	0.936	-0.21	0.967943	-0.06	1.04265	0.07	0.955734	-0.08	0.928322	-0.14	1.08881	0.16	0.777835	-0.46	0.847812	-0.32	0.802757	-0.41	0.74638	-0.51	0.896468	-0.21	1.21224	0.57	1.48112	0.84	1.29739	0.7	1.02947	0.08	1.2522	0.63	1.49924	0.85	1.30529	0.71	1.04111
ENSP00000463159	C19orf47	C19orf47 Q8N9M1 "Uncharacterized protein C19orf47 "	0.994	-0.01	0.744	-0.75	1.028	0.09	0.855	-0.48	1.252	0.63	0.705	-0.8
ENSP00000400188	CSNK2B	CSNK2B P67870 "Casein kinase II subunit beta "	0.998	0	1.054	0.17	0.952	-0.16	0.986	-0.04	0.929	-0.23	0.992	-0.02	1.23434	0.39	1.33536	0.51	1.42921	0.6	1.1808	0.32	1.59809	0.72	0.976682	-0.04	1.06843	0.12	1.18247	0.32	0.935066	-0.12	1.28782	0.46	0.444218	-0.96	0.258614	-0.98	0.301038	-0.98	0.244189	-0.98	0.390634	-0.97	0.222552	-0.99	0.256905	-0.98	0.21085
ENSP00000220003	CSK	CSK P41240 "Tyrosine-protein kinase CSK "	1	0	1.064	0.2	1.087	0.27	1.182	0.5	0.827	-0.56	1.122	0.36	0.779644	-0.46	0.529394	-0.84	0.740083	-0.53	0.522818	-0.85	0.759803	-0.49	1.26692	0.43	0.869465	-0.27	1.24808	0.41	0.852045	-0.31	1.2661	0.43
ENSP00000350512	COPS5	COPS5 Q92905 "COP9 signalosome complex subunit 5 "	1.06	0.19	0.86	-0.46	1.109	0.33	0.994	-0.01	0.878	-0.41	1.023	0.07
ENSP00000217109	CSTF1	CSTF1 Q05048 "Cleavage stimulation factor subunit 1 "	0.796	-0.64	0.652	-0.87	0.822	-0.57	0.584	-0.92	0.97	-0.1	0.509	-0.96	0.683054	-0.63	0.648516	-0.69	0.662297	-0.67	0.65399	-0.68	0.896529	-0.21	0.813537	-0.38	0.784931	-0.44	0.827603	-0.35	0.784263	-0.45	1.09803	0.18
ENSP00000362063	CSTF2	CSTF2 P33240 "Cleavage stimulation factor subunit 2 "	1.108	0.32	0.644	-0.88	0.953	-0.15	0.846	-0.5	0.965	-0.11	0.54	-0.95	0.864694	-0.28	0.997031	0	0.660418	-0.67	1.02565	0.04	1.24958	0.41	0.835458	-0.34	0.97577	-0.04	0.679585	-0.64	1.00756	0.01	1.2513	0.41	1.17581	0.49	1.86814	0.93	1.19807	0.53	0.784618	-0.66	1.56504	0.88	2.43034	0.96	1.55772	0.87	1.02255
ENSP00000315791	CSTF3	CSTF3 Q12996 "Cleavage stimulation factor subunit 3 "	0.952	-0.16	0.695	-0.82	0.878	-0.41	0.652	-0.87	0.913	-0.29	0.491	-0.96	1.01039	0.02	0.983034	-0.03	0.765624	-0.48	0.901752	-0.2	1.23847	0.4	0.807265	-0.4	0.792845	-0.43	0.638181	-0.71	0.717149	-0.57	1.01761	0.03	0.988191	-0.03	1.7073	0.92	1.43406	0.81	0.974362	-0.07	1.01804	0.05	1.76785	0.92	1.44545	0.82	1.00071
ENSP00000332444	CSTF2T	CSTF2T Q9H0L4 "Cleavage stimulation factor subunit 2 tau variant "	0.765	-0.71	0.498	-0.96	0.763	-0.71	0.563	-0.94	0.801	-0.63	0.365	-0.98	0.789293	-0.43	0.730008	-0.55	0.667802	-0.66	0.668839	-0.66	0.772787	-0.47	0.697829	-0.61	0.652411	-0.68	0.619645	-0.73	0.593558	-0.78	0.701199	-0.6	0.817928	-0.58	1.5101	0.86	0.855025	-0.47	0.633008	-0.88	1.21024	0.56	2.20545	0.96	1.23153	0.6	0.923176
ENSP00000023939	RTFDC1	RTFDC1 Q9BY42 "UPF0549 protein C20orf43 "	1.163	0.47	0.75	-0.73	0.993	-0.02	1.076	0.23	1.008	0.02	0.711	-0.79
ENSP00000424778	CT45A5	CT45A5 Q6NSH3 "Cancer/testis antigen family 45 member A5 "	4.042	0.99	7.052	0.99	0.979	-0.06	6.949	0.99	1.119	0.35	1.172	0.48	1.08651	0.15	0.896675	-0.21	0.780855	-0.45	18.3632	0.99	0.84911	-0.31	0.900269	-0.2	0.754975	-0.5	0.652236	-0.68	12.859	0.99	0.715804	-0.57	2.3254	0.96	0.672553	-0.85	0.884142	-0.36	0.736144	-0.76	2.4384	0.96	0.688043	-0.83	0.896536	-0.32	0.754765
ENSP00000355050	CTNNBL1	CTNNBL1 Q8WYA6 "Beta-catenin-like protein 1 "	1.3	0.7	0.838	-0.53	1.156	0.45	1.052	0.16	1.25	0.63	0.759	-0.72	0.477086	-0.89	0.532209	-0.84	0.517445	-0.85	0.523162	-0.85	0.608473	-0.76	0.72501	-0.56	0.819267	-0.37	0.824066	-0.36	0.796704	-0.42	0.951946	-0.09	0.571479	-0.92	0.311547	-0.98	0.349184	-0.97	0.319124	-0.98	0.603125	-0.9	0.320432	-0.98	0.367274	-0.97	0.329342
ENSP00000290921	CTBP1	CTBP1 Q13363 "C-terminal-binding protein 1 "	1.133	0.39	0.849	-0.49	1.145	0.42	1.244	0.62	1.153	0.44	0.636	-0.88	0.395315	-0.93	0.555594	-0.82	1.08708	0.15	0.819511	-0.37	0.588936	-0.78	0.491179	-0.88	0.690215	-0.62	1.31932	0.49	0.983124	-0.03	0.730907	-0.55	1.32101	0.72	0.905941	-0.29	1.29852	0.7	1.27381	0.66	0.903368	-0.29	0.611485	-0.9	0.875176	-0.39	0.857593
ENSP00000264010	CTCF	CTCF P49711 "Transcriptional repressor CTCF "	1.028	0.09	1.13	0.38	0.871	-0.43	0.877	-0.41	0.964	-0.12	1.25	0.63	2.48874	0.93	2.76159	0.95	1.94082	0.86	2.46618	0.93	2.01817	0.87	1.12108	0.22	1.25984	0.43	0.912199	-0.17	1.1116	0.21	0.930603	-0.13	1.00842	0.02	0.898445	-0.31	1.04841	0.13	0.757267	-0.72	1.14967	0.42	0.998974	0	1.16545	0.46	0.847387
ENSP00000305687	CHTF8	CHTF8 P0CG12 "Chromosome transmission fidelity protein 8 homolog isoform 2 "	0.794	-0.64	0.674	-0.85	0.75	-0.73	0.965	-0.11	0.755	-0.73	0.454	-0.97	0.802035	-0.41	0.523757	-0.85	0.649164	-0.69	0.748214	-0.51	0.712995	-0.58	1.28666	0.46	0.836552	-0.33	1.093	0.16	1.20501	0.35	1.16816	0.3	1.19116	0.52	0.999393	0	0.800088	-0.63	0.875869	-0.39	1.52595	0.86	1.25605	0.64	0.998718	0	1.10502
ENSP00000304669	CTNNA1	CTNNA1 P35221 "Catenin alpha-1 "	0.443	-0.97	0.509	-0.96	0.513	-0.96	0.57	-0.93	0.505	-0.96	0.416	-0.98
ENSP00000355013	CTR9	CTR9 Q6PD62 "RNA polymerase-associated protein CTR9 homolog "	1.056	0.17	1.193	0.52	0.98	-0.06	0.909	-0.3	1.017	0.05	1.338	0.74	0.738097	-0.53	0.909736	-0.18	0.789303	-0.43	0.790111	-0.43	0.769382	-0.47	0.683121	-0.63	0.84614	-0.32	0.757305	-0.49	0.730444	-0.55	0.724107	-0.56
ENSP00000387160	CUL1	CUL1 Q13616 "Cullin-1 "	1.219	0.57	1.111	0.33	1.139	0.41	1.04	0.13	1.215	0.57	1.187	0.52	1.23447	0.39	1.50387	0.66	1.06733	0.12	1.01696	0.03	1.07979	0.14	0.863886	-0.28	1.04959	0.09	0.783575	-0.45	0.711482	-0.58	0.77469	-0.47
ENSP00000264414	CUL3	CUL3 Q13618 "Cullin-3 "	1.068	0.21	1.041	0.13	1.296	0.69	1.097	0.29	1.229	0.59	1.117	0.35	0.907147	-0.19	0.580115	-0.79	0.906018	-0.19	0.611782	-0.75	0.763805	-0.48	0.829215	-0.35	0.53919	-0.84	0.854454	-0.3	0.568427	-0.81	0.678722	-0.64
ENSP00000364589	CUL4A	CUL4A Q13619 "Cullin-4A "	1.076	0.23	1.222	0.58	1.085	0.26	1.136	0.4	0.997	0	1.138	0.4
ENSP00000376808	CUL5	CUL5 Q93034 "Cullin-5 "	1.23	0.59	1.194	0.53	1.238	0.61	1.19	0.52	1.176	0.49	1.292	0.69
ENSP00000461115	CWC15	CWC15 Q9P013 "Spliceosome-associated protein CWC15 homolog "	1.122	0.36	0.675	-0.84	0.955	-0.15	0.842	-0.52	0.951	-0.16	0.563	-0.94	0.800191	-0.41	0.824286	-0.36	0.696388	-0.61	1.15722	0.28	1.10044	0.18	0.573673	-0.8	0.5947	-0.77	0.523045	-0.85	0.831995	-0.34	0.80911	-0.39	0.79538	-0.64	1.31454	0.72	0.811458	-0.6	0.759794	-0.72	1.05976	0.16	1.71495	0.92	1.05033	0.13	0.99525
ENSP00000225428	CWC25	CWC25 Q9NXE8 "Pre-mRNA-splicing factor CWC25 homolog "	0.734	-0.76	0.827	-0.56	0.828	-0.56	0.825	-0.56	0.749	-0.74	0.499	-0.96	0.977547	-0.04	0.837897	-0.33	0.722069	-0.57	1.02064	0.03	0.580825	-0.79	0.798526	-0.41	0.684052	-0.63	0.606283	-0.76	0.829911	-0.35	0.468914	-0.89	0.629942	-0.88	0.586088	-0.92	0.616965	-0.9	0.437975	-0.96	0.918045	-0.24	0.83279	-0.54	0.873961	-0.4	0.624363
ENSP00000370460	CWC27	CWC27 Q6UX04 "Peptidyl-prolyl cis-trans isomerase CWC27 homolog "	1.055	0.17	1.113	0.34	0.884	-0.38	0.934	-0.22	0.967	-0.1	0.858	-0.47
ENSP00000420787	CXorf56	CXorf56 Q9H5V9 "UPF0428 protein CXorf56 "	0.69	-0.83	0.359	-0.98	0.758	-0.72	0.741	-0.75	0.83	-0.55	0.334	-0.98
ENSP00000246554	COX6B1	COX6B1 P14854 "Cytochrome c oxidase subunit 6B1 "	1.177	0.49	2.046	0.96	1.33	0.73	2.542	0.98	0.941	-0.2	1.787	0.94	1.39039	0.57	1.87239	0.84	1.82066	0.83	2.03441	0.88	1.08614	0.15	1.26332	0.43	1.76827	0.81	1.68406	0.78	1.8049	0.82	1.06618	0.12
ENSP00000421193	COX7A2	COX7A2 D6RGV5 "Cytochrome c oxidase subunit 7A2, mitochondrial "	1.41	0.8	2.402	0.98	1.026	0.08	2.47	0.98	0.947	-0.17	1.628	0.9
ENSP00000296028	PPBP	PPBP P02775 "Platelet basic protein Connective tissue-activating peptide III TC-2 Connective tissue-activating peptide III(1-81) Beta-thromboglobulin Neutrophil-activating peptide 2(74) Neutrophil-activating peptide 2(73) Neutrophil-activating peptide 2 TC-1 Neu /.../l-activating peptide 2(1-66) Neutrophil-activating peptide 2(1-63)"	0.596	-0.91	1.265	0.65	0.747	-0.74	0.595	-0.92	0.677	-0.84	13.213	0.99	1.69518	0.78	0.850637	-0.31	0.898353	-0.21	0.872078	-0.26	1.04802	0.08	2.36328	0.92	1.19713	0.34	1.29999	0.47	1.16867	0.3	1.48073	0.65
ENSP00000285106	CXXC1	CXXC1 Q9P0U4 "CpG-binding protein "	1.259	0.64	0.927	-0.24	1.174	0.49	1.005	0.01	1.472	0.84	1.11	0.33	0.915104	-0.16	1.07555	0.13	1.16987	0.3	1.19998	0.34	0.90963	-0.18	0.759833	-0.49	0.900222	-0.2	1.02056	0.03	0.992582	-0.01	0.757484	-0.49
ENSP00000302543	CXXC5	CXXC5 Q7LFL8 "CXXC-type zinc finger protein 5 "	0.809	-0.61	0.859	-0.47	0.751	-0.73	0.6	-0.91	0.845	-0.51	0.783	-0.67																					0.571344	-0.92	1.40241	0.79	1.35692	0.75	0.911435	-0.27	1.02756	0.07	2.46826	0.97	2.36834	0.96	1.60957
ENSP00000317159	CYC1	CYC1 P08574 "Cytochrome c1, heme protein, mitochondrial "	1.868	0.95	2.28	0.97	1.99	0.96	4.864	0.99	1.046	0.14	2.163	0.96	1.53936	0.69	1.40575	0.58	1.39441	0.57	1.04481	0.08	0.935132	-0.12	2.36629	0.92	2.19611	0.9	2.09251	0.89	1.61453	0.74	1.44762	0.62
ENSP00000367851	CYBB	CYBB P04839 "Cytochrome b-245 heavy chain "	0.294	-0.99	0.978	-0.07	1.834	0.94	1.99	0.96	0.506	-0.96	0.446	-0.97																					0.368471	-0.97	0.292358	-0.98	0.303204	-0.98	1.85831	0.93	0.119605	-0.99	0.092868	-0.99	0.0955124	-0.99	0.592298
ENSP00000356652	CACYBP	CACYBP Q9HB71 "Calcyclin-binding protein "	1.371	0.77	1.243	0.62	0.927	-0.24	1.025	0.08	0.968	-0.1	1.409	0.8	0.968124	-0.06	1.1614	0.29	1.17228	0.31	0.953536	-0.08	1.07395	0.13	1.05989	0.1	1.28757	0.46	1.34703	0.52	1.04777	0.08	1.21006	0.36	1.38821	0.78	0.937989	-0.18	1.04395	0.12	1.47094	0.84	1.34552	0.74	0.899582	-0.31	0.983227	-0.05	1.3968
ENSP00000324549	CYFIP1	CYFIP1 Q7L576 "Cytoplasmic FMR1-interacting protein 1 "	1.834	0.94	1.32	0.72	2.181	0.97	1.97	0.96	1.743	0.93	1.625	0.9	0.947617	-0.09	0.80483	-0.4	1.07153	0.13	0.994082	-0.01	1.48656	0.65	1.39708	0.57	1.23681	0.39	1.65878	0.76	1.49527	0.66	2.11462	0.89	1.01053	0.03	0.971672	-0.08	0.844844	-0.51	3.63459	0.98	0.793251	-0.65	0.746429	-0.74	0.643602	-0.87	2.80152
ENSP00000291568	CSTB	CSTB P04080 "Cystatin-B "	0.962	-0.12	0.792	-0.65	0.895	-0.35	0.971	-0.09	1.072	0.22	1.027	0.08	0.804382	-0.4	0.910383	-0.18	0.868422	-0.27	0.745721	-0.51	0.615388	-0.74	0.704892	-0.59	0.807248	-0.4	0.795427	-0.42	0.653823	-0.68	0.552528	-0.82
ENSP00000378898	SPECC1	SPECC1 Q5M775 "Cytospin-B "	0.804	-0.62	1.389	0.78	1.349	0.75	1.486	0.85	1.151	0.44	1.46	0.83																					0.716366	-0.79	1.1836	0.51	0.780652	-0.67	0.839033	-0.52	0.908976	-0.28	1.48661	0.85	0.960422	-0.11	1.03635
ENSP00000312435	DAG1	DAG1 Q14118 "Dystroglycan Alpha-dystroglycan Beta-dystroglycan"	1.741	0.93	0.913	-0.29	1.568	0.88	0.802	-0.62	1.808	0.94	1.506	0.86
ENSP00000230895	DAP	DAP P51397 "Death-associated protein 1 "	1.151	0.44	1.074	0.22	1.058	0.18	1.375	0.77	0.858	-0.47	0.975	-0.08
ENSP00000266000	DAXX	DAXX Q9UER7 "Death domain-associated protein 6 "	0.801	-0.63	0.714	-0.79	0.742	-0.75	0.733	-0.76	0.68	-0.84	0.436	-0.97	0.612416	-0.75	0.698679	-0.61	0.584461	-0.78	0.959891	-0.07	0.802626	-0.41	0.573669	-0.8	0.649042	-0.69	0.56573	-0.81	0.902329	-0.2	0.689184	-0.62
ENSP00000398495	DIABLO	DIABLO Q9NR28 "Diablo homolog, mitochondrial "	0.969	-0.1	1.022	0.06	1.028	0.09	0.984	-0.05	1.047	0.14	1.069	0.21
ENSP00000411701	DBNL	DBNL Q9UJU6 "Drebrin-like protein "	0.453	-0.97	0.454	-0.97	0.895	-0.35	0.72	-0.78	0.589	-0.92	0.545	-0.94																					0.442389	-0.96	0.282885	-0.98	0.404327	-0.97	0.427116	-0.96	0.444754	-0.96	0.276661	-0.98	0.394396	-0.97	0.423488
ENSP00000228251	CSDA	CSDA P16989 "DNA-binding protein A "	0.554	-0.94	0.612	-0.9	0.551	-0.94	0.427	-0.97	0.749	-0.74	0.483	-0.96
ENSP00000371682	DCAF16	DCAF16 Q9NXF7 "DDB1- and CUL4-associated factor 16 "	0.936	-0.21	0.895	-0.35	0.949	-0.17	0.731	-0.76	1.083	0.25	1.024	0.07
ENSP00000262430	MLYCD	MLYCD O95822 "Malonyl-CoA decarboxylase, mitochondrial "	1.134	0.39	1.024	0.07	0.909	-0.3	0.98	-0.06	1	0	1	0																					1.32026	0.72	1.01396	0.04	1.04918	0.13	2.61757	0.97	1.08708	0.24	0.82277	-0.57	0.846233	-0.5	2.04965
ENSP00000373715	DCP2	DCP2 Q8IU60 "m7GpppN-mRNA hydrolase "	0.541	-0.95	0.701	-0.81	0.601	-0.91	0.625	-0.89	0.617	-0.9	0.678	-0.84
ENSP00000263579	DCPS	DCPS Q96C86 "m7GpppX diphosphatase "	1.671	0.91	1.539	0.87	1.573	0.88	1.776	0.94	1.262	0.65	1.46	0.83
ENSP00000447824	DCTN2	DCTN2 Q13561 "Dynactin subunit 2 "	0.962	-0.12	0.78	-0.67	0.951	-0.16	1.419	0.8	0.682	-0.84	0.576	-0.93	1.78231	0.81	2.13687	0.89	1.36756	0.55	1.40645	0.58	1.95154	0.86	1.46779	0.64	1.74094	0.8	1.16605	0.29	1.14101	0.26	1.61813	0.74	1.47898	0.84	2.2313	0.96	2.50119	0.97	1.29151	0.69	1.35992	0.76	1.93252	0.94	2.18077	0.96	1.10529
ENSP00000322524	DCTPP1	DCTPP1 Q9H773 "dCTP pyrophosphatase 1 "	0.711	-0.79	0.746	-0.74	0.846	-0.5	0.937	-0.21	0.677	-0.84	0.692	-0.82	1.06501	0.11	1.64126	0.76	0.35892	-0.95	1.83824	0.83	0.489375	-0.88	1.36897	0.55	2.13472	0.89	0.482224	-0.88	2.36411	0.92	0.644508	-0.7
ENSP00000246337	UROD	UROD P06132 "Uroporphyrinogen decarboxylase "	0.855	-0.48	0.793	-0.65	0.765	-0.71	0.872	-0.43	0.679	-0.84	0.982	-0.05
ENSP00000473086	DDA1	DDA1 DDA1-002 "DET1 and DDB1 associated 1 [Source:HGNC Symbol;Acc:28360]" "HGNC_transcript_name"	0.816	-0.59	0.746	-0.74	0.996	-0.01	0.721	-0.78	0.925	-0.25	0.677	-0.84
ENSP00000301764	DDB1	DDB1 Q16531 "DNA damage-binding protein 1 "	1.045	0.14	1.317	0.72	0.899	-0.34	0.865	-0.45	1.092	0.28	1.584	0.88	1.60813	0.73	1.52997	0.68	0.949798	-0.09	1.38748	0.57	1.0376	0.06	1.42011	0.59	1.35064	0.53	0.868704	-0.27	1.21516	0.36	0.932621	-0.13	1.19118	0.52	1.39055	0.78	1.02384	0.07	0.872833	-0.4	1.56067	0.87	1.67788	0.91	1.25819	0.64	1.12039
ENSP00000256996	DDB2	DDB2 Q92466 "DNA damage-binding protein 2 "	1.325	0.73	1.943	0.95	0.873	-0.42	0.92	-0.26	1.214	0.57	2.213	0.97	2.04191	0.88	2.35424	0.92	1.40678	0.58	2.03092	0.88	1.5897	0.72	1.24014	0.4	1.43309	0.61	0.870207	-0.27	1.21683	0.36	1.03137	0.05
ENSP00000417748	DDI2	DDI2 Q5TDH0 "Protein DDI1 homolog 2 "	0.772	-0.69	0.929	-0.23	0.885	-0.38	0.954	-0.15	0.84	-0.52	0.657	-0.87
ENSP00000314348	DDX10	DDX10 Q13206 "Probable ATP-dependent RNA helicase DDX10 "	1.067	0.21	1.316	0.72	0.879	-0.4	1.001	0	0.988	-0.03	1.222	0.58	0.441178	-0.91	0.551186	-0.83	1.04672	0.08	0.556193	-0.82	0.44727	-0.91	0.509989	-0.86	0.681442	-0.64	1.35409	0.53	0.649874	-0.69	0.528981	-0.84	1.14141	0.39	1.6504	0.9	1.11627	0.32	1.85786	0.93	0.807796	-0.61	1.12762	0.35	0.757954	-0.72	1.27083
ENSP00000263239	DDX18	DDX18 Q9NVP1 "ATP-dependent RNA helicase DDX18 "	0.966	-0.11	1.31	0.71	0.735	-0.76	0.983	-0.05	0.838	-0.53	1.357	0.76	1.26025	0.43	1.35316	0.53	1.21351	0.36	1.46818	0.64	1.2258	0.38	0.914308	-0.17	0.988945	-0.02	0.919855	-0.15	1.06299	0.11	0.882056	-0.25	0.700413	-0.81	1.37487	0.77	1.22729	0.59	1.05886	0.16	0.747961	-0.73	1.43299	0.81	1.27991	0.67	1.10797
ENSP00000370745	DDX1	DDX1 Q92499 "ATP-dependent RNA helicase DDX1 "	0.632	-0.88	0.557	-0.94	0.827	-0.56	0.637	-0.88	0.749	-0.74	0.573	-0.93	0.447661	-0.91	0.478457	-0.88	0.435762	-0.92	0.510592	-0.86	0.585087	-0.78	0.625412	-0.72	0.661837	-0.67	0.637402	-0.71	0.71371	-0.58	0.81963	-0.37	1.26617	0.66	0.985384	-0.04	2.6935	0.97	0.996312	0	0.870412	-0.42	0.65711	-0.86	1.83064	0.93	0.67062
ENSP00000358716	DDX20	DDX20 Q9UHI6 "Probable ATP-dependent RNA helicase DDX20 "	0.957	-0.14	0.896	-0.34	1.31	0.71	0.906	-0.31	1.131	0.38	0.841	-0.52	0.436178	-0.92	0.388132	-0.94	0.380371	-0.94	0.409966	-0.93	0.281164	-0.97	0.830522	-0.35	0.747807	-0.51	0.757013	-0.49	0.781014	-0.45	0.548519	-0.83
ENSP00000346120	DDX21	DDX21 Q9NR30 "Nucleolar RNA helicase 2 "	0.746	-0.74	1.135	0.39	0.67	-0.85	0.892	-0.36	0.692	-0.82	1.04	0.13	1.37281	0.55	1.54327	0.69	1.41573	0.59	1.67443	0.77	1.50394	0.66	0.681786	-0.64	0.769516	-0.47	0.735981	-0.53	0.83047	-0.35	0.779101	-0.46	0.725679	-0.77	1.91305	0.94	1.76041	0.92	2.18193	0.96	0.881046	-0.37	2.24769	0.96	2.07076	0.95	2.62277
ENSP00000310723	DDX23	DDX23 Q9BUQ8 "Probable ATP-dependent RNA helicase DDX23 "	0.951	-0.16	1.021	0.06	0.821	-0.57	0.811	-0.6	1.015	0.04	0.95	-0.16	0.881042	-0.25	1.04135	0.07	0.756619	-0.49	0.960769	-0.07	1.01124	0.02	0.741091	-0.52	0.881237	-0.25	0.666332	-0.66	0.80825	-0.39	0.875031	-0.26	0.896251	-0.32	1.21508	0.57	1.08604	0.23	0.774939	-0.69	0.900563	-0.31	1.19605	0.53	1.07043	0.19	0.764723
ENSP00000328690	DDX24	DDX24 Q9GZR7 "ATP-dependent RNA helicase DDX24 "	0.943	-0.19	1.338	0.74	1.082	0.25	1.09	0.27	0.933	-0.22	0.987	-0.04	1.03721	0.06	0.851511	-0.31	1.05137	0.09	0.992203	-0.01	1.20361	0.35	0.862815	-0.28	0.7116	-0.58	0.913749	-0.17	0.823431	-0.36	1.0321	0.05
ENSP00000360828	DDX27	DDX27 Q96GQ7 "Probable ATP-dependent RNA helicase DDX27 "	0.903	-0.32	1.239	0.61	0.799	-0.63	1.01	0.03	0.877	-0.41	1.461	0.83	0.901052	-0.2	0.82005	-0.37	1.05644	0.1	0.945744	-0.1	0.994508	0	0.838737	-0.33	0.771091	-0.47	1.03114	0.05	0.888903	-0.23	0.945084	-0.1	0.822066	-0.57	1.12059	0.33	0.804112	-0.62	1.22493	0.59	0.722968	-0.77	0.983577	-0.05	0.690843	-0.82	1.06621
ENSP00000361232	DDX31	DDX31 Q9H8H2 "Probable ATP-dependent RNA helicase DDX31 "	1.318	0.72	1.302	0.7	0.975	-0.08	1.138	0.4	0.976	-0.08	1.468	0.84
ENSP00000382840	DDX3X	DDX3X O00571 "ATP-dependent RNA helicase DDX3X "	0.914	-0.29	1.024	0.07	1.063	0.2	0.935	-0.21	0.925	-0.25	0.805	-0.62	0.70575	-0.59	0.608047	-0.76	0.729613	-0.55	0.688142	-0.63	0.641898	-0.7	0.836816	-0.33	0.719144	-0.57	0.898052	-0.21	0.81845	-0.37	0.7843	-0.45	0.663594	-0.86	0.710504	-0.8	0.869979	-0.42	0.876586	-0.38	0.793124	-0.65	0.88225	-0.37	1.0649	0.18	1.03185
ENSP00000422753	DDX41	DDX41 Q9UJV9 "Probable ATP-dependent RNA helicase DDX41 "	0.881	-0.4	1.22	0.58	0.88	-0.4	0.914	-0.29	0.856	-0.48	0.926	-0.24																					0.862221	-0.44	2.21341	0.96	1.47894	0.84	0.538013	-0.93	0.797558	-0.64	1.96139	0.94	1.61404	0.89	0.49103
ENSP00000464050	DDX42	DDX42 Q86XP3 "ATP-dependent RNA helicase DDX42 "	1.317	0.72	1.047	0.14	0.844	-0.51	0.95	-0.16	1.156	0.45	0.737	-0.76	0.417128	-0.92	0.566197	-0.81	0.472502	-0.89	0.506588	-0.86	0.481992	-0.88	0.596837	-0.77	0.803239	-0.41	0.719374	-0.57	0.7248	-0.56	0.713331	-0.58	1.09422	0.26	1.8799	0.93	1.43172	0.81	0.821829	-0.57	0.94646	-0.15	1.6805	0.91	1.26604	0.66	0.700746
ENSP00000350698	DDX47	DDX47 Q9H0S4 "Probable ATP-dependent RNA helicase DDX47 "	0.834	-0.54	1.189	0.52	0.58	-0.92	0.872	-0.43	0.696	-0.82	1.164	0.47	0.685405	-0.63	0.627319	-0.72	0.664381	-0.66	0.797768	-0.42	0.598012	-0.77	0.732341	-0.55	0.664127	-0.67	0.733223	-0.54	0.840375	-0.33	0.633153	-0.71
ENSP00000247003	DDX49	DDX49 Q9Y6V7 "Probable ATP-dependent RNA helicase DDX49 "	0.899	-0.34	1.201	0.54	0.641	-0.88	0.958	-0.14	0.729	-0.77	1.217	0.57
ENSP00000362687	DDX50	DDX50 Q9BQ39 "ATP-dependent RNA helicase DDX50 "	0.758	-0.72	0.957	-0.14	0.593	-0.92	0.842	-0.52	0.71	-0.79	0.674	-0.85	0.55941	-0.82	0.686432	-0.63	0.693368	-0.62	0.770444	-0.47	0.643301	-0.7	0.530077	-0.84	0.650003	-0.69	0.684596	-0.63	0.723233	-0.56	0.614156	-0.75	0.996474	0	1.39735	0.79	1.21741	0.58	1.12861	0.36	1.27941	0.67	1.76562	0.92	1.5249	0.86	1.42187
ENSP00000380495	DDX51	DDX51 Q8N8A6 "ATP-dependent RNA helicase DDX51 "	1.27	0.66	1.71	0.92	0.981	-0.06	1.366	0.76	1.084	0.25	1.495	0.85	1.20723	0.35	1.34881	0.52	1.4538	0.63	1.10041	0.18	1.82622	0.83	1.48799	0.65	1.68154	0.77	1.84812	0.83	1.35895	0.53	2.26588	0.91	0.836725	-0.53	1.10092	0.28	0.646809	-0.87	1.23417	0.61	0.993311	-0.02	1.28904	0.69	0.744885	-0.74	1.45467
ENSP00000268854	DDX52	DDX52 Q9Y2R4 "Probable ATP-dependent RNA helicase DDX52 "	0.943	-0.19	1.196	0.53	0.773	-0.69	0.869	-0.43	0.828	-0.56	1.244	0.62	0.791053	-0.43	0.95716	-0.08	1.20012	0.34	1.06509	0.11	0.807297	-0.4	0.771583	-0.47	0.951387	-0.09	1.22938	0.38	1.04975	0.09	0.800698	-0.41	0.989599	-0.03	1.04054	0.11	1.0697	0.19	1.29551	0.69	1.23378	0.61	1.26751	0.66	1.29579	0.7	1.58883
ENSP00000304072	DDX54	DDX54 Q8TDD1 "ATP-dependent RNA helicase DDX54 "	0.722	-0.78	0.809	-0.61	1.092	0.28	0.72	-0.78	0.906	-0.31	0.715	-0.79																					0.75596	-0.72	1.0383	0.1	0.85922	-0.46	1.02739	0.07	0.786275	-0.66	1.06202	0.17	0.870352	-0.42	1.0513
ENSP00000258772	DDX56	DDX56 Q9NY93 "Probable ATP-dependent RNA helicase DDX56 "	1.162	0.46	1.528	0.87	1.033	0.1	1.173	0.49	1.154	0.44	1.351	0.75	1.17277	0.31	1.10469	0.19	1.31227	0.48	0.849675	-0.31	1.51231	0.67	1.16151	0.29	1.16641	0.3	1.37636	0.56	0.891873	-0.22	1.58052	0.71	0.943892	-0.16	1.04178	0.11	1.05955	0.16	1.01929	0.05	0.739113	-0.75	0.84809	-0.5	0.78403	-0.66	0.824256
ENSP00000459637	DDX5	DDX5 P17844 "Probable ATP-dependent RNA helicase DDX5 "	0.818	-0.58	0.826	-0.56	0.964	-0.12	0.779	-0.67	0.93	-0.23	0.727	-0.77	0.638166	-0.71	0.571957	-0.8	0.565731	-0.81	0.575227	-0.8	0.568959	-0.81	0.836804	-0.33	0.739686	-0.53	0.763614	-0.48	0.726897	-0.56	0.784296	-0.45	1.02356	0.07	0.719498	-0.78	0.960748	-0.11	0.993651	-0.01	1.06024	0.16	0.725689	-0.77	0.985966	-0.04	1.01421
ENSP00000422423	DDX60L	DDX60L Q5H9U9 "Probable ATP-dependent RNA helicase DDX60-like "	0.55	-0.94	1.324	0.73	1.19	0.52	1.678	0.92	1.217	0.57	1.706	0.92
ENSP00000264018	DDX6	DDX6 P26196 "Probable ATP-dependent RNA helicase DDX6 "	0.416	-0.98	0.39	-0.98	0.47	-0.96	0.423	-0.97	0.39	-0.98	0.394	-0.98
ENSP00000219481	DECR2	DECR2 Q9NUI1 "Peroxisomal 2,4-dienoyl-CoA reductase "	0.95	-0.16	0.643	-0.88	1.275	0.66	1.141	0.41	1.042	0.13	0.992	-0.02	0.891451	-0.22	1.25069	0.41	0.722339	-0.57	0.940431	-0.11	1.08945	0.16	0.898219	-0.21	1.27514	0.45	0.760737	-0.49	0.948059	-0.09	1.1247	0.23
ENSP00000220764	DECR1	DECR1 Q16698 "2,4-dienoyl-CoA reductase, mitochondrial "	0.956	-0.14	0.685	-0.83	1.005	0.01	1.086	0.26	0.738	-0.75	0.654	-0.87	0.807638	-0.39	0.954932	-0.08	1.00896	0.01	1.03707	0.06	0.726889	-0.56	1.21002	0.36	1.49196	0.65	1.67098	0.77	1.57533	0.71	1.17414	0.31	1.48207	0.85	1.13802	0.38	1.12324	0.34	3.784	0.98	0.967328	-0.09	0.726875	-0.77	0.711471	-0.8	2.42511
ENSP00000372139	DEFA1	DEFA1 P59665 "Neutrophil defensin 1 HP 1-56 Neutrophil defensin 2"	0.245	-0.99	0.651	-0.87	0.438	-0.97	2.346	0.97	0.212	-0.99	0.221	-0.99	0.151132	-0.99	0.0655121	-0.99	0.454953	-0.9	0.11182	-0.99	0.546853	-0.83	0.659302	-0.67	0.280349	-0.97	2.08984	0.88	0.477135	-0.89	2.41149	0.92	0.842059	-0.51	0.396998	-0.97	0.788731	-0.66	0.958268	-0.12	0.290548	-0.98	0.136025	-0.99	0.271798	-0.98	0.3204
ENSP00000319831	DEF6	DEF6 Q9H4E7 "Differentially expressed in FDCP 6 homolog "	0.714	-0.79	0.609	-0.9	0.822	-0.57	0.811	-0.6	0.7	-0.81	0.8	-0.63
ENSP00000380414	DEK	DEK P35659 "Protein DEK "	1.238	0.61	1.297	0.69	0.923	-0.25	1.095	0.29	1.125	0.37	1.497	0.85	2.24313	0.91	2.67691	0.94	1.55044	0.69	2.69507	0.94	1.75844	0.81	1.1392	0.25	1.38696	0.57	0.821568	-0.37	1.37847	0.56	0.917479	-0.16	0.867399	-0.42	1.03853	0.1	1.12581	0.35	0.893924	-0.33	0.843672	-0.51	1.01864	0.05	1.08176	0.22	0.859355
ENSP00000434355	DSTN	DSTN F6RFD5 "Destrin "	0.64	-0.88	0.607	-0.91	0.705	-0.8	0.669	-0.85	0.75	-0.73	0.7	-0.81
ENSP00000366237	DFFA	DFFA O00273 "DNA fragmentation factor subunit alpha "	1.114	0.34	0.936	-0.21	1.201	0.54	1.425	0.81	1.367	0.76	1.25	0.63
ENSP00000252137	DGCR14	DGCR14 Q96DF8 "Protein DGCR14 "	0.956	-0.14	0.91	-0.3	1.104	0.31	0.89	-0.37	1.066	0.2	0.894	-0.35	1.41324	0.59	1.09653	0.17	0.913351	-0.17	0.568518	-0.81	1.19955	0.34	2.0349	0.88	1.6264	0.75	1.39612	0.57	0.841841	-0.33	1.77219	0.81	1.41404	0.8	1.13059	0.36	1.5071	0.86	0.778484	-0.68	1.61197	0.89	1.26324	0.65	1.66226	0.9	0.871643
ENSP00000328405	DGKA	DGKA P23743 "Diacylglycerol kinase alpha "	1.054	0.17	1.167	0.47	1.105	0.32	1.531	0.87	0.804	-0.62	1.37	0.77																					1.01084	0.03	1.50655	0.86	1.71108	0.92	1.65918	0.9	1.38209	0.77	2.0158	0.95	2.27041	0.96	2.22753
ENSP00000378360	DAK	DAK Q3LXA3 "Bifunctional ATP-dependent dihydroxyacetone kinase/FAD-AMP lyase (cyclizing) ATP-dependent dihydroxyacetone kinase FAD-AMP lyase (cyclizing)"	0.822	-0.57	1.1	0.3	1.113	0.34	0.908	-0.31	0.819	-0.58	0.89	-0.37
ENSP00000351035	HSD17B11	HSD17B11 Q8NBQ5 "Estradiol 17-beta-dehydrogenase 11 "	2.089	0.96	1.655	0.91	1.271	0.66	1.833	0.94	1.355	0.75	2.026	0.96	1.11124	0.2	1.02963	0.05	1.71152	0.78	1.07945	0.14	1.21301	0.36	1.66088	0.76	1.55717	0.7	2.67377	0.94	1.61421	0.74	1.85756	0.84
ENSP00000278353	HSD17B12	HSD17B12 Q53GQ0 "Estradiol 17-beta-dehydrogenase 12 "	1.431	0.81	1.46	0.83	1.395	0.78	1.021	0.06	1.723	0.92	1.213	0.56	0.580573	-0.79	0.856031	-0.3	1.47721	0.64	0.6311	-0.72	1.2374	0.39	1.52336	0.67	2.27279	0.91	4.05133	0.98	1.65679	0.76	3.3266	0.96	0.567231	-0.92	0.568102	-0.92	0.788303	-0.66	1.1657	0.46	0.430564	-0.96	0.421997	-0.96	0.580696	-0.92	0.868836
ENSP00000256216	HSD17B4	HSD17B4 P51659 "Peroxisomal multifunctional enzyme type 2 (3R)-hydroxyacyl-CoA dehydrogenase Enoyl-CoA hydratase 2"	2.132	0.96	1.825	0.94	2.154	0.96	1.747	0.93	2.103	0.96	2.793	0.98	0.906942	-0.19	1.43272	0.61	1.40005	0.58	1.67319	0.77	1.50735	0.67	0.905305	-0.19	1.45562	0.63	1.4448	0.62	1.66654	0.77	1.49314	0.66
ENSP00000363794	HSD17B8	HSD17B8 Q92506 "Estradiol 17-beta-dehydrogenase 8 "	0.984	-0.05	1.167	0.47	0.996	-0.01	0.995	-0.01	0.649	-0.87	1.207	0.55	1.38964	0.57	1.39531	0.57	3.02033	0.95	1.38638	0.57	1.84654	0.83	1.60984	0.73	1.63558	0.75	3.65716	0.97	1.60688	0.73	2.19171	0.9	1.63089	0.9	1.39001	0.78	1.95689	0.94	1.65653	0.9	1.54568	0.87	1.28919	0.69	1.79985	0.93	1.54159
ENSP00000277865	GLUD1	GLUD1 P00367 "Glutamate dehydrogenase 1, mitochondrial "	1.446	0.82	1.176	0.49	1.653	0.91	1.191	0.52	1.297	0.69	1.438	0.82	1.65424	0.76	1.69833	0.78	3.66687	0.97	1.22437	0.38	1.78746	0.82	0.859062	-0.29	0.893097	-0.22	1.87129	0.84	0.650523	-0.69	0.858962	-0.29	2.22317	0.96	0.988751	-0.03	1.42353	0.8	3.24158	0.98	2.17502	0.96	0.946636	-0.15	1.35156	0.75	3.11403
ENSP00000288111	DHRS1	DHRS1 Q96LJ7 "Dehydrogenase/reductase SDR family member 1 "	0.799	-0.63	0.804	-0.62	0.908	-0.31	0.709	-0.8	1.009	0.02	0.959	-0.13
ENSP00000264932	SDHA	SDHA P31040 "Succinate dehydrogenase [ubiquinone] flavoprotein subunit, mitochondrial "	1.271	0.66	0.974	-0.08	1.079	0.24	1.618	0.9	1.135	0.39	0.821	-0.57
ENSP00000267814	SORD	SORD Q00796 "Sorbitol dehydrogenase "	1.78	0.94	1.234	0.6	2.582	0.98	2.457	0.98	2.553	0.98	1.515	0.86
ENSP00000336741	DHX15	DHX15 O43143 "Putative pre-mRNA-splicing factor ATP-dependent RNA helicase DHX15 "	0.992	-0.02	1.007	0.02	0.867	-0.44	0.854	-0.48	0.931	-0.22	0.74	-0.75	0.643436	-0.7	0.590818	-0.78	0.442199	-0.91	0.626684	-0.72	0.696866	-0.61	0.621836	-0.73	0.555307	-0.82	0.439232	-0.91	0.605326	-0.76	0.673894	-0.65	1.05947	0.16	1.5868	0.88	1.95232	0.94	1.0046	0.01	0.988584	-0.03	1.45675	0.83	1.78267	0.92	0.920325
ENSP00000251636	DHX29	DHX29 Q7Z478 "ATP-dependent RNA helicase DHX29 "	1.363	0.76	1.597	0.89	1.335	0.73	1.647	0.91	1.723	0.92	1.615	0.9
ENSP00000405620	DHX30	DHX30 Q7L2E3 "Putative ATP-dependent RNA helicase DHX30 "	1.142	0.41	1.149	0.43	1.226	0.59	1.054	0.17	1.226	0.59	1.322	0.73
ENSP00000225296	DHX33	DHX33 Q9H6R0 "Putative ATP-dependent RNA helicase DHX33 "	0.91	-0.3	1.254	0.64	0.672	-0.85	1.013	0.04	0.728	-0.77	1.123	0.36	0.805743	-0.4	0.671233	-0.65	0.853807	-0.3	0.933917	-0.12	0.75123	-0.5	0.986625	-0.02	0.827781	-0.35	1.08597	0.15	1.12924	0.24	0.960178	-0.07	0.711553	-0.8	0.793509	-0.65	0.798215	-0.63	1.36702	0.76	0.788304	-0.66	0.864046	-0.43	0.861886	-0.44	1.51963
ENSP00000311135	DHX37	DHX37 Q8IY37 "Probable ATP-dependent RNA helicase DHX37 "	1.19	0.52	1.224	0.59	0.941	-0.2	0.852	-0.49	0.949	-0.17	1.268	0.65	0.727579	-0.56	0.712375	-0.58	0.898422	-0.21	0.853157	-0.3	0.918199	-0.16	0.801299	-0.41	0.756127	-0.49	1.04105	0.07	0.938173	-0.12	1.02337	0.04	1.20794	0.56	0.903298	-0.29	0.809415	-0.61	1.06499	0.18	1.26566	0.66	0.948015	-0.14	0.830757	-0.55	1.12099
ENSP00000251241	DHX40	DHX40 Q8IX18 "Probable ATP-dependent RNA helicase DHX40 "	1.344	0.74	1.621	0.9	1.434	0.81	1.105	0.32	1.362	0.76	1.018	0.05
ENSP00000295373	DHX57	DHX57 Q6P158 "Putative ATP-dependent RNA helicase DHX57 "	0.871	-0.43	0.956	-0.14	0.946	-0.18	0.987	-0.04	1.005	0.01	1.086	0.26
ENSP00000262415	DHX8	DHX8 Q14562 "ATP-dependent RNA helicase DHX8 "	0.986	-0.04	0.888	-0.37	0.813	-0.6	0.836	-0.53	0.997	0	0.808	-0.61	0.866514	-0.28	0.810755	-0.39	0.640213	-0.7	0.840115	-0.33	0.793482	-0.43	0.692568	-0.62	0.663165	-0.67	0.532367	-0.84	0.667749	-0.66	0.648531	-0.69
ENSP00000356520	DHX9	DHX9 Q08211 "ATP-dependent RNA helicase A "	0.987	-0.04	0.983	-0.05	0.878	-0.41	0.848	-0.5	1.129	0.38	0.947	-0.17	0.555198	-0.82	0.477996	-0.89	0.359655	-0.95	0.465723	-0.9	0.515799	-0.86	0.699719	-0.6	0.60159	-0.77	0.469239	-0.89	0.582749	-0.79	0.660234	-0.67	1.18287	0.51	0.902176	-0.3	1.11009	0.31	0.886395	-0.35	0.963705	-0.1	0.720946	-0.78	0.8816	-0.37	0.714469
ENSP00000386799	DIS3L2	DIS3L2 Q8IYB7 "DIS3-like exonuclease 2 "	0.646	-0.87	0.733	-0.76	0.603	-0.91	0.608	-0.9	0.617	-0.9	0.509	-0.96
ENSP00000321348	DIAPH2	DIAPH2 O60879 "Protein diaphanous homolog 2 "	2.536	0.98	2.72	0.98	2.248	0.97	3.375	0.99	1.123	0.36	2.614	0.98
ENSP00000378752	DIDO1	DIDO1 Q9BTC0 "Death-inducer obliterator 1 "	1.215	0.57	0.8	-0.63	0.967	-0.1	1.044	0.14	1.035	0.11	0.74	-0.75	1.13173	0.24	1.09145	0.16	1.03106	0.05	1.54667	0.69	1.25162	0.41	0.880272	-0.25	0.855837	-0.3	0.840664	-0.33	1.20079	0.34	0.9983	0	0.89924	-0.31	1.15788	0.43	0.879436	-0.37	0.800703	-0.62	1.18402	0.51	1.48594	0.85	1.12339	0.34	1.03515
ENSP00000419005	DIEXF	DIEXF Q68CQ4 "Digestive organ expansion factor homolog "	0.727	-0.77	0.794	-0.64	0.55	-0.94	0.663	-0.86	0.504	-0.96	0.955	-0.15	0.979926	-0.03	0.632569	-0.71	0.835399	-0.34	0.853988	-0.3	1.08261	0.14	0.646706	-0.69	0.414947	-0.92	0.556199	-0.82	0.52963	-0.84	0.730209	-0.55	0.980626	-0.05	0.845278	-0.51	0.993783	-0.01	1.09323	0.25	1.12452	0.34	0.947488	-0.15	1.1048	0.29	1.2278
ENSP00000199320	DIMT1	DIMT1 Q9UNQ2 "Probable dimethyladenosine transferase "	1.026	0.08	1.025	0.08	0.889	-0.37	0.951	-0.16	0.845	-0.51	1.088	0.27	0.561738	-0.81	0.385246	-0.94	0.4728	-0.89	0.373353	-0.94	0.509474	-0.86	1.46309	0.63	1.02339	0.04	1.28586	0.46	0.982811	-0.03	1.34652	0.52
ENSP00000392066	DIP2A	DIP2A Q14689 "Disco-interacting protein 2 homolog A "	1.772	0.94	2.31	0.97	1.343	0.74	1.917	0.95	1.073	0.22	3.131	0.99
ENSP00000301180	DIP2B	DIP2B Q9P265 "Disco-interacting protein 2 homolog B "	1.295	0.69	1.781	0.94	0.973	-0.08	1.455	0.83	0.845	-0.51	2.042	0.96																					0.756602	-0.72	0.767812	-0.7	0.742261	-0.74	0.723765	-0.77	1.3979	0.79	1.38825	0.78	1.33089	0.73	1.31304
ENSP00000414398	DNAJB11	DNAJB11 Q9UBS4 "DnaJ homolog subfamily B member 11 "	1.331	0.73	1.468	0.84	1.282	0.67	1.473	0.84	1.068	0.21	1.735	0.93																					1.14324	0.39	0.511159	-0.94	1.01988	0.05	0.963163	-0.1	1.5212	0.86	0.665593	-0.85	1.31697	0.72	1.25841
ENSP00000264065	DNAJC10	DNAJC10 Q8IXB1 "DnaJ homolog subfamily C member 10 "	1.479	0.84	1.478	0.84	1.53	0.87	1.258	0.64	1.303	0.7	1.382	0.78	0.606225	-0.76	0.825291	-0.36	0.679764	-0.64	0.530621	-0.84	0.990078	-0.02	1.36835	0.55	1.88603	0.84	1.62099	0.74	1.20143	0.34	2.25828	0.91
ENSP00000260818	DNAJC13	DNAJC13 O75165 "DnaJ homolog subfamily C member 13 "	1.105	0.32	0.955	-0.15	1.264	0.65	1.472	0.84	1.067	0.21	0.952	-0.16
ENSP00000358563	DKC1	DKC1 O60832 "H/ACA ribonucleoprotein complex subunit 4 "	1.189	0.52	1.471	0.84	0.908	-0.31	0.893	-0.35	0.9	-0.33	1.61	0.9	1.35057	0.53	1.88774	0.84	2.15774	0.9	2.90388	0.95	2.27048	0.91	0.64477	-0.7	0.900018	-0.2	1.07282	0.13	1.38503	0.57	1.10001	0.18	1.04092	0.11	2.00908	0.95	1.82591	0.93	1.27532	0.66	1.24373	0.62	2.35118	0.96	2.13756	0.96	1.49073
ENSP00000247191	DLGAP5	DLGAP5 Q15398 "Disks large-associated protein 5 "	0.819	-0.58	1.222	0.58	0.84	-0.52	1.384	0.78	0.925	-0.25	0.881	-0.4
ENSP00000354697	DMAP1	DMAP1 Q9NPF5 "DNA methyltransferase 1-associated protein 1 "	1.322	0.73	0.961	-0.13	1.064	0.2	1.026	0.08	1.217	0.57	1.071	0.22	0.949188	-0.09	1.0041	0	1.11661	0.22	1.40462	0.58	1.02523	0.04	0.928068	-0.14	0.975799	-0.04	1.14179	0.26	1.37059	0.55	1.02731	0.04	0.920649	-0.23	0.590533	-0.91	1.00516	0.01	0.924559	-0.22	0.873185	-0.4	0.54878	-0.93	0.927871	-0.21	0.864615
ENSP00000369127	DNAJA1	DNAJA1 P31689 "DnaJ homolog subfamily A member 1 "	0.786	-0.66	0.916	-0.28	0.769	-0.7	0.821	-0.57	0.556	-0.94	0.851	-0.49	0.610636	-0.75	0.52799	-0.85	0.478928	-0.88	0.49998	-0.87	0.878607	-0.25	0.955342	-0.08	0.787782	-0.44	0.792137	-0.43	0.824742	-0.36	1.48553	0.65
ENSP00000314030	DNAJA2	DNAJA2 O60884 "DnaJ homolog subfamily A member 2 "	0.837	-0.53	0.963	-0.12	0.894	-0.35	1.009	0.02	0.788	-0.66	0.949	-0.17	1.26854	0.43	1.73664	0.8	1.03964	0.06	1.13261	0.25	1.32029	0.49	1.00303	0	1.38829	0.57	0.860727	-0.29	0.897968	-0.21	1.06564	0.11
ENSP00000347445	DNAJA3	DNAJA3 Q96EY1 "DnaJ homolog subfamily A member 3, mitochondrial "	0.976	-0.08	1.187	0.52	0.805	-0.62	0.89	-0.37	0.833	-0.54	1.209	0.56	0.80164	-0.41	0.878548	-0.25	1.04617	0.08	0.760237	-0.49	0.798036	-0.42	0.767312	-0.48	0.850933	-0.31	1.03222	0.05	0.731598	-0.55	0.788219	-0.43
ENSP00000254322	DNAJB1	DNAJB1 P25685 "DnaJ homolog subfamily B member 1 "	1.292	0.69	1.413	0.8	1.192	0.52	1.286	0.68	1.082	0.25	1.265	0.65	1.17102	0.3	1.45032	0.62	1.40696	0.58	1.26528	0.43	1.30451	0.48	1.2008	0.34	1.49667	0.66	1.52737	0.68	1.28145	0.45	1.39572	0.57	2.40008	0.96	2.3487	0.96	2.10901	0.95	1.76908	0.92	2.20626	0.96	2.0836	0.95	1.85575	0.93	1.58508
ENSP00000366179	DNAJC1	DNAJC1 Q96KC8 "DnaJ homolog subfamily C member 1 "	4.604	0.99	1.926	0.95	2.195	0.97	2.46	0.98	2.333	0.97	2.549	0.98
ENSP00000368565	DNAJC2	DNAJC2 Q99543 "DnaJ homolog subfamily C member 2 "	1.433	0.81	1.024	0.07	1.101	0.31	1.132	0.39	1.087	0.27	1.144	0.42	1.04187	0.07	1.18007	0.32	1.0248	0.04	1.19419	0.33	1.0654	0.11	1.01339	0.02	1.16143	0.29	1.04187	0.07	1.16215	0.29	1.06175	0.11
ENSP00000460089	DNAJC7	DNAJC7 DNAJC7-001 "DnaJ (Hsp40) homolog, subfamily C, member 7 [Source:HGNC Symbol;Acc:12392]" "HGNC_transcript_name"	1.042	0.13	1.051	0.16	0.952	-0.16	1.064	0.2	0.984	-0.05	1.031	0.1	1.20165	0.34	1.55819	0.7	0.928059	-0.14	1.93936	0.86	1.29969	0.47	0.80313	-0.41	1.05893	0.1	0.65893	-0.67	1.3141	0.49	0.896474	-0.21
ENSP00000263697	DNAJC8	DNAJC8 O75937 "DnaJ homolog subfamily C member 8 "	1.28	0.67	1.068	0.21	1.163	0.47	1.087	0.27	1.177	0.49	1.028	0.09	1.22265	0.37	1.36012	0.54	1.17129	0.3	1.33123	0.5	1.23177	0.38	1.17303	0.31	1.31908	0.49	1.17368	0.31	1.2722	0.44	1.20661	0.35	1.68689	0.91	1.75082	0.92	1.94171	0.94	1.3181	0.72	0.999305	0	1.02134	0.06	1.11937	0.33	0.766134
ENSP00000362041	DNAJC9	DNAJC9 Q8WXX5 "DnaJ homolog subfamily C member 9 "	0.854	-0.48	0.848	-0.5	0.652	-0.87	1.093	0.28	0.824	-0.57	0.771	-0.7	1.86703	0.84	1.42499	0.6	1.73459	0.79	1.74602	0.8	1.14674	0.26	1.13652	0.25	0.875696	-0.26	1.1023	0.19	1.06079	0.11	0.714463	-0.58	0.559769	-0.92	0.405528	-0.97	0.462888	-0.96	0.517779	-0.94	1.46845	0.84	0.920207	-0.24	1.12732	0.35	1.29537
ENSP00000367787	LIG3	LIG3 P49916 "DNA ligase 3 "	1.349	0.75	1.574	0.88	1.115	0.34	0.98	-0.06	1.338	0.74	1.597	0.89	1.35767	0.53	1.68533	0.78	1.17851	0.32	2.06248	0.88	1.49904	0.66	1.03674	0.06	1.30086	0.47	0.935142	-0.12	1.57371	0.71	1.17077	0.3	0.740504	-0.75	0.904035	-0.29	0.905371	-0.29	0.883421	-0.36	0.788461	-0.66	0.938599	-0.18	0.933931	-0.19	0.921074
ENSP00000450399	DNM1L	DNM1L O00429 "Dynamin-1-like protein "	1.085	0.26	1.74	0.93	1.043	0.13	1.139	0.41	1.059	0.18	1.791	0.94	1.5516	0.7	1.5802	0.71	1.33471	0.51	1.22719	0.38	1.51613	0.67	1.17436	0.31	1.2164	0.36	1.06283	0.11	0.935773	-0.12	1.16711	0.3
ENSP00000324375	DNMT3A	DNMT3A Q9Y6K1 "DNA (cytosine-5)-methyltransferase 3A "	0.536	-0.95	0.709	-0.8	0.528	-0.95	0.568	-0.93	0.614	-0.9	0.706	-0.8	0.45524	-0.9	0.397729	-0.93	0.711332	-0.58	0.662219	-0.67	0.419812	-0.92	0.470512	-0.89	0.411662	-0.93	0.765179	-0.48	0.679175	-0.64	0.438512	-0.91	0.884752	-0.36	0.881921	-0.37	0.690986	-0.82	0.979436	-0.06	0.870955	-0.41	0.848459	-0.5	0.658513	-0.86	0.945851
ENSP00000328547	DNMT3B	DNMT3B Q9UBC3 "DNA (cytosine-5)-methyltransferase 3B "	0.639	-0.88	1.161	0.46	0.558	-0.94	0.634	-0.88	0.622	-0.89	1.178	0.49
ENSP00000258390	DOCK10	DOCK10 Q96BY6 "Dedicator of cytokinesis protein 10 "	0.62	-0.9	1.204	0.55	1.561	0.88	1.355	0.75	0.822	-0.57	0.88	-0.4	2.01031	0.87	2.18776	0.9	1.29812	0.47	1.42558	0.6	2.5581	0.94	2.15223	0.9	2.36999	0.92	1.4526	0.62	1.527	0.68	2.80599	0.95	0.484763	-0.95	0.526798	-0.94	0.560719	-0.92	0.503183	-0.95	0.543794	-0.93	0.58484	-0.92	0.611834	-0.9	0.555713
ENSP00000276202	DOCK11	DOCK11 Q5JSL3 "Dedicator of cytokinesis protein 11 "	1.553	0.88	1.447	0.82	1.578	0.88	1.972	0.96	1.324	0.73	1.481	0.84																					0.327458	-0.98	0.468303	-0.96	0.273103	-0.98	0.51855	-0.94	1.07368	0.2	1.14465	0.4	0.640373	-0.87	1.50584
ENSP00000280333	DOCK1	DOCK1 Q14185 "Dedicator of cytokinesis protein 1 "	0.823	-0.57	1.244	0.62	0.845	-0.51	0.571	-0.93	0.495	-0.96	0.571	-0.93
ENSP00000256935	DOCK2	DOCK2 Q92608 "Dedicator of cytokinesis protein 2 "	1.29	0.68	1.679	0.92	1.219	0.57	1.346	0.75	1.444	0.82	1.547	0.87	0.671322	-0.65	0.611396	-0.75	1.37192	0.55	0.538788	-0.84	0.828501	-0.35	1.08286	0.15	0.966862	-0.06	2.3311	0.92	0.856275	-0.3	1.35993	0.54	0.867976	-0.42	1.44636	0.82	0.846689	-0.5	2.49076	0.97	0.943924	-0.16	1.54144	0.87	0.891512	-0.34	2.76092
ENSP00000276440	DOCK5	DOCK5 Q9H7D0 "Dedicator of cytokinesis protein 5 "	1.717	0.92	1.393	0.78	1.369	0.76	2.029	0.96	1.32	0.72	1.665	0.91																					1.61601	0.89	1.17593	0.49	1.97093	0.95	3.0497	0.98	1.0485	0.13	0.746637	-0.74	1.241	0.62	1.94292
ENSP00000408464	DOCK8	DOCK8 Q8NF50 "Dedicator of cytokinesis protein 8 "	1.227	0.59	1.303	0.7	1.33	0.73	1.407	0.79	1.137	0.4	1.155	0.45	1.17186	0.3	0.794111	-0.42	1.17476	0.31	0.784809	-0.44	0.943961	-0.1	1.59784	0.72	1.08521	0.15	1.67028	0.77	1.06317	0.11	1.30306	0.48
ENSP00000233668	DOK1	DOK1 Q99704 "Docking protein 1 "	0.839	-0.52	1.034	0.1	1	0	1.095	0.29	1.416	0.8	1.631	0.9
ENSP00000349727	DOK3	DOK3 Q7L591 "Docking protein 3 "	0.823	-0.57	1.507	0.86	0.775	-0.68	1.785	0.94	0.71	-0.79	1.343	0.74																					1.7111	0.92	1.1797	0.5	2.37335	0.96	1.95055	0.94	1.01597	0.05	0.685458	-0.83	1.36755	0.76	1.13719
ENSP00000263681	POLD3	POLD3 Q15054 "DNA polymerase delta subunit 3 "	1.386	0.78	2.454	0.98	0.933	-0.22	1.1	0.3	0.822	-0.57	3.637	0.99	1.61497	0.74	1.74253	0.8	1.22864	0.38	1.64989	0.76	1.38935	0.57	1.22945	0.38	1.34205	0.51	0.978247	-0.04	1.25727	0.42	1.08448	0.15	0.67238	-0.85	0.908505	-0.28	1.71039	0.92	0.805043	-0.62	1.31839	0.72	1.73177	0.92	3.08659	0.98	1.5476
ENSP00000363284	POLE3	POLE3 Q9NRF9 "DNA polymerase epsilon subunit 3 "	1.165	0.47	1.267	0.65	0.969	-0.1	1.236	0.61	1.017	0.05	1.409	0.8	1.78523	0.81	1.76635	0.81	1.16737	0.3	1.34592	0.52	1.43254	0.61	1.22367	0.37	1.22411	0.38	0.834298	-0.34	0.920613	-0.15	1.00467	0	1.07394	0.2	1.4891	0.85	1.15313	0.42	1.00119	0	0.795077	-0.64	1.07158	0.19	0.823099	-0.57	0.728033
ENSP00000268124	POLG	POLG P54098 "DNA polymerase subunit gamma-1 "	1.305	0.7	1.118	0.35	1.14	0.41	1.233	0.6	0.931	-0.22	1.333	0.73	1.14657	0.26	1.29093	0.47	1.07027	0.12	0.889472	-0.23	1.40182	0.58	0.808988	-0.39	0.913169	-0.17	0.789242	-0.43	0.61981	-0.73	1.01422	0.02	0.871638	-0.41	0.995907	-0.01	1.01537	0.04	1.07632	0.2	0.968445	-0.09	1.0784	0.21	1.09555	0.26	1.17466
ENSP00000460705	POLG2	POLG2 Q9UHN1 "DNA polymerase subunit gamma-2, mitochondrial "	0.857	-0.47	0.866	-0.45	0.802	-0.62	0.794	-0.64	0.857	-0.47	1.1	0.3
ENSP00000265421	POLB	POLB P06746 "DNA polymerase beta "	1.241	0.62	1.016	0.05	0.936	-0.21	0.839	-0.52	1.293	0.69	1.106	0.32	1.4	0.58	1.49467	0.66	1.41878	0.59	1.7368	0.8	1.28547	0.46	0.971013	-0.05	1.04961	0.09	1.02894	0.05	1.18916	0.33	0.910939	-0.18	0.693076	-0.82	0.833736	-0.54	0.81229	-0.6	0.720225	-0.78	1.00044	0	1.17773	0.5	1.13789	0.37	1.02083
ENSP00000360635	DPP7	DPP7 Q9UHL4 "Dipeptidyl peptidase 2 "	0.957	-0.14	1.046	0.14	3.113	0.99	2.079	0.96	2.717	0.98	1.283	0.67
ENSP00000440502	DPP3	DPP3 Q9NY33 "Dipeptidyl peptidase 3 "	0.974	-0.08	0.825	-0.56	1.575	0.88	0.959	-0.13	1.067	0.21	0.943	-0.19
ENSP00000335306	DPPA4	DPPA4 Q7L190 "Developmental pluripotency-associated protein 4 "	0.203	-0.99	0.194	-0.99	0.376	-0.98	0.144	-0.99	3.225	0.99	0.17	-0.99	0.303044	-0.96	0.30875	-0.96	0.339486	-0.95	0.292073	-0.97	0.775794	-0.46	0.235282	-0.98	0.240238	-0.98	0.272338	-0.97	0.225165	-0.98	0.616928	-0.74
ENSP00000345837	DPY30	DPY30 Q9C005 "Protein dpy-30 homolog "	1.176	0.49	1.123	0.36	0.953	-0.15	0.891	-0.36	1.063	0.2	1.028	0.09	1.12988	0.24	1.27537	0.45	1.19014	0.33	1.12558	0.23	1.17539	0.31	0.905867	-0.19	1.03453	0.06	0.99695	0	0.901977	-0.2	0.965506	-0.06	1.60127	0.89	1.56828	0.88	1.61002	0.89	1.44313	0.82	1.00797	0.02	0.957891	-0.12	0.983781	-0.05	0.885711
ENSP00000309539	DPYSL2	DPYSL2 Q16555 "Dihydropyrimidinase-related protein 2 "	0.32	-0.99	0.371	-0.98	0.63	-0.89	0.514	-0.96	0.447	-0.97	0.54	-0.95
ENSP00000329715	DRG1	DRG1 Q9Y295 "Developmentally-regulated GTP-binding protein 1 "	1.411	0.8	1.049	0.15	0.977	-0.07	1.664	0.91	1.023	0.07	0.816	-0.59	0.817423	-0.37	0.59728	-0.77	0.69743	-0.61	0.809278	-0.39	0.884524	-0.24	0.985691	-0.02	0.728777	-0.55	0.87903	-0.25	0.976373	-0.04	1.09282	0.16
ENSP00000362855	DSN1	DSN1 Q9H410 "Kinetochore-associated protein DSN1 homolog "	0.926	-0.24	0.844	-0.51	1.112	0.33	0.811	-0.6	1.22	0.58	0.767	-0.7	1.8268	0.83	1.73229	0.79	1.33376	0.5	2.07102	0.88	1.27045	0.44	1.10717	0.19	1.05381	0.09	0.829489	-0.35	1.25561	0.42	0.787019	-0.44
ENSP00000366672	DTD1	DTD1 Q8TEA8 "D-tyrosyl-tRNA(Tyr) deacylase 1 "	1.199	0.54	0.975	-0.08	0.887	-0.37	0.939	-0.2	1.211	0.56	1.577	0.88	0.725863	-0.56	0.938936	-0.11	1.35711	0.53	0.657507	-0.67	1.06232	0.11	0.977891	-0.04	1.27995	0.45	1.911	0.85	0.886258	-0.24	1.46634	0.64
ENSP00000296161	DTX3L	DTX3L Q8TDB6 "E3 ubiquitin-protein ligase DTX3L "	0.556	-0.94	0.701	-0.81	0.979	-0.06	0.843	-0.51	0.632	-0.88	0.781	-0.67	0.7032	-0.6	0.406566	-0.93	0.434916	-0.92	0.485996	-0.88	0.657811	-0.67	0.988616	-0.02	0.578366	-0.79	0.639092	-0.7	0.683604	-0.63	0.947533	-0.09
ENSP00000356920	DUSP12	DUSP12 Q9UNI6 "Dual specificity protein phosphatase 12 "	1.52	0.86	1.827	0.94	1.573	0.88	1.812	0.94	1.428	0.81	1.672	0.91
ENSP00000311977	DUS3L	DUS3L Q96G46 "tRNA-dihydrouridine(47) synthase [NAD(P)(+)]-like "	0.6	-0.91	0.626	-0.89	0.627	-0.89	0.652	-0.87	0.724	-0.78	0.601	-0.91
ENSP00000370376	DUT	DUT P33316 "Deoxyuridine 5'-triphosphate nucleotidohydrolase, mitochondrial "	1.104	0.31	1.087	0.27	1.31	0.71	1.378	0.77	1.279	0.67	1.105	0.32	2.2182	0.91	2.45416	0.93	4.12708	0.98	1.98844	0.87	1.06742	0.12	1.52205	0.67	1.70844	0.78	2.90604	0.95	1.37116	0.55	0.747033	-0.51
ENSP00000359788	DDX26B	DDX26B Q5JSJ4 "Protein DDX26B "	0.909	-0.3	1.177	0.49	0.931	-0.22	1.206	0.55	0.504	-0.96	0.806	-0.61
ENSP00000242776	DDX39A	DDX39A O00148 "ATP-dependent RNA helicase DDX39A "	1.118	0.35	0.736	-0.76	0.862	-0.46	0.842	-0.52	0.826	-0.56	0.448	-0.97	0.401255	-0.93	0.354036	-0.95	0.37061	-0.94	0.585162	-0.78	0.324165	-0.96	0.392472	-0.93	0.352336	-0.95	0.381157	-0.94	0.572293	-0.8	0.347064	-0.95	1.43145	0.81	1.40545	0.8	3.03863	0.98	1.16417	0.46	0.561741	-0.92	0.539736	-0.93	1.15722	0.43	0.448589
ENSP00000388880	DDX39B	DDX39B Q13838 "Spliceosome RNA helicase DDX39B "	1.077	0.24	0.757	-0.72	0.82	-0.57	0.582	-0.92	0.978	-0.07	0.624	-0.89
ENSP00000348965	DYNC1H1	DYNC1H1 Q14204 "Cytoplasmic dynein 1 heavy chain 1 "	1.638	0.9	1.293	0.69	1.883	0.95	1.73	0.93	1.333	0.73	1.005	0.01	0.969922	-0.05	0.841799	-0.33	0.964182	-0.06	0.640984	-0.7	1.22444	0.38	1.46251	0.63	1.29045	0.47	1.52241	0.67	0.963162	-0.06	1.83968	0.83
ENSP00000376297	DYNLL1	DYNLL1 P63167 "Dynein light chain 1, cytoplasmic "	1.247	0.62	1.036	0.11	0.89	-0.37	0.935	-0.21	0.823	-0.57	0.886	-0.38	1.16205	0.29	1.03391	0.06	0.794296	-0.42	1.25426	0.42	1.69746	0.78	0.830229	-0.35	0.744086	-0.52	0.598509	-0.77	0.878714	-0.25	1.24345	0.4
ENSP00000240343	DYNLL2	DYNLL2 Q96FJ2 "Dynein light chain 2, cytoplasmic "	1.068	0.21	0.862	-0.46	1.236	0.61	0.844	-0.51	0.967	-0.1	0.724	-0.78	1.82447	0.83	1.09068	0.16	1.89993	0.85	0.784687	-0.44	1.49854	0.66	1.31735	0.49	0.796865	-0.42	1.43387	0.61	0.566871	-0.81	1.1086	0.2
ENSP00000347890	DNM2	DNM2 P50570 "Dynamin-2 "	1.154	0.44	0.938	-0.21	1.31	0.71	1.364	0.76	1.008	0.02	0.842	-0.52	1.02635	0.04	0.949385	-0.09	1.19833	0.34	0.704321	-0.59	1.10347	0.19	1.6453	0.76	1.53241	0.68	1.96497	0.86	1.09207	0.16	1.75496	0.81
ENSP00000347457	DNM3	DNM3 Q9UQ16 "Dynamin-3 "	1.371	0.77	0.716	-0.78	1.027	0.08	0.937	-0.21	1.524	0.87	1.313	0.71
ENSP00000396308	DHFR	DHFR P00374 "Dihydrofolate reductase "	0.985	-0.05	0.875	-0.42	1.139	0.41	1.54	0.87	0.973	-0.08	1.081	0.24
ENSP00000233057	EIF2AK2	EIF2AK2 P19525 "Interferon-induced, double-stranded RNA-activated protein kinase "	1.034	0.1	1.122	0.36	0.903	-0.32	0.892	-0.36	1.033	0.1	1.267	0.65
ENSP00000443418	E2F3	E2F3 Q24JQ3;Q68DT0 "E2F3 protein ";"Putative uncharacterized protein DKFZp686C18211; Transcription factor E2F3 "	1.584	0.88	1.706	0.92	1.323	0.73	1.324	0.73	1.328	0.73	1.671	0.91																					0.481362	-0.95	0.552113	-0.93	0.949655	-0.14	0.736199	-0.76	0.624326	-0.89	0.700766	-0.81	1.19532	0.53	0.937582
ENSP00000368686	E2F4	E2F4 Q16254 "Transcription factor E2F4 "	1.098	0.3	1.114	0.34	0.813	-0.6	0.825	-0.56	0.938	-0.21	1.134	0.39																					0.654794	-0.87	0.748422	-0.73	0.821698	-0.57	0.883305	-0.36	0.599315	-0.91	0.670352	-0.85	0.729862	-0.77	0.793846
ENSP00000296214	MEAF6	MEAF6 Q9HAF1 "Chromatin modification-related protein MEAF6 "	0.929	-0.23	1.133	0.39	0.856	-0.48	0.861	-0.46	0.973	-0.08	1.113	0.34																					0.484183	-0.95	0.85869	-0.46	0.550871	-0.93	0.567007	-0.92	0.946229	-0.15	1.60931	0.89	1.03948	0.11	1.07485
ENSP00000236051	EBNA1BP2	EBNA1BP2 Q99848 "Probable rRNA-processing protein EBP2 "	0.955	-0.15	1.13	0.38	0.749	-0.74	1.006	0.01	0.836	-0.53	1.234	0.6
ENSP00000417052	EBP	EBP Q15125 "3-beta-hydroxysteroid-Delta(8),Delta(7)-isomerase "	1.348	0.75	1.305	0.7	1.175	0.49	1.649	0.91	2.322	0.97	1.308	0.71
ENSP00000370023	HADHA	HADHA P40939 "Trifunctional enzyme subunit alpha, mitochondrial Long-chain enoyl-CoA hydratase Long chain 3-hydroxyacyl-CoA dehydrogenase"	1.023	0.07	0.826	-0.56	0.984	-0.05	0.873	-0.42	0.768	-0.7	0.951	-0.16	0.670147	-0.65	0.698879	-0.61	1.12659	0.23	0.524913	-0.85	0.632758	-0.71	1.17296	0.31	1.24167	0.4	2.05777	0.88	0.91621	-0.16	1.14385	0.26	1.14114	0.39	0.952513	-0.13	1.44686	0.82	2.86405	0.97	1.5685	0.88	1.28122	0.67	1.92996	0.94	3.86546
ENSP00000325136	HADHB	HADHB P55084 "Trifunctional enzyme subunit beta, mitochondrial 3-ketoacyl-CoA thiolase"	0.944	-0.19	0.685	-0.83	0.98	-0.06	0.747	-0.74	0.631	-0.88	0.86	-0.46	0.998849	0	1.01122	0.02	1.82082	0.83	0.773478	-0.47	0.94524	-0.1	1.56128	0.7	1.55535	0.7	2.90527	0.95	1.17929	0.32	1.47802	0.65	1.26582	0.66	1.0932	0.25	1.38112	0.77	2.64054	0.97	0.945138	-0.16	0.81521	-0.59	1.00595	0.01	1.94824
ENSP00000357535	ECHS1	ECHS1 P30084 "Enoyl-CoA hydratase, mitochondrial "	1.172	0.48	0.952	-0.16	1.217	0.57	1.523	0.87	1.004	0.01	1.137	0.4
ENSP00000231887	EHHADH	EHHADH Q08426 "Peroxisomal bifunctional enzyme Enoyl-CoA hydratase/3,2-trans-enoyl-CoA isomerase 3-hydroxyacyl-CoA dehydrogenase"	0.897	-0.34	1.245	0.62	0.994	-0.01	1.256	0.64	1.074	0.22	1.03	0.1
ENSP00000302324	RNASE3	RNASE3 P12724 "Eosinophil cationic protein "	1.827	0.94	0.994	-0.01	1.745	0.93	4.584	0.99	2.287	0.97	1.207	0.55	1.24208	0.4	1.38962	0.57	1.46452	0.64	2.81388	0.95	2.65897	0.94	1.63372	0.75	1.83153	0.83	1.97389	0.86	3.64389	0.97	3.55028	0.97	1.96658	0.94	0.674492	-0.85	0.373776	-0.97	0.650855	-0.87	0.98142	-0.05	0.335763	-0.98	0.198314	-0.99	0.320782
ENSP00000320503	EDC3	EDC3 Q96F86 "Enhancer of mRNA-decapping protein 3 "	0.507	-0.96	0.428	-0.97	0.472	-0.96	0.572	-0.93	0.532	-0.95	0.506	-0.96	0.407998	-0.93	0.536831	-0.84	0.414522	-0.92	0.373654	-0.94	0.432364	-0.92	0.542968	-0.83	0.714169	-0.58	0.57315	-0.8	0.487779	-0.88	0.585967	-0.78
ENSP00000351811	EDC4	EDC4 Q6P2E9 "Enhancer of mRNA-decapping protein 4 "	0.502	-0.96	0.641	-0.88	0.575	-0.93	0.494	-0.96	0.495	-0.96	0.638	-0.88	0.730223	-0.55	0.739708	-0.53	0.597824	-0.77	0.724566	-0.56	0.671341	-0.65	0.763719	-0.48	0.776106	-0.46	0.637239	-0.71	0.741502	-0.52	0.724056	-0.56	0.808221	-0.61	1.37278	0.77	0.998199	0	0.73778	-0.75	0.76532	-0.71	1.27347	0.66	0.916745	-0.24	0.675845
ENSP00000224073	EDF1	EDF1 O60869 "Endothelial differentiation-related factor 1 "	1.19	0.52	1.125	0.37	0.939	-0.2	1.2	0.54	1.142	0.41	1.443	0.82	1.23504	0.39	1.15028	0.27	1.16426	0.29	1.2127	0.36	1.18752	0.32	1.41545	0.59	1.33705	0.51	1.39215	0.57	1.39085	0.57	1.39963	0.58	1.32033	0.72	1.60613	0.89	1.17762	0.5	1.4236	0.8	1.135	0.37	1.33489	0.73	0.978341	-0.06	1.19978
ENSP00000317955	EEA1	EEA1 Q15075 "Early endosome antigen 1 "	0.799	-0.63	0.967	-0.1	1.237	0.61	1.055	0.17	1.451	0.83	1.242	0.62
ENSP00000339063	EEF1A1	EEF1A1 P68104 "Elongation factor 1-alpha 1 "	2.053	0.96	1.942	0.95	1.326	0.73	1.815	0.94	1.22	0.58	2.179	0.96	1.8477	0.83	2.19044	0.9	1.48866	0.65	2.48072	0.93	3.05287	0.95	2.11616	0.89	2.54007	0.93	1.78343	0.81	2.8373	0.95	3.60096	0.97	1.77625	0.92	1.30454	0.71	1.05479	0.14	1.46691	0.83	1.20897	0.56	0.860838	-0.45	0.696839	-0.81	0.982204
ENSP00000236957	EEF1B2	EEF1B2 P24534 "Elongation factor 1-beta "	0.867	-0.44	0.622	-0.89	1.096	0.29	0.928	-0.24	0.642	-0.88	0.791	-0.65	0.948558	-0.09	0.931058	-0.13	1.96772	0.86	0.732807	-0.54	1.26066	0.43	1.17532	0.31	1.18529	0.32	2.54068	0.93	0.912153	-0.17	1.62166	0.74	1.74479	0.92	1.81963	0.93	1.33972	0.74	3.96505	0.98	1.37385	0.77	1.39112	0.78	1.01257	0.03	3.20702
ENSP00000307940	EEF2	EEF2 P13639 "Elongation factor 2 "	0.949	-0.17	1.367	0.76	1.108	0.32	1.688	0.92	0.924	-0.25	1.124	0.37	0.981833	-0.03	1.18989	0.33	1.14382	0.26	0.993838	-0.01	1.08506	0.15	1.2507	0.41	1.53093	0.68	1.51686	0.67	1.26669	0.43	1.42319	0.6	1.17343	0.49	1.17701	0.49	1.16072	0.45	1.34947	0.75	1.07429	0.2	1.06303	0.18	1.04514	0.12	1.22942
ENSP00000371811	EFHA1	EFHA1 Q8IYU8 "EF-hand domain-containing family member A1 "	1.004	0.01	1.248	0.62	1.17	0.48	1.185	0.51	1.024	0.07	1.399	0.79
ENSP00000254624	EFR3A	EFR3A Q14156 "Protein EFR3 homolog A "	1.039	0.12	1.027	0.08	1.406	0.79	1.121	0.36	1.448	0.83	1.174	0.49
ENSP00000355601	EGLN1	EGLN1 Q9GZT9 "Egl nine homolog 1 "	0.773	-0.69	0.728	-0.77	0.767	-0.7	0.78	-0.67	0.805	-0.62	0.582	-0.92
ENSP00000239938	EGR1	EGR1 P18146 "Early growth response protein 1 "	1.015	0.04	0.579	-0.93	1.247	0.62	0.633	-0.88	3.615	0.99	1.089	0.27
ENSP00000320516	EHD1	EHD1 Q9H4M9 "EH domain-containing protein 1 "	1.287	0.68	1.566	0.88	1.413	0.8	1.769	0.94	1.051	0.16	1.895	0.95	1.13891	0.25	1.06322	0.11	1.66622	0.77	1.0349	0.06	1.41883	0.59	1.49553	0.66	1.40537	0.58	2.29916	0.92	1.3561	0.53	1.92784	0.85	0.739941	-0.75	0.736898	-0.75	1.0119	0.03	1.76328	0.92	1.00237	0	0.976883	-0.07	1.33029	0.72	2.34544
ENSP00000263277	EHD2	EHD2 Q9NZN4 "EH domain-containing protein 2 "	0.46	-0.96	0.25	-0.99	0.248	-0.99	0.183	-0.99	0.204	-0.99	0.294	-0.99	0.13225	-0.99	0.153864	-0.99	0.124453	-0.99	0.158037	-0.99	0.145218	-0.99	0.504557	-0.87	0.480216	-0.88	0.518644	-0.85	0.59733	-0.77	0.532362	-0.84
ENSP00000220325	EHD4	EHD4 Q9H223 "EH domain-containing protein 4 "	0.932	-0.22	0.963	-0.12	1.598	0.89	1.136	0.4	1.123	0.36	1.104	0.31
ENSP00000417980	EHMT1	EHMT1 Q9H9B1 "Histone-lysine N-methyltransferase EHMT1 "	0.878	-0.41	0.931	-0.22	0.891	-0.36	0.805	-0.62	0.966	-0.11	0.975	-0.08	0.963526	-0.06	1.2682	0.43	1.1137	0.21	1.07891	0.14	0.928409	-0.13	0.808245	-0.39	1.06514	0.11	0.969284	-0.05	0.894714	-0.22	0.785431	-0.44	0.448811	-0.96	0.50533	-0.95	0.501148	-0.95	0.4468	-0.96	0.894152	-0.33	0.895586	-0.32	0.944874	-0.16	0.81932
ENSP00000266126	EIF2B2	EIF2B2 P49770 "Translation initiation factor eIF-2B subunit beta "	1.204	0.55	1.106	0.32	1.053	0.16	1.125	0.37	1.372	0.77	1.225	0.59
ENSP00000353575	EIF2B3	EIF2B3 Q9NR50 "Translation initiation factor eIF-2B subunit gamma "	1.404	0.79	1.345	0.75	0.971	-0.09	1.288	0.68	1.17	0.48	1.565	0.88	0.893859	-0.22	0.49701	-0.87	1.2915	0.47	0.943403	-0.11	0.813201	-0.38	1.28543	0.46	0.723212	-0.56	1.94125	0.86	1.35737	0.53	1.19818	0.34
ENSP00000466321	EIF1	EIF1 Q6IAV3 "Eukaryotic translation initiation factor 1, isoform CRA_a; Putative translation initiation factor; SUI1 protein; cDNA, FLJ92128, Homo sapiens putative translation initiation factor (SUI1), mRNA "	1.125	0.37	1.238	0.61	1.244	0.62	1.197	0.53	1.062	0.19	1.243	0.62	1.14781	0.27	1.12291	0.23	1.25628	0.42	1.05927	0.1	1.12556	0.23	1.01927	0.03	1.01047	0.02	1.16632	0.3	0.942301	-0.11	1.02351	0.04
ENSP00000271764	EIF2D	EIF2D P41214 "Eukaryotic translation initiation factor 2D "	1.244	0.62	1.094	0.28	1.033	0.1	1.1	0.3	1.411	0.8	0.998	0
ENSP00000358140	EIF3A	EIF3A Q14152 "Eukaryotic translation initiation factor 3 subunit A "	0.738	-0.75	0.849	-0.49	0.988	-0.03	1.193	0.52	0.864	-0.45	0.812	-0.6																					0.964412	-0.1	0.591542	-0.91	0.677541	-0.84	0.872069	-0.41	0.781506	-0.67	0.463373	-0.96	0.529771	-0.93	0.696466
ENSP00000354125	EIF3B	EIF3B P55884 "Eukaryotic translation initiation factor 3 subunit B "	0.83	-0.55	0.829	-0.55	0.998	0	1.326	0.73	0.875	-0.42	0.77	-0.7	0.641735	-0.7	0.863484	-0.28	0.386857	-0.94	0.757236	-0.49	0.442068	-0.91	0.651129	-0.69	0.875256	-0.26	0.438555	-0.91	0.759521	-0.49	0.446525	-0.91
ENSP00000216190	EIF3D	EIF3D O15371 "Eukaryotic translation initiation factor 3 subunit D "	0.736	-0.76	0.804	-0.62	0.839	-0.52	0.936	-0.21	0.745	-0.74	0.783	-0.67	0.243533	-0.98	0.200726	-0.98	0.183474	-0.98	0.211318	-0.98	0.0589934	-0.99	1.33823	0.51	1.11609	0.22	1.0538	0.09	1.16181	0.29	0.332141	-0.95
ENSP00000220849	EIF3E	EIF3E P60228 "Eukaryotic translation initiation factor 3 subunit E "	0.815	-0.59	0.997	0	1.113	0.34	1.352	0.75	0.917	-0.28	0.787	-0.66
ENSP00000431800	EIF3F	EIF3F O00303 "Eukaryotic translation initiation factor 3 subunit F "	0.716	-0.78	0.726	-0.77	0.985	-0.05	1.037	0.11	0.69	-0.83	0.729	-0.77
ENSP00000466860	EIF3G	EIF3G EIF3G-006 "eukaryotic translation initiation factor 3, subunit G [Source:HGNC Symbol;Acc:3274]" "HGNC_transcript_name"	0.701	-0.81	0.902	-0.32	0.958	-0.14	1.104	0.31	0.856	-0.48	0.831	-0.55	0.561269	-0.81	0.882222	-0.25	0.960331	-0.07	1.08774	0.16	0.866511	-0.28	0.597799	-0.77	0.95079	-0.09	1.06909	0.12	1.15913	0.28	0.94559	-0.1
ENSP00000429931	EIF3H	EIF3H O15372 "Eukaryotic translation initiation factor 3 subunit H "	0.604	-0.91	0.762	-0.71	0.927	-0.24	1.189	0.52	0.658	-0.86	0.644	-0.88
ENSP00000362688	EIF3I	EIF3I Q13347 "Eukaryotic translation initiation factor 3 subunit I "	0.659	-0.86	0.738	-0.75	0.916	-0.28	1.227	0.59	0.824	-0.57	0.725	-0.77	0.553193	-0.82	0.547267	-0.83	0.679765	-0.64	0.515887	-0.86	0.709571	-0.58	0.612611	-0.75	0.61324	-0.75	0.786821	-0.44	0.571592	-0.8	0.805098	-0.4
ENSP00000440221	EIF3J	EIF3J B4DUI3 "Eukaryotic translation initiation factor 3 subunit J; cDNA FLJ57599, moderately similar to Eukaryotic translation initiation factor 3 subunit 1 "	0.713	-0.79	0.668	-0.85	0.904	-0.32	1.094	0.28	0.789	-0.65	0.671	-0.85
ENSP00000338608	ELF4	ELF4 Q99607 "ETS-related transcription factor Elf-4 "	1.366	0.76	0.839	-0.52	1.282	0.67	1.504	0.86	1.361	0.76	0.688	-0.83																					1.51443	0.86	0.836241	-0.53	0.593102	-0.91	2.31068	0.96	1.43685	0.81	0.807394	-0.61	0.575074	-0.92	2.14138
ENSP00000247161	ELK1	ELK1 P19419 "ETS domain-containing protein Elk-1 "	0.938	-0.21	0.845	-0.51	0.898	-0.34	0.857	-0.47	1.014	0.04	0.796	-0.64
ENSP00000262809	ELL	ELL P55199 "RNA polymerase II elongation factor ELL "	0.97	-0.1	0.764	-0.71	1.194	0.53	0.952	-0.16	1.11	0.33	0.84	-0.52	1.83898	0.83	1.12172	0.22	1.22454	0.38	10.5983	0.99	2.9193	0.95	0.675113	-0.65	0.416684	-0.92	0.469874	-0.89	3.89277	0.98	1.09805	0.18	0.607647	-0.9	0.428463	-0.96	0.301969	-0.98	0.372207	-0.97	0.740967	-0.75	0.511288	-0.94	0.357345	-0.97	0.445663
ENSP00000312185	ELMO1	ELMO1 Q92556 "Engulfment and cell motility protein 1 "	1.207	0.55	1.649	0.91	1.069	0.21	1.344	0.74	1.367	0.76	1.435	0.81	0.81548	-0.38	0.898814	-0.21	1.5223	0.67	0.72995	-0.55	1.10925	0.2	0.992133	-0.01	1.07511	0.13	1.95546	0.86	0.848199	-0.32	1.3735	0.56
ENSP00000466090	ELANE	ELANE B2MUD5 "Neutrophil elastase "	0.842	-0.52	0.454	-0.97	1.884	0.95	0.739	-0.75	0.856	-0.48	0.399	-0.98	2.33812	0.92	1.99951	0.87	0.815429	-0.38	0.779614	-0.46	2.21134	0.91	4.13619	0.98	3.57397	0.97	1.51693	0.67	1.38856	0.57	3.99417	0.98	0.758477	-0.72	0.743372	-0.74	0.68736	-0.83	0.644296	-0.87	0.519102	-0.94	0.535301	-0.93	0.461693	-0.96	0.444274
ENSP00000395574	TCEB3	TCEB3 Q14241 "Transcription elongation factor B polypeptide 3 "	0.842	-0.52	0.756	-0.73	0.94	-0.2	0.999	0	0.926	-0.24	0.717	-0.78	1.36555	0.55	1.69489	0.78	1.26686	0.43	1.39948	0.58	1.6559	0.76	1.08492	0.15	1.36316	0.54	1.05732	0.1	1.11874	0.22	1.34806	0.52	1.23437	0.61	1.10295	0.29	0.942761	-0.17	1.10259	0.28	1.48954	0.85	1.30247	0.7	1.10405	0.29	1.30646
ENSP00000378254	EML3	EML3 Q32P44 "Echinoderm microtubule-associated protein-like 3 "	0.74	-0.75	0.536	-0.95	0.904	-0.32	0.972	-0.09	0.726	-0.77	0.574	-0.93	2.23089	0.91	2.03591	0.88	1.85038	0.83	1.44478	0.62	1.78921	0.82	2.01155	0.87	1.80353	0.82	1.79575	0.82	1.3232	0.49	1.65016	0.76
ENSP00000220853	EMC2	EMC2 Q15006 "ER membrane protein complex subunit 2 "	1.342	0.74	1.09	0.27	1.032	0.1	1.205	0.55	0.95	-0.16	0.946	-0.18
ENSP00000256545	EMC7	EMC7 Q9NPA0 "ER membrane protein complex subunit 7 "	1.231	0.6	1.304	0.7	1.334	0.73	1.416	0.8	0.933	-0.22	0.984	-0.05
ENSP00000253457	EMC8	EMC8 O43402 "ER membrane protein complex subunit 8 "	1.5	0.85	1.363	0.76	1.119	0.35	1.199	0.54	1.22	0.58	1.319	0.72	1.10796	0.2	1.53178	0.68	1.86444	0.84	1.62548	0.75	1.4775	0.64	1.02652	0.04	1.43188	0.61	1.79807	0.82	1.50697	0.67	1.39383	0.57
ENSP00000358857	EMD	EMD P50402 "Emerin "	1.426	0.81	1.675	0.91	1.723	0.92	1.685	0.92	1.281	0.67	1.856	0.95	0.481071	-0.88	0.791227	-0.43	0.872217	-0.26	0.507847	-0.86	0.811893	-0.38	0.742656	-0.52	1.23595	0.39	1.40738	0.58	0.784394	-0.45	1.28417	0.46	0.98398	-0.05	0.901367	-0.3	0.73994	-0.75	0.910227	-0.27	1.32183	0.72	1.1853	0.51	0.963397	-0.1	1.20139
ENSP00000377634	ELMSAN1	ELMSAN1 Q6PJG2 "Uncharacterized protein C14orf43 "	0.805	-0.62	0.6	-0.91	0.764	-0.71	0.917	-0.28	0.712	-0.79	0.459	-0.96	1.2094	0.35	0.938172	-0.12	1.26451	0.43	1.51198	0.67	1.29781	0.47	0.906696	-0.19	0.711557	-0.58	0.995782	0	1.16027	0.29	1.00277	0	0.86293	-0.44	1.13561	0.37	0.955691	-0.13	1.01099	0.03	1.03467	0.1	1.33181	0.73	1.12011	0.33	1.19756
ENSP00000462333	ENGASE	ENGASE Q8NFI3 "Cytosolic endo-beta-N-acetylglucosaminidase "	0.848	-0.5	1.019	0.06	1.293	0.69	1.023	0.07	0.686	-0.83	1.187	0.52	1.58527	0.72	1.58552	0.72	1.33439	0.51	0.901978	-0.2	2.38151	0.92	1.24736	0.41	1.26236	0.43	1.09744	0.18	0.710081	-0.58	1.91993	0.85	1.43619	0.81	0.996404	0	3.15306	0.98	3.82825	0.98	1.22022	0.58	0.828453	-0.56	2.59978	0.97	3.19376
ENSP00000252674	MLLT1	MLLT1 Q03111 "Protein ENL "	1.479	0.84	1.459	0.83	1.173	0.49	0.924	-0.25	1.232	0.6	1.257	0.64	1.12883	0.24	1.62174	0.74	1.19526	0.33	1.86746	0.84	1.7096	0.78	1.04088	0.07	1.50468	0.66	1.15881	0.28	1.6829	0.78	1.62648	0.75
ENSP00000234590	ENO1	ENO1 P06733 "Alpha-enolase "	1.21	0.56	1.012	0.03	1.208	0.56	1.511	0.86	1.153	0.44	1.219	0.57	1.19267	0.33	1.23508	0.39	1.50554	0.66	1.10135	0.18	1.332	0.5	1.30127	0.47	1.349	0.52	1.71288	0.79	1.19827	0.34	1.45158	0.62	0.776538	-0.68	0.231129	-0.99	0.412195	-0.96	0.376431	-0.97	0.890494	-0.34	0.261614	-0.98	0.472291	-0.95	0.42786
ENSP00000299767	HSP90B1	HSP90B1 P14625 "Endoplasmin "	0.852	-0.49	0.794	-0.64	1.302	0.7	1.202	0.55	0.976	-0.08	0.895	-0.35	1.03809	0.06	1.13147	0.24	1.75728	0.81	1.12774	0.24	0.999945	0	0.858162	-0.29	0.954967	-0.08	1.53231	0.68	0.926444	-0.14	0.854649	-0.3
ENSP00000263253	EP300	EP300 Q09472 "Histone acetyltransferase p300 "	1.06	0.19	0.811	-0.6	1.128	0.38	0.842	-0.52	1.086	0.26	0.679	-0.84	1.0026	0	1.05469	0.09	0.867915	-0.28	0.971736	-0.05	1.33984	0.51	0.918328	-0.16	0.990372	-0.02	0.838024	-0.33	0.903093	-0.19	1.28756	0.46	1.21067	0.56	0.796131	-0.64	0.827437	-0.56	0.971244	-0.08	1.09157	0.25	0.700314	-0.81	0.718894	-0.78	0.859198
ENSP00000258484	EPC2	EPC2 Q52LR7 "Enhancer of polycomb homolog 2 "	1.555	0.88	0.607	-0.91	1.091	0.28	1.174	0.49	1.33	0.73	0.229	-0.99	0.925713	-0.14	0.778867	-0.46	0.919775	-0.15	0.858121	-0.29	0.807685	-0.39	1.14475	0.26	0.979258	-0.03	1.17953	0.32	1.06128	0.11	1.02172	0.04	1.00425	0.01	0.310319	-0.98	0.780869	-0.67	1.24392	0.62	0.865008	-0.42	0.261572	-0.98	0.652729	-0.87	1.05207
ENSP00000406027	EPM2AIP1	EPM2AIP1 Q7L775 "EPM2A-interacting protein 1 "	0.745	-0.74	0.507	-0.96	0.743	-0.75	0.594	-0.92	0.806	-0.61	0.48	-0.96
ENSP00000388340	CLINT1	CLINT1 Q14677 "Clathrin interactor 1 "	0.87	-0.43	1.088	0.27	0.974	-0.08	1.129	0.38	0.743	-0.75	1.134	0.39
ENSP00000375805	ERCC2	ERCC2 NP_001124339.1 "TFIIH basal transcription factor complex helicase XPD subunit isoform 2 "	1.266	0.65	1.096	0.29	0.989	-0.03	1.047	0.14	0.928	-0.24	1.206	0.55	0.821069	-0.37	0.642514	-0.7	0.9303	-0.13	0.711475	-0.58	0.7825	-0.45	1.3127	0.48	1.04501	0.08	1.5588	0.7	1.14122	0.26	1.21346	0.36
ENSP00000285398	ERCC3	ERCC3 P19447 "TFIIH basal transcription factor complex helicase XPB subunit "	1.102	0.31	1.064	0.2	0.773	-0.69	0.775	-0.68	0.679	-0.84	1.237	0.61	0.978286	-0.04	0.792261	-0.43	0.899506	-0.21	1.01026	0.02	0.969042	-0.05	1.03739	0.06	0.848563	-0.32	0.984088	-0.03	1.07476	0.13	1.05415	0.09	1.73119	0.92	0.491919	-0.95	0.984768	-0.04	3.98204	0.98	1.71404	0.92	0.476623	-0.95	0.94621	-0.15	3.87129
ENSP00000347978	ERCC5	ERCC5 P28715 "DNA repair protein complementing XP-G cells "	1.157	0.45	0.749	-0.74	0.956	-0.14	0.963	-0.12	0.88	-0.4	0.629	-0.89
ENSP00000348089	ERCC6	ERCC6 Q03468 "DNA excision repair protein ERCC-6 "	1.337	0.74	1.015	0.04	1.019	0.06	0.933	-0.22	1.388	0.78	1.039	0.12
ENSP00000421288	ETF1	ETF1 Q96CG1;D6RJE8;I3L492 "ETF1 protein; Eukaryotic peptide chain release factor subunit 1; Eukaryotic translation termination factor 1; Eukaryotic translation termination factor 1, isoform CRA_b ";"Eukaryotic peptide chain release factor subunit 1 ";"Eukaryotic peptide chain release factor subunit 1 "	1.365	0.76	1.372	0.77	1.209	0.56	1.478	0.84	1.116	0.34	1.337	0.74	0.797088	-0.42	0.960588	-0.07	0.725191	-0.56	0.939714	-0.11	1.05057	0.09	1.3768	0.56	1.67716	0.77	1.30908	0.48	1.62573	0.75	1.8619	0.84	0.933788	-0.19	0.814522	-0.59	0.901664	-0.3	0.871555	-0.41	0.913332	-0.26	0.779629	-0.67	0.85586	-0.47	0.837046
ENSP00000377374	ERGIC1	ERGIC1 Q969X5 "Endoplasmic reticulum-Golgi intermediate compartment protein 1 "	1.223	0.58	1.432	0.81	1.028	0.09	0.913	-0.29	1.141	0.41	1.308	0.71
ENSP00000451080	ERH	ERH P84090 "Enhancer of rudimentary homolog "	1.22	0.58	1.105	0.32	0.98	-0.06	0.823	-0.57	1.026	0.08	1.138	0.4	1.02879	0.05	1.18884	0.33	0.850715	-0.31	1.08041	0.14	1.77282	0.81	0.649391	-0.69	0.757275	-0.49	0.561223	-0.81	0.686587	-0.63	1.13941	0.26	1.08214	0.22	2.74643	0.97	1.4862	0.85	1.09705	0.27	0.814701	-0.59	2.01963	0.95	1.10849	0.3	0.796455
ENSP00000429615	ERI1	ERI1 Q8IV48 "3'-5' exoribonuclease 1 "	1.292	0.69	1.306	0.71	1.067	0.21	1.145	0.42	1.008	0.02	1.677	0.91
ENSP00000361331	ERI3	ERI3 O43414 "ERI1 exoribonuclease 3 "	0.555	-0.94	0.515	-0.95	0.743	-0.75	0.55	-0.94	0.728	-0.77	0.499	-0.96
ENSP00000417160	ERMP1	ERMP1 Q7Z2K6 "Endoplasmic reticulum metallopeptidase 1 "	1.432	0.81	1.28	0.67	0.851	-0.49	1.371	0.77	0.862	-0.46	2.102	0.96
ENSP00000346635	ERO1LB	ERO1LB Q86YB8 "ERO1-like protein beta "	0.958	-0.14	0.729	-0.77	1.034	0.1	0.996	-0.01	0.983	-0.05	0.908	-0.31
ENSP00000261735	ERP29	ERP29 P30040 "Endoplasmic reticulum resident protein 29 "	1.902	0.95	1.59	0.89	1.626	0.9	1.9	0.95	1.268	0.65	1.564	0.88	3.0509	0.95	3.09234	0.96	9.72036	0.99	3.87176	0.97	3.27306	0.96	2.98469	0.95	3.05844	0.95	9.96842	0.99	3.7888	0.97	3.28398	0.96	3.30889	0.98	1.46159	0.83	2.27486	0.96	5.16306	0.99	2.63575	0.97	1.15119	0.42	1.77033	0.92	4.05368
ENSP00000262455	ERP44	ERP44 Q9BS26 "Endoplasmic reticulum resident protein 44 "	0.746	-0.74	0.909	-0.3	1.056	0.17	0.99	-0.03	1.261	0.64	1.002	0
ENSP00000000442	ESRRA	ESRRA P11474 "Steroid hormone receptor ERR1 "	0.896	-0.34	1.154	0.44	0.923	-0.25	1.113	0.34	0.836	-0.53	1.045	0.14	1.04041	0.06	0.974834	-0.04	0.953735	-0.08	1.05588	0.09	0.952272	-0.09	1.33897	0.51	1.09694	0.17	1.27506	0.45	1.309	0.48	1.23309	0.39
ENSP00000291577	C21orf33	C21orf33 P30042 "ES1 protein homolog, mitochondrial "	1.472	0.84	1.106	0.32	1.105	0.32	1.936	0.95	1.25	0.63	1.483	0.85	3.41919	0.97	2.64395	0.94	3.35777	0.96	1.82659	0.83	2.725	0.94	2.16046	0.9	1.69043	0.78	2.2176	0.91	1.15475	0.28	1.76414	0.81
ENSP00000269214	ESCO1	ESCO1 Q5FWF5 "N-acetyltransferase ESCO1 "	0.966	-0.11	1.048	0.15	0.712	-0.79	0.824	-0.57	0.858	-0.47	0.867	-0.44
ENSP00000202816	ESF1	ESF1 Q9H501 "ESF1 homolog "	0.821	-0.57	0.951	-0.16	0.815	-0.59	0.817	-0.58	0.91	-0.3	0.959	-0.13	0.921725	-0.15	0.833592	-0.34	1.42528	0.6	1.33124	0.5	1.24701	0.41	0.561787	-0.81	0.498181	-0.87	0.908285	-0.18	0.811572	-0.38	0.778911	-0.46	0.580484	-0.92	1.4346	0.81	0.881438	-0.37	0.925056	-0.22	0.828848	-0.56	2.00457	0.95	1.22139	0.58	1.29696
ENSP00000263073	SMG6	SMG6 Q86US8 "Telomerase-binding protein EST1A "	0.952	-0.16	0.896	-0.34	0.641	-0.88	1.149	0.43	0.969	-0.1	0.889	-0.37
ENSP00000377612	ESYT1	ESYT1 Q9BSJ8 "Extended synaptotagmin-1 "	1.757	0.93	1.411	0.8	1.995	0.96	1.387	0.78	1.956	0.96	1.934	0.95	1.16668	0.3	1.24565	0.41	3.02556	0.95	1.4229	0.6	1.14713	0.26	1.23765	0.39	1.34182	0.51	3.34612	0.96	1.53432	0.68	1.22545	0.38
ENSP00000452762	ETFA	ETFA P13804 "Electron transfer flavoprotein subunit alpha, mitochondrial "	0.896	-0.34	0.819	-0.58	1.033	0.1	1.08	0.24	0.765	-0.71	1	0	0.0977343	-0.99	0.159645	-0.99	0.105881	-0.99	0.0652254	-0.99	0.0358371	-0.99	1.43902	0.61	2.37847	0.92	1.62947	0.75	0.960862	-0.07	0.540627	-0.83	0.481807	-0.95	0.500179	-0.95	0.542003	-0.93	1.46211	0.83	1.27027	0.66	1.29949	0.7	1.38482	0.78	3.99907
ENSP00000379658	ETV6	ETV6 P41212 "Transcription factor ETV6 "	0.969	-0.1	0.921	-0.26	0.958	-0.14	1.203	0.55	0.987	-0.04	0.433	-0.97	1.21578	0.36	1.15753	0.28	1.02626	0.04	1.40118	0.58	1.65619	0.76	1.69623	0.78	1.64742	0.76	1.52395	0.68	1.95549	0.86	2.37425	0.92	0.786827	-0.66	0.731413	-0.76	0.737426	-0.75	0.667454	-0.85	0.999499	0	0.911103	-0.27	0.917241	-0.24	0.834527
ENSP00000384720	EVL	EVL Q9UI08 "Ena/VASP-like protein "	0.364	-0.98	0.314	-0.99	0.742	-0.75	0.364	-0.98	0.493	-0.96	0.353	-0.98
ENSP00000334431	EXOC1	EXOC1 Q9NV70 "Exocyst complex component 1 "	0.93	-0.23	1.098	0.3	1.136	0.4	0.96	-0.13	1.236	0.61	0.933	-0.22
ENSP00000230449	EXOC2	EXOC2 Q96KP1 "Exocyst complex component 2 "	1.201	0.54	1.254	0.64	1.416	0.8	1.086	0.26	1.318	0.72	1.142	0.41	0.615956	-0.74	0.650344	-0.69	1.52304	0.67	0.439572	-0.91	0.985633	-0.02	1.25308	0.42	1.31237	0.48	3.15258	0.96	0.843535	-0.32	2.16155	0.9
ENSP00000253861	EXOC4	EXOC4 Q96A65 "Exocyst complex component 4 "	0.979	-0.06	1.199	0.54	1.479	0.84	1.244	0.62	1.441	0.82	1.012	0.03	0.896876	-0.21	1.00692	0.01	1.25983	0.43	1.43842	0.61	1.27719	0.45	0.566013	-0.81	0.63207	-0.72	0.813252	-0.38	0.883869	-0.24	0.798406	-0.41
ENSP00000389934	EXOC5	EXOC5 O00471 "Exocyst complex component 5 "	1.106	0.32	1.136	0.4	1.222	0.58	1.102	0.31	1.278	0.67	0.995	-0.01
ENSP00000260762	EXOC6	EXOC6 Q8TAG9 "Exocyst complex component 6 "	1.526	0.87	1.409	0.8	1.822	0.94	1.413	0.8	1.877	0.95	1.026	0.08
ENSP00000353564	EXOC8	EXOC8 Q8IYI6 "Exocyst complex component 8 "	0.961	-0.13	0.981	-0.06	1.212	0.56	0.949	-0.17	1.193	0.52	0.88	-0.4
ENSP00000361433	EXOSC2	EXOSC2 Q13868 "Exosome complex component RRP4 "	0.755	-0.73	1.101	0.31	0.754	-0.73	0.694	-0.82	0.89	-0.37	1.036	0.11	0.695634	-0.61	0.701661	-0.6	0.731053	-0.55	0.702761	-0.6	0.907892	-0.18	0.630936	-0.72	0.643954	-0.7	0.693047	-0.62	0.637729	-0.71	0.843692	-0.32
ENSP00000323046	EXOSC3	EXOSC3 Q9NQT5 "Exosome complex component RRP40 "	1.092	0.28	1.126	0.37	0.916	-0.28	0.986	-0.04	0.912	-0.29	1.122	0.36	0.644779	-0.7	0.584566	-0.78	0.605025	-0.76	0.630395	-0.72	0.646727	-0.69	0.847388	-0.32	0.776172	-0.46	0.830977	-0.35	0.828811	-0.35	0.870506	-0.27
ENSP00000455706	EXOSC4	EXOSC4 Q9NPD3 "Exosome complex component RRP41 "	0.866	-0.45	1.028	0.09	0.711	-0.79	0.767	-0.7	0.691	-0.82	0.929	-0.23	0.906176	-0.19	0.901267	-0.2	0.721063	-0.57	1.45882	0.63	1.54854	0.69	0.727716	-0.56	0.729962	-0.55	0.609255	-0.76	1.17091	0.3	1.27666	0.45
ENSP00000221233	EXOSC5	EXOSC5 Q9NQT4 "Exosome complex component RRP46 "	0.778	-0.68	1.066	0.2	0.66	-0.86	0.742	-0.75	0.584	-0.92	1.025	0.08	0.557534	-0.82	0.874502	-0.26	0.660504	-0.67	0.843275	-0.32	0.956863	-0.08	0.498475	-0.87	0.803215	-0.41	0.632004	-0.72	0.760537	-0.49	0.884576	-0.24
ENSP00000398597	EXOSC6	EXOSC6 Q5RKV6 "Exosome complex component MTR3 "	0.74	-0.75	0.877	-0.41	0.802	-0.62	0.786	-0.66	0.806	-0.61	0.785	-0.66	0.743714	-0.52	0.906317	-0.19	0.738492	-0.53	0.95209	-0.09	0.909393	-0.18	0.669749	-0.66	0.828279	-0.35	0.694254	-0.62	0.858963	-0.29	0.839963	-0.33	0.919063	-0.24	1.21067	0.56	0.931226	-0.2	0.825373	-0.57	0.901771	-0.3	1.16179	0.45	0.886237	-0.35	0.795648
ENSP00000265564	EXOSC7	EXOSC7 Q15024 "Exosome complex component RRP42 "	1.018	0.05	1.07	0.22	0.826	-0.56	1.001	0	0.891	-0.36	1.061	0.19	0.673658	-0.65	0.871059	-0.27	0.866693	-0.28	0.782773	-0.45	0.958684	-0.07	0.595556	-0.77	0.778906	-0.46	0.808536	-0.39	0.688887	-0.62	0.86975	-0.27
ENSP00000374354	EXOSC8	EXOSC8 Q96B26 "Exosome complex component RRP43 "	0.898	-0.34	1.226	0.59	0.852	-0.49	0.974	-0.08	0.735	-0.76	1.194	0.53
ENSP00000366135	EXOSC10	EXOSC10 Q01780 "Exosome component 10 "	0.978	-0.07	1.223	0.58	0.929	-0.23	0.95	-0.16	0.827	-0.56	1.088	0.27	0.673663	-0.65	0.808312	-0.39	0.729503	-0.55	0.960398	-0.07	0.851374	-0.31	0.731915	-0.55	0.870849	-0.27	0.835222	-0.34	1.03606	0.06	0.956382	-0.08	0.814252	-0.6	0.883687	-0.36	0.726923	-0.77	1.00879	0.02	0.875015	-0.39	0.92801	-0.21	0.754423	-0.72	1.061
ENSP00000338934	EZR	EZR P15311 "Ezrin "	1.36	0.76	0.777	-0.68	1.72	0.92	1.345	0.75	1.003	0	0.748	-0.74	0.928453	-0.13	0.749325	-0.51	1.18768	0.33	1.23382	0.39	0.793002	-0.43	1.54547	0.69	1.26346	0.43	2.0798	0.88	2.06303	0.88	1.31908	0.49	1.57711	0.88	0.969713	-0.09	1.50962	0.86	1.65528	0.9	0.984442	-0.04	0.563967	-0.92	0.879173	-0.37	0.970436
ENSP00000216218	ST13	ST13 P50502 "Hsc70-interacting protein "	1.032	0.1	1	0	1.107	0.32	1.155	0.45	1.062	0.19	0.933	-0.22	0.582351	-0.79	0.464034	-0.9	0.538251	-0.84	0.34328	-0.95	0.435829	-0.92	1.09747	0.18	0.941003	-0.11	1.10502	0.19	0.67944	-0.64	0.869157	-0.27
ENSP00000434435	FAM111A	FAM111A Q96PZ2 "Protein FAM111A "	0.814	-0.59	0.885	-0.38	0.884	-0.38	0.838	-0.53	0.938	-0.21	0.856	-0.48
ENSP00000037869	FAM136A	FAM136A Q96C01 "Protein FAM136A "	1.147	0.43	1.148	0.43	1.158	0.45	1.547	0.87	1.154	0.44	1.076	0.23	1.20678	0.35	1.22073	0.37	1.50689	0.67	1.3333	0.5	1.49354	0.66	1.17913	0.32	1.219	0.37	1.52226	0.67	1.31293	0.48	1.5047	0.66
ENSP00000369857	FAM175A	FAM175A Q6UWZ7 "BRCA1-A complex subunit Abraxas "	1.516	0.86	0.441	-0.97	1.163	0.47	1.049	0.15	1.358	0.76	0.42	-0.98
ENSP00000291634	FAM207A	FAM207A Q9NSI2 "Protein FAM207A "	0.684	-0.83	0.874	-0.42	0.587	-0.92	0.691	-0.82	0.594	-0.92	0.737	-0.76	0.979587	-0.03	0.893237	-0.22	0.956276	-0.08	0.848478	-0.32	1.00689	0.01	0.774664	-0.47	0.714759	-0.58	0.790429	-0.43	0.671328	-0.65	0.815821	-0.38	0.474462	-0.95	1.15094	0.42	0.44129	-0.96	0.640428	-0.87	0.793196	-0.65	1.88427	0.93	0.718163	-0.78	1.05342
ENSP00000328426	FAM208B	FAM208B Q5VWN6 "Protein FAM208B "	1.13	0.38	0.686	-0.83	0.742	-0.75	0.874	-0.42	0.9	-0.33	0.677	-0.84	1.30483	0.48	1.45249	0.62	1.30541	0.48	1.24471	0.41	1.4807	0.65	0.784421	-0.45	0.884763	-0.24	0.823314	-0.36	0.751664	-0.5	0.914103	-0.17	0.873183	-0.4	1.21244	0.57	0.979762	-0.06	0.908319	-0.28	0.975058	-0.07	1.32328	0.72	1.06363	0.18	0.994974
ENSP00000358810	STRIP1	STRIP1 Q5VSL9 "Protein FAM40A "	0.965	-0.11	0.697	-0.81	0.919	-0.27	0.901	-0.33	0.854	-0.48	0.573	-0.93	0.834468	-0.34	0.87639	-0.26	1.71183	0.79	0.839196	-0.33	1.28999	0.47	0.892364	-0.22	0.942761	-0.11	1.9091	0.85	0.887877	-0.23	1.41281	0.59	1.04718	0.13	1.14684	0.41	1.01487	0.04	1.55175	0.87	0.769117	-0.7	0.824291	-0.57	0.723364	-0.77	1.11909
ENSP00000428117	FAM49B	FAM49B Q9NUQ9 "Protein FAM49B "	0.813	-0.6	0.909	-0.3	1.165	0.47	0.781	-0.67	1.379	0.77	0.923	-0.25
ENSP00000377225	FAM50A	FAM50A Q14320 "Protein FAM50A "	1.182	0.5	1.105	0.32	1.078	0.24	1.317	0.72	0.942	-0.19	1.019	0.06
ENSP00000385080	FAH	FAH P16930 "Fumarylacetoacetase "	1.153	0.44	1.069	0.21	0.857	-0.47	1.083	0.25	0.786	-0.66	1.243	0.62
ENSP00000290429	MCAT	MCAT Q8IVS2 "Malonyl-CoA-acyl carrier protein transacylase, mitochondrial "	1.505	0.86	1.487	0.85	1.159	0.46	1.34	0.74	1.197	0.53	1.67	0.91
ENSP00000292180	FLAD1	FLAD1 Q8NFF5 "FAD synthase Molybdenum cofactor biosynthesis protein-like region FAD synthase region"	1.134	0.39	1.51	0.86	1.318	0.72	1.408	0.79	1.185	0.51	1.584	0.88
ENSP00000406424	FAHD2A	FAHD2A Q96GK7 "Fumarylacetoacetate hydrolase domain-containing protein 2A "	1.401	0.79	0.931	-0.22	1.108	0.32	1.225	0.59	1.23	0.59	1.213	0.56
ENSP00000369618	FASTKD5	FASTKD5 Q7L8L6 "FAST kinase domain-containing protein 5 "	0.875	-0.42	0.968	-0.1	1.015	0.04	0.983	-0.05	0.962	-0.12	0.785	-0.66
ENSP00000304592	FASN	FASN P49327 "Fatty acid synthase [Acyl-carrier-protein] S-acetyltransferase [Acyl-carrier-protein] S-malonyltransferase 3-oxoacyl-[acyl-carrier-protein] synthase 3-oxoacyl-[acyl-carrier-protein] reductase 3-hydroxypalmitoyl-[acyl-carrier-protein] dehydratase Eno /.../yl-carrier-protein] reductase Oleoyl-[acyl-carrier-protein] hydrolase"	0.926	-0.24	1.025	0.08	1.051	0.16	0.936	-0.21	0.902	-0.32	1.019	0.06	0.743685	-0.52	0.758829	-0.49	0.551919	-0.82	0.63864	-0.7	0.518901	-0.85	1.39844	0.58	1.44118	0.62	1.08434	0.15	1.15099	0.27	0.996666	0
ENSP00000221801	FBL	FBL P22087 "rRNA 2'-O-methyltransferase fibrillarin "	1.362	0.76	1.401	0.79	1.028	0.09	1.066	0.2	1.07	0.22	1.527	0.87	1.38823	0.57	1.7089	0.78	1.7719	0.81	2.00035	0.87	2.1939	0.9	0.77811	-0.46	0.962222	-0.06	1.0259	0.04	1.11257	0.21	1.26988	0.44	1.14103	0.39	1.68072	0.91	1.63655	0.9	1.92549	0.94	0.946489	-0.15	1.38098	0.77	1.33556	0.73	1.576
ENSP00000396160	FBRSL1	FBRSL1 Q9HCM7 "Fibrosin-1-like protein "	1.337	0.74	0.686	-0.83	0.754	-0.73	0.843	-0.51	0.656	-0.87	0.561	-0.94
ENSP00000355827	FBXO28	FBXO28 Q9NVF7 "F-box only protein 28 "	0.656	-0.87	1.107	0.32	0.962	-0.12	0.755	-0.73	0.941	-0.2	0.983	-0.05	1.55435	0.7	1.59015	0.72	1.3113	0.48	2.00015	0.87	1.59716	0.72	1.09533	0.17	1.12686	0.23	0.961429	-0.06	1.42554	0.6	1.16071	0.29
ENSP00000342023	FBXO38	FBXO38 Q6PIJ6 "F-box only protein 38 "	0.823	-0.57	1.098	0.3	1.095	0.29	0.869	-0.43	0.971	-0.09	1.349	0.75
ENSP00000289902	FCER1G	FCER1G P30273 "High affinity immunoglobulin epsilon receptor subunit gamma "	0.512	-0.96	0.927	-0.24	1.815	0.94	1.456	0.83	0.634	-0.88	1.005	0.01
ENSP00000305480	FEN1	FEN1 P39748 "Flap endonuclease 1 "	1.329	0.73	1.135	0.39	0.964	-0.12	1.462	0.83	1.248	0.62	1.094	0.28	0.962532	-0.06	1.2754	0.45	0.898747	-0.21	1.13946	0.26	0.675188	-0.65	1.33699	0.51	1.7746	0.81	1.29768	0.47	1.57943	0.71	0.935682	-0.12	0.93892	-0.18	1.25703	0.64	1.21051	0.56	1.28628	0.68	1.03574	0.1	1.35791	0.76	1.30339	0.71	1.3984
ENSP00000331504	FES	FES P07332 "Tyrosine-protein kinase Fes/Fps "	1.619	0.9	1.409	0.8	1.761	0.93	2.329	0.97	1.102	0.31	1.732	0.93	2.07609	0.88	1.52092	0.67	2.19092	0.9	1.53752	0.69	1.43303	0.61	1.96602	0.86	1.45114	0.62	2.02657	0.88	1.36495	0.55	1.24624	0.41
ENSP00000274963	FGD2	FGD2 Q7Z6J4 "FYVE, RhoGEF and PH domain-containing protein 2 "	0.501	-0.96	0.469	-0.96	0.565	-0.94	0.5	-0.96	0.669	-0.85	0.622	-0.89
ENSP00000229395	FGFR1OP2	FGFR1OP2 Q9NVK5 "FGFR1 oncogene partner 2 "	1.151	0.44	0.706	-0.8	0.972	-0.09	1.026	0.08	0.886	-0.38	0.552	-0.94	0.987271	-0.02	0.873761	-0.26	1.32809	0.5	0.83044	-0.35	1.36283	0.54	0.74414	-0.52	0.66486	-0.66	1.04852	0.08	0.625818	-0.72	1.05012	0.09	1.24677	0.62	1.3619	0.76	1.15289	0.42	1.28806	0.68	1.32028	0.72	1.40354	0.79	1.17706	0.49	1.34332
ENSP00000363117	FGR	FGR P09769 "Tyrosine-protein kinase Fgr "	1.08	0.24	1.245	0.62	1.544	0.87	1.976	0.96	0.985	-0.05	1.021	0.06
ENSP00000071281	FHL1	FHL1 Q13642 "Four and a half LIM domains protein 1 "	0.773	-0.69	0.817	-0.58	0.653	-0.87	0.666	-0.85	0.653	-0.87	0.612	-0.9
ENSP00000362107	FHL3	FHL3 Q13643 "Four and a half LIM domains protein 3 "	0.749	-0.74	0.977	-0.07	0.626	-0.89	1.355	0.75	0.833	-0.54	0.788	-0.66
ENSP00000258201	FHOD1	FHOD1 Q9Y613 "FH1/FH2 domain-containing protein 1 "	1.099	0.3	1.438	0.82	1.012	0.03	1.251	0.63	0.854	-0.48	1.225	0.59
ENSP00000306361	FGA	FGA P02671 "Fibrinogen alpha chain Fibrinopeptide A Fibrinogen alpha chain"	0.509	-0.96	0.704	-0.8	1.609	0.9	0.503	-0.96	1.027	0.08	1.7	0.92	5.04842	0.98	0.696191	-0.61	0.618722	-0.74	0.371809	-0.94	0.739135	-0.53	6.36086	0.99	0.772737	-0.47	0.837441	-0.33	0.458363	-0.9	0.903308	-0.19
ENSP00000306099	FGB	FGB P02675 "Fibrinogen beta chain Fibrinopeptide B Fibrinogen beta chain"	0.386	-0.98	0.611	-0.9	3.58	0.99	0.489	-0.96	0.93	-0.23	1.64	0.9	3.74838	0.97	0.381761	-0.94	0.486851	-0.88	0.489404	-0.88	0.473838	-0.89	7.2069	0.99	0.724235	-0.56	1.0352	0.06	0.992196	-0.01	0.953508	-0.08
ENSP00000350124	FIBP	FIBP O43427 "Acidic fibroblast growth factor intracellular-binding protein "	1.042	0.13	0.993	-0.02	0.985	-0.05	0.986	-0.04	1.023	0.07	0.779	-0.67
ENSP00000221665	FIZ1	FIZ1 Q96SL8 "Flt3-interacting zinc finger protein 1 "	0.958	-0.14	0.869	-0.43	0.72	-0.78	0.754	-0.73	0.781	-0.67	0.794	-0.64	1.21132	0.36	1.30275	0.48	0.759605	-0.49	2.59816	0.94	0.990909	-0.01	0.511579	-0.86	0.626102	-0.72	0.538369	-0.84	1.81664	0.83	0.393564	-0.93	0.622572	-0.89	1.06937	0.19	0.810338	-0.61	0.725473	-0.77	0.905021	-0.29	1.52126	0.86	1.14318	0.39	1.03554
ENSP00000238256	FKBP15	FKBP15 Q5T1M5 "FK506-binding protein 15 "	0.925	-0.25	0.633	-0.88	1.627	0.9	1.235	0.61	1.019	0.06	0.784	-0.66
ENSP00000383003	FKBP1A	FKBP1A P62942 "Peptidyl-prolyl cis-trans isomerase FKBP1A "	0.824	-0.57	0.747	-0.74	0.905	-0.31	1.126	0.37	0.906	-0.31	1.055	0.17	1.24789	0.41	1.36621	0.55	1.56253	0.7	1.42419	0.6	1.08573	0.15	0.721794	-0.57	0.799608	-0.41	0.944657	-0.1	0.824193	-0.36	0.643432	-0.7
ENSP00000216330	FKBP3	FKBP3 Q00688 "Peptidyl-prolyl cis-trans isomerase FKBP3 "	1.542	0.87	1.168	0.47	1.048	0.15	1.205	0.55	1.186	0.51	1.732	0.93	1.12123	0.22	1.27475	0.45	1.41854	0.59	1.63533	0.75	1.51609	0.67	1.02756	0.05	1.18177	0.32	1.36184	0.54	1.50615	0.67	1.42778	0.6	2.13855	0.96	0.891833	-0.34	1.21664	0.57	1.32501	0.72	1.69948	0.92	0.678299	-0.84	0.92469	-0.22	1.02251
ENSP00000001008	FKBP4	FKBP4 Q02790 "Peptidyl-prolyl cis-trans isomerase FKBP4 Peptidyl-prolyl cis-trans isomerase FKBP4, N-terminally processed"	0.625	-0.89	0.558	-0.94	0.722	-0.78	0.704	-0.8	0.81	-0.6	0.703	-0.81
ENSP00000338160	FKBP5	FKBP5 Q13451 "Peptidyl-prolyl cis-trans isomerase FKBP5 "	1.457	0.83	0.881	-0.4	1.156	0.45	0.822	-0.57	1.273	0.66	0.937	-0.21
ENSP00000351141	WTAP	WTAP Q15007 "Pre-mRNA-splicing regulator WTAP "	1.209	0.56	0.501	-0.96	0.929	-0.23	0.841	-0.52	1.048	0.15	0.343	-0.98	0.736907	-0.53	0.781393	-0.45	0.652349	-0.68	0.924614	-0.14	0.866808	-0.28	0.733159	-0.54	0.786253	-0.44	0.675338	-0.65	0.924258	-0.14	0.879931	-0.25	0.911399	-0.27	1.09004	0.24	1.0262	0.07	0.686067	-0.83	0.933434	-0.19	1.1109	0.31	1.02862	0.08	0.688075
ENSP00000399985	FLI1	FLI1 Q01543 "Friend leukemia integration 1 transcription factor "	0.92	-0.26	0.902	-0.32	1.01	0.03	0.98	-0.06	1.04	0.13	0.813	-0.6	2.66837	0.94	1.93436	0.85	1.26021	0.43	1.70986	0.78	2.0535	0.88	2.11542	0.89	1.52708	0.68	1.02519	0.04	1.31674	0.49	1.65878	0.76
ENSP00000438536	FLII	FLII E7EPM0;F5H407 "Protein flightless-1 homolog ";"Protein flightless-1 homolog "	0.754	-0.73	1	0	1.073	0.22	1.097	0.29	0.799	-0.63	0.935	-0.21
ENSP00000372873	FLOT1	FLOT1 O75955 "Flotillin-1 "	0.918	-0.27	1.288	0.68	0.804	-0.62	1.165	0.47	0.736	-0.76	0.906	-0.31	0.850697	-0.31	2.49873	0.93	1.49058	0.65	1.10559	0.19	1.61773	0.74	1.10525	0.19	3.28494	0.96	2.02418	0.88	1.43715	0.61	2.15346	0.9	1.05416	0.14	0.777498	-0.68	1.12955	0.36	1.09107	0.24	1.02592	0.07	0.739235	-0.75	1.06763	0.19	1.04318
ENSP00000378368	FLOT2	FLOT2 Q14254 "Flotillin-2 "	1.016	0.05	1.325	0.73	0.828	-0.56	1.272	0.66	0.6	-0.91	1.041	0.13
ENSP00000300784	FN3K	FN3K Q9H479 "Fructosamine-3-kinase "	0.294	-0.99	0.403	-0.98	0.469	-0.96	0.395	-0.98	0.427	-0.97	0.62	-0.9
ENSP00000263773	FNBP4	FNBP4 Q8N3X1 "Formin-binding protein 4 "	0.895	-0.35	0.744	-0.75	0.931	-0.22	0.875	-0.42	0.981	-0.06	0.653	-0.87	1.11058	0.2	1.73749	0.8	2.39112	0.92	3.54435	0.97	2.07597	0.88	0.257949	-0.98	0.386829	-0.94	0.555215	-0.82	0.820044	-0.37	0.459433	-0.9	1.02523	0.07	1.19205	0.52	0.905863	-0.29	0.730128	-0.76	1.28859	0.68	1.46392	0.83	1.10523	0.29	0.899919
ENSP00000326630	ZFPM1	ZFPM1 Q8IX07 "Zinc finger protein ZFPM1 "	0.636	-0.88	0.666	-0.85	0.53	-0.95	0.582	-0.92	0.733	-0.76	0.717	-0.78	0.892939	-0.22	1.16405	0.29	0.810922	-0.39	0.7671	-0.48	1.06583	0.12	0.880099	-0.25	1.16059	0.29	0.835484	-0.34	0.751125	-0.5	1.07104	0.12
ENSP00000306245	FOS	FOS P01100 "Proto-oncogene c-Fos "	1.038	0.12	0.821	-0.57	1.456	0.83	0.738	-0.75	1.249	0.63	0.871	-0.43
ENSP00000370256	FOXC1	FOXC1 Q12948 "Forkhead box protein C1 "	1.55	0.88	0.973	-0.08	1.674	0.91	0.898	-0.34	1.837	0.94	1.025	0.08
ENSP00000328720	FOXK1	FOXK1 P85037 "Forkhead box protein K1 "	0.862	-0.46	1.115	0.34	1.355	0.75	0.895	-0.35	0.88	-0.4	1.663	0.91
ENSP00000335677	FOXK2	FOXK2 Q01167 "Forkhead box protein K2 "	1.253	0.63	1.178	0.49	1.343	0.74	1.191	0.52	1.055	0.17	1.241	0.62	1.3403	0.51	1.3237	0.5	1.21359	0.36	1.20322	0.35	1.33921	0.51	1.43277	0.61	1.42108	0.59	1.35405	0.53	1.28133	0.45	1.46514	0.64	1.45795	0.83	1.47459	0.84	1.41778	0.8	1.16794	0.47	1.45414	0.83	1.43926	0.82	1.37231	0.77	1.14383
ENSP00000339527	FOXO3	FOXO3 O43524 "Forkhead box protein O3 "	0.855	-0.48	0.988	-0.03	0.951	-0.16	1.058	0.18	1.01	0.03	0.872	-0.43
ENSP00000357340	FDPS	FDPS P14324 "Farnesyl pyrophosphate synthase "	0.809	-0.61	0.951	-0.16	1.041	0.13	0.703	-0.81	1.048	0.15	0.898	-0.34
ENSP00000226798	FRG1	FRG1 Q14331 "Protein FRG1 "	0.872	-0.43	0.992	-0.02	0.867	-0.44	0.795	-0.64	1.01	0.03	1.005	0.01																					1.59269	0.88	0.77748	-0.68	1.17317	0.48	0.989541	-0.03	1.14089	0.38	0.54501	-0.93	0.815546	-0.59	0.696014
ENSP00000369600	FRY	FRY Q5TBA9 "Protein furry homolog "	0.889	-0.37	1.08	0.24	0.791	-0.65	0.771	-0.7	0.917	-0.28	1.228	0.59
ENSP00000339729	FSCN1	FSCN1 B3KTM9;C9JFC0;C9JPH9;H7BYX5;J3KNT0 "cDNA FLJ38511 fis, clone HCHON2000417, highly similar to FASCIN ";"Fascin ";"Fascin ";"Fascin ";"Fascin "	0.887	-0.37	0.802	-0.62	0.937	-0.21	0.845	-0.51	0.864	-0.45	0.921	-0.26
ENSP00000359804	FUBP1	FUBP1 Q96AE4 "Far upstream element-binding protein 1 "	0.54	-0.95	0.578	-0.93	1.039	0.12	0.729	-0.77	1.016	0.05	0.652	-0.87
ENSP00000381216	KHSRP	KHSRP Q92945 "Far upstream element-binding protein 2 "	0.164	-0.99	0.236	-0.99	0.365	-0.98	0.201	-0.99	0.431	-0.97	0.201	-0.99	0.377467	-0.94	0.450074	-0.91	0.546683	-0.83	0.437478	-0.91	0.31859	-0.96	0.659241	-0.67	0.774934	-0.47	1.01768	0.03	0.745889	-0.51	0.558994	-0.82	1.0325	0.09	2.1062	0.95	3.08663	0.98	1.78329	0.92	1.08477	0.23	2.14973	0.96	3.09663	0.98	1.82534
ENSP00000318177	FUBP3	FUBP3 Q96I24 "Far upstream element-binding protein 3 "	0.33	-0.98	0.395	-0.98	0.645	-0.88	0.354	-0.98	0.752	-0.73	0.344	-0.98	0.546041	-0.83	0.598891	-0.77	0.679443	-0.64	0.603985	-0.76	0.600176	-0.77	0.668245	-0.66	0.738144	-0.53	0.871879	-0.26	0.739104	-0.53	0.754696	-0.5	0.671283	-0.85	0.955092	-0.13	1.32148	0.72	1.28236	0.67	0.841726	-0.51	1.17782	0.5	1.5739	0.88	1.57139
ENSP00000355518	FH	FH P07954 "Fumarate hydratase, mitochondrial "	0.741	-0.75	0.917	-0.28	0.989	-0.03	1.038	0.12	1.041	0.13	0.912	-0.29
ENSP00000437464	FBXL17	FBXL17 Q9UF56 "F-box/LRR-repeat protein 17 "	0.364	-0.98	0.332	-0.98	0.545	-0.94	0.663	-0.86	0.43	-0.97	0.343	-0.98
ENSP00000350170	FXR1	FXR1 P51114 "Fragile X mental retardation syndrome-related protein 1 "	0.638	-0.88	0.601	-0.91	0.804	-0.62	0.873	-0.42	0.813	-0.6	0.621	-0.9																					1.73375	0.92	1.52228	0.86	1.13804	0.38	1.24415	0.62	1.52069	0.86	1.30663	0.71	0.968698	-0.09	1.07152
ENSP00000250113	FXR2	FXR2 P51116 "Fragile X mental retardation syndrome-related protein 2 "	0.818	-0.58	0.528	-0.95	0.827	-0.56	0.944	-0.19	0.937	-0.21	0.64	-0.88	0.705576	-0.59	0.737511	-0.53	0.591294	-0.78	0.819012	-0.37	0.466799	-0.89	1.27146	0.44	1.34142	0.51	1.11465	0.21	1.47211	0.64	0.880547	-0.25
ENSP00000229470	FYN	FYN Q5R3A8;E5RJX7 "FYN oncogene related to SRC, FGR, YES; Tyrosine-protein kinase Fyn ";"Tyrosine-protein kinase Fyn "	0.55	-0.94	0.932	-0.22	0.958	-0.14	0.561	-0.94	0.737	-0.76	1.175	0.49
ENSP00000377681	G3BP1	G3BP1 Q13283 "Ras GTPase-activating protein-binding protein 1 "	0.672	-0.85	0.536	-0.95	0.808	-0.61	0.963	-0.12	0.639	-0.88	0.556	-0.94																					0.777196	-0.68	0.75985	-0.72	0.917614	-0.24	0.766125	-0.71	1.04261	0.11	0.982356	-0.05	1.18415	0.51	1.01304
ENSP00000379069	G3BP2	G3BP2 Q9UN86 "Ras GTPase-activating protein-binding protein 2 "	0.7	-0.81	0.508	-0.96	0.783	-0.67	0.989	-0.03	0.719	-0.78	0.52	-0.95	0.350106	-0.95	0.576522	-0.79	0.486499	-0.88	0.348157	-0.95	0.323754	-0.96	1.73822	0.8	2.74808	0.95	2.37751	0.92	1.74284	0.8	1.6412	0.76	0.733037	-0.76	0.350892	-0.97	0.390365	-0.97	0.625289	-0.89	1.40841	0.8	0.657268	-0.86	0.726322	-0.77	1.17997
ENSP00000229239	GAPDH	GAPDH P04406 "Glyceraldehyde-3-phosphate dehydrogenase "	0.811	-0.6	0.666	-0.85	0.966	-0.11	1.138	0.4	0.792	-0.65	0.739	-0.75	1.61505	0.74	0.746797	-0.51	3.17021	0.96	0.725043	-0.56	0.613099	-0.75	2.95119	0.95	1.4397	0.61	6.18126	0.99	1.3775	0.56	1.1806	0.32	0.818985	-0.58	0.996625	0	1.07712	0.21	4.61057	0.99	0.841067	-0.51	1.04236	0.11	1.12461	0.34	5.158
ENSP00000346886	GABPA	GABPA Q06546 "GA-binding protein alpha chain "	0.99	-0.03	1.237	0.61	1.077	0.24	0.901	-0.33	1.246	0.62	2.005	0.96	1.00658	0.01	0.929918	-0.13	1.04923	0.08	0.849323	-0.31	1.01206	0.02	1.62587	0.75	1.50055	0.66	1.75425	0.81	1.36987	0.55	1.66435	0.77
ENSP00000371119	GAGE4	GAGE4 Q13068 "G antigen 4 "	1.024	0.07	0.861	-0.46	0.725	-0.77	1.034	0.1	0.852	-0.49	0.926	-0.24
ENSP00000314499	GAK	GAK O14976 "Cyclin-G-associated kinase "	0.672	-0.85	1.016	0.05	0.985	-0.05	1.132	0.39	0.829	-0.55	0.875	-0.42																					0.519992	-0.94	0.785651	-0.66	1.44666	0.82	1.61188	0.89	0.302272	-0.98	0.446927	-0.96	0.816103	-0.59	0.920042
ENSP00000363621	GALE	GALE Q14376 "UDP-glucose 4-epimerase "	0.761	-0.71	0.707	-0.8	0.76	-0.72	0.752	-0.73	0.806	-0.61	0.686	-0.83	2.09258	0.89	2.21723	0.91	0.969932	-0.05	1.42364	0.6	0.835512	-0.34	2.90566	0.95	3.13381	0.96	1.46188	0.63	2.03868	0.88	1.23699	0.39
ENSP00000225614	GALK1	GALK1 P51570 "Galactokinase "	0.841	-0.52	0.871	-0.43	1.18	0.5	1.154	0.44	0.866	-0.45	1.092	0.28
ENSP00000252288	GAMT	GAMT Q14353 "Guanidinoacetate N-methyltransferase "	0.994	-0.01	0.807	-0.61	0.883	-0.39	0.998	0	0.86	-0.46	0.979	-0.06
ENSP00000349053	GANAB	GANAB Q14697 "Neutral alpha-glucosidase AB "	0.884	-0.38	0.798	-0.64	1.392	0.78	1.092	0.28	1.231	0.6	1.036	0.11
ENSP00000367196	GLIPR2	GLIPR2 Q9H4G4 "Golgi-associated plant pathogenesis-related protein 1 "	0.938	-0.21	1.379	0.77	2.101	0.96	0.87	-0.43	1.094	0.28	1.938	0.95	2.30395	0.92	1.45619	0.63	0.800042	-0.41	0.602324	-0.76	1.66447	0.77	2.62284	0.94	1.67284	0.77	0.948779	-0.09	0.687657	-0.63	1.94478	0.86
ENSP00000378127	GAR1	GAR1 Q9NY12 "H/ACA ribonucleoprotein complex subunit 1 "	1.31	0.71	1.466	0.84	1.079	0.24	1.08	0.24	1.052	0.16	1.829	0.94	1.01886	0.03	1.37789	0.56	1.47711	0.64	1.98604	0.87	1.62692	0.75	0.738929	-0.53	1.00413	0	1.11682	0.22	1.4574	0.63	1.20992	0.36	1.35355	0.75	2.68487	0.97	1.80942	0.93	1.1545	0.42	1.45488	0.83	2.81329	0.97	1.89638	0.94	1.21391
ENSP00000407552	GAS7	GAS7 O60861 "Growth arrest-specific protein 7 "	0.971	-0.09	1.282	0.67	1.977	0.96	1.423	0.81	1.565	0.88	1.573	0.88
ENSP00000345681	GATA2	GATA2 P23769 "Endothelial transcription factor GATA-2 "	0.987	-0.04	1.014	0.04	1.011	0.03	0.791	-0.65	1.616	0.9	0.648	-0.87
ENSP00000446872	GATC	GATC O43716 "Glutamyl-tRNA(Gln) amidotransferase subunit C, mitochondrial "	0.545	-0.94	0.591	-0.92	0.795	-0.64	0.66	-0.86	0.916	-0.28	0.654	-0.87	0.45389	-0.9	0.386099	-0.94	0.533235	-0.84	0.552659	-0.82	0.336489	-0.95	1.07222	0.13	0.922901	-0.15	1.31662	0.49	1.30621	0.48	0.814422	-0.38
ENSP00000367872	GNB1	GNB1 P62873 "Guanine nucleotide-binding protein G(I)/G(S)/G(T) subunit beta-1 "	0.666	-0.85	0.855	-0.48	0.826	-0.56	0.801	-0.63	0.861	-0.46	1.005	0.01
ENSP00000232564	GNB4	GNB4 Q9HAV0 "Guanine nucleotide-binding protein subunit beta-4 "	0.643	-0.88	1.049	0.15	0.752	-0.73	1.017	0.05	0.664	-0.86	1.232	0.6
ENSP00000359679	GNG5	GNG5 P63218 "Guanine nucleotide-binding protein G(I)/G(S)/G(O) subunit gamma-5 "	1.14	0.41	1.551	0.88	1.477	0.84	1.949	0.96	1.335	0.73	1.932	0.95	0.607831	-0.76	0.485866	-0.88	0.883243	-0.25	0.323637	-0.96	0.458339	-0.9	1.13473	0.25	0.9178	-0.16	1.72345	0.79	0.604492	-0.76	0.876679	-0.26
ENSP00000394872	GCDH	GCDH Q92947 "Glutaryl-CoA dehydrogenase, mitochondrial "	1.761	0.93	1.374	0.77	1.543	0.87	1.262	0.65	1.278	0.67	1.08	0.24																					0.684045	-0.83	0.800225	-0.63	0.732877	-0.76	1.23344	0.61	0.812534	-0.6	0.930344	-0.2	0.841495	-0.51	1.39868
ENSP00000458892	GCFC1	GCFC1 Q8N6E6 "C21orf66 protein "	1.178	0.49	0.978	-0.07	1.047	0.14	0.973	-0.08	1.066	0.2	0.788	-0.66	0.904863	-0.19	0.723633	-0.56	0.809355	-0.39	1.17373	0.31	0.986982	-0.02	1.05296	0.09	0.807333	-0.4	1.00275	0	1.37897	0.56	1.17473	0.31	1.24219	0.62	1.03596	0.1	1.21367	0.57	1.87207	0.93	1.12375	0.34	0.901448	-0.3	1.05162	0.14	1.61123
ENSP00000318690	GCFC2	GCFC2 P16383 "GC-rich sequence DNA-binding factor 2 "	0.555	-0.94	0.837	-0.53	0.825	-0.56	0.898	-0.34	0.611	-0.9	0.588	-0.92
ENSP00000300648	GCN1L1	GCN1L1 Q92616 "Translational activator GCN1 "	1.512	0.86	1.354	0.75	1.52	0.86	1.434	0.81	1.485	0.85	1.198	0.54	0.774392	-0.47	0.746112	-0.51	1.06152	0.11	0.769383	-0.47	1.30933	0.48	1.14987	0.27	1.12077	0.22	1.59616	0.72	1.11951	0.22	1.93202	0.85
ENSP00000252936	TUBGCP2	TUBGCP2 Q9BSJ2 "Gamma-tubulin complex component 2 "	0.991	-0.03	0.836	-0.53	1.041	0.13	0.888	-0.37	1.071	0.22	0.591	-0.92
ENSP00000261965	TUBGCP3	TUBGCP3 Q96CW5 "Gamma-tubulin complex component 3 "	0.977	-0.07	0.862	-0.46	1.014	0.04	1.118	0.35	0.979	-0.06	0.855	-0.48
ENSP00000355777	ACBD3	ACBD3 Q9H3P7 "Golgi resident protein GCP60 "	1.153	0.44	1.805	0.94	1.953	0.96	1.528	0.87	1.218	0.57	1.575	0.88
ENSP00000355106	AGL	AGL P35573 "Glycogen debranching enzyme 4-alpha-glucanotransferase Amylo-alpha-1,6-glucosidase"	1.313	0.71	1.371	0.77	1.04	0.13	1.741	0.93	0.968	-0.1	1.267	0.65
ENSP00000369475	GDI2	GDI2 B3KVE3;Q5SX90;E7EU23 "cDNA FLJ16452 fis, clone BRAWH3002467, highly similar to RAB GDP DISSOCIATION INHIBITOR BETA ";"GDP dissociation inhibitor 2; Rab GDP dissociation inhibitor beta ";"Rab GDP dissociation inhibitor beta "	1.498	0.85	1.07	0.22	1.564	0.88	1.751	0.93	1.024	0.07	1.116	0.34
ENSP00000463939	ARHGDIA	ARHGDIA J3KS60;J3KTF8;J3QQX2 "Rho GDP-dissociation inhibitor 1 ";"Rho GDP-dissociation inhibitor 1 ";"Rho GDP-dissociation inhibitor 1 "	0.87	-0.43	0.925	-0.25	1.083	0.25	1.156	0.45	0.873	-0.42	0.934	-0.22
ENSP00000285873	GEMIN5	GEMIN5 Q8TEQ6 "Gem-associated protein 5 "	0.613	-0.9	0.649	-0.87	0.789	-0.65	0.625	-0.89	0.748	-0.74	0.653	-0.87
ENSP00000265857	GET4	GET4 Q7L5D6 "Golgi to ER traffic protein 4 homolog "	0.852	-0.49	1.234	0.6	0.942	-0.19	0.939	-0.2	0.759	-0.72	1.288	0.68
ENSP00000344782	GFI1B	GFI1B Q5VTD9 "Zinc finger protein Gfi-1b "	0.83	-0.55	0.578	-0.93	0.524	-0.95	0.542	-0.94	0.982	-0.05	0.554	-0.94
ENSP00000359357	GFI1	GFI1 Q99684 "Zinc finger protein Gfi-1 "	1.471	0.84	1.486	0.85	1.741	0.93	3.127	0.99	1.859	0.95	0.732	-0.76	1.60558	0.73	1.12487	0.23	1.3122	0.48	1.5657	0.7	0.0119867	-0.99	1.16906	0.3	0.828766	-0.35	0.998649	0	1.14061	0.26	0.01	-0.99
ENSP00000349860	GFPT1	GFPT1 Q06210 "Glucosamine--fructose-6-phosphate aminotransferase [isomerizing] 1 "	0.683	-0.84	0.68	-0.84	1.01	0.03	0.827	-0.56	0.8	-0.63	0.668	-0.85
ENSP00000289619	PAGE5	PAGE5 Q96GU1 "G antigen family E member 1 "	0.755	-0.73	0.818	-0.58	0.903	-0.32	0.836	-0.53	0.974	-0.08	0.766	-0.71
ENSP00000260118	GGH	GGH Q92820 "Gamma-glutamyl hydrolase "	2.988	0.98	2.002	0.96	2.028	0.96	2.373	0.97	2.027	0.96	2.495	0.98	0.896821	-0.21	0.826081	-0.36	0.626163	-0.72	0.801872	-0.41	0.58511	-0.78	1.69048	0.78	1.57561	0.71	1.23367	0.39	1.51228	0.67	1.13002	0.24
ENSP00000418690	GGPS1	GGPS1 O95749 "Geranylgeranyl pyrophosphate synthase "	0.92	-0.26	1.118	0.35	1.012	0.03	1.071	0.22	1.18	0.5	1.147	0.43
ENSP00000322020	SLC25A22	SLC25A22 Q9H936 "Mitochondrial glutamate carrier 1 "	1.82	0.94	1.334	0.73	1.021	0.06	1.687	0.92	1.09	0.27	1.314	0.71
ENSP00000266069	GID8	GID8 Q9NWU2 "Glucose-induced degradation protein 8 homolog "	1.138	0.4	0.816	-0.59	1.297	0.69	0.937	-0.21	1.058	0.18	1.085	0.26
ENSP00000384886	IFI30	IFI30 P13284 "Gamma-interferon-inducible lysosomal thiol reductase "	0.921	-0.26	0.926	-0.24	1.852	0.95	2.887	0.98	0.4	-0.98	0.816	-0.59
ENSP00000302833	GIMAP1	GIMAP1 Q8WWP7 "GTPase IMAP family member 1 "	0.532	-0.95	0.758	-0.72	1.669	0.91	1.071	0.22	0.814	-0.59	0.773	-0.69
ENSP00000419545	GIMAP4	GIMAP4 C9IZQ3;G5E9W9 "GTPase IMAP family member 4 ";"GTPase IMAP family member 4; GTPase, IMAP family member 4, isoform CRA_a "	0.539	-0.95	0.653	-0.87	1.557	0.88	1.225	0.59	0.841	-0.52	0.747	-0.74	0.673263	-0.65	0.774807	-0.47	0.546571	-0.83	0.520829	-0.85	0.694127	-0.62	1.24443	0.41	1.4613	0.63	1.07106	0.12	0.96837	-0.06	1.33679	0.51	1.22103	0.58	1.59421	0.88	1.79275	0.93	1.04537	0.12	0.981199	-0.05	1.25367	0.64	1.39807	0.79	0.824851
ENSP00000305107	GIMAP8	GIMAP8 Q8ND71 "GTPase IMAP family member 8 "	0.457	-0.97	0.551	-0.94	0.764	-0.71	0.9	-0.33	0.515	-0.95	0.516	-0.95
ENSP00000376753	GIPC1	GIPC1 O14908 "PDZ domain-containing protein GIPC1 "	1.292	0.69	0.704	-0.8	0.842	-0.52	0.741	-0.75	1.196	0.53	0.923	-0.25
ENSP00000308622	GLE1	GLE1 Q53GS7 "Nucleoporin GLE1 "	1	0	1.49	0.85	1.061	0.19	1.045	0.14	1.099	0.3	1.211	0.56	1.17001	0.3	1.32914	0.5	1.14977	0.27	1.03462	0.06	1.77798	0.81	1.07933	0.14	1.23906	0.4	1.11205	0.21	0.949838	-0.09	1.68129	0.77	0.492841	-0.95	1.25076	0.63	0.678844	-0.84	3.12153	0.98	0.607149	-0.9	1.50788	0.86	0.811589	-0.6	3.77598
ENSP00000430987	GLI4	GLI4 P10075 "Zinc finger protein GLI4 "	0.691	-0.82	0.627	-0.89	0.685	-0.83	0.858	-0.47	0.866	-0.45	0.616	-0.9
ENSP00000330836	GLRX3	GLRX3 O76003 "Glutaredoxin-3 "	0.937	-0.21	1.27	0.66	0.945	-0.18	1.201	0.54	0.982	-0.05	1.343	0.74
ENSP00000328570	GLRX5	GLRX5 Q86SX6 "Glutaredoxin-related protein 5, mitochondrial "	1.235	0.61	1.172	0.48	1.004	0.01	1.675	0.91	1.188	0.52	1.208	0.56
ENSP00000333667	SHMT2	SHMT2 P34897 "Serine hydroxymethyltransferase, mitochondrial "	1.055	0.17	1.741	0.93	0.958	-0.14	1.135	0.39	0.839	-0.52	1.413	0.8	1.3669	0.55	1.364	0.54	3.37961	0.97	1.45165	0.62	1.70185	0.78	1.08285	0.15	1.09337	0.17	2.79837	0.95	1.15058	0.27	1.38133	0.56
ENSP00000203556	GMIP	GMIP Q9P107 "GEM-interacting protein "	1.666	0.91	1.733	0.93	1.364	0.76	1.996	0.96	1.308	0.71	1.394	0.78
ENSP00000315925	GMPPA	GMPPA Q96IJ6 "Mannose-1-phosphate guanyltransferase alpha "	2.619	0.98	0.91	-0.3	1.582	0.88	1.335	0.73	1.435	0.81	1.299	0.7
ENSP00000259727	GMPR	GMPR P36959 "GMP reductase 1 "	0.925	-0.25	0.761	-0.71	0.886	-0.38	0.681	-0.84	0.871	-0.43	1.077	0.24
ENSP00000360143	GNAS	GNAS Q5JWF2 "Guanine nucleotide-binding protein G(s) subunit alpha isoforms XLas "	0.753	-0.73	0.919	-0.27	0.899	-0.34	1.04	0.13	0.926	-0.24	1.261	0.64																					1.33872	0.74	0.881771	-0.37	1.72498	0.92	2.44617	0.96	1.04705	0.13	0.674899	-0.84	1.3093	0.71	1.87862
ENSP00000262958	GNA15	GNA15 P30679 "Guanine nucleotide-binding protein subunit alpha-15 "	1.075	0.23	1.167	0.47	0.778	-0.68	1.182	0.5	1.038	0.12	1.203	0.55
ENSP00000343027	GNAI1	GNAI1 P63096 "Guanine nucleotide-binding protein G(i) subunit alpha-1 "	0.294	-0.99	0.329	-0.98	0.299	-0.99	0.286	-0.99	0.219	-0.99	0.553	-0.94	0.864098	-0.28	0.0636845	-0.99	0.245895	-0.98	0.0954987	-0.99	0.127291	-0.99	1.86001	0.84	0.13871	-0.99	0.553237	-0.82	0.205671	-0.98	0.280733	-0.97
ENSP00000460235	GNAI2	GNAI2 P04899 "Guanine nucleotide-binding protein G(i) subunit alpha-2 "	0.675	-0.84	1.16	0.46	1.069	0.21	1.144	0.42	0.799	-0.63	1.14	0.41	0.886923	-0.24	0.261014	-0.97	0.784336	-0.45	0.354697	-0.95	0.328605	-0.95	1.05862	0.1	0.28874	-0.97	0.978357	-0.04	0.411553	-0.93	0.392329	-0.93
ENSP00000358867	GNAI3	GNAI3 P08754 "Guanine nucleotide-binding protein G(k) subunit alpha "	0.693	-0.82	1.157	0.45	1.3	0.7	0.932	-0.22	1.716	0.92	1.16	0.46	1.64209	0.76	0.957625	-0.08	1.36191	0.54	1.10821	0.2	1.26652	0.43	0.95565	-0.08	0.562354	-0.81	0.827095	-0.35	0.643083	-0.7	0.752645	-0.5
ENSP00000360141	GNAS	GNAS Q5JWF2 "Guanine nucleotide-binding protein G(s) subunit alpha isoforms XLas "	0.598	-0.91	0.664	-0.86	0.797	-0.64	0.696	-0.82	0.727	-0.77	0.906	-0.31
ENSP00000409074	GNL1	GNL1 P36915 "Guanine nucleotide-binding protein-like 1 "	0.732	-0.76	0.901	-0.33	1.327	0.73	0.931	-0.22	0.854	-0.48	0.584	-0.92	0.853555	-0.3	0.558105	-0.82	0.292241	-0.97	0.494434	-0.88	0.226313	-0.98	1.37258	0.55	0.908125	-0.18	0.491198	-0.88	0.795497	-0.42	0.372873	-0.94
ENSP00000395772	GNL3	GNL3 Q9BVP2 "Guanine nucleotide-binding protein-like 3 "	1.055	0.17	1.079	0.24	0.791	-0.65	0.988	-0.03	0.926	-0.24	1.141	0.41	0.692516	-0.62	0.619731	-0.73	0.902749	-0.2	0.839941	-0.33	0.814597	-0.38	0.873354	-0.26	0.768976	-0.47	1.18778	0.33	1.05754	0.1	1.04717	0.08
ENSP00000416097	GOLGA2	GOLGA2 Q08379 "Golgin subfamily A member 2 "	1.094	0.28	1.042	0.13	1.023	0.07	1.048	0.15	1.248	0.62	1.16	0.46	1.13778	0.25	1.13824	0.25	1.5205	0.67	1.06045	0.11	1.36169	0.54	1.2363	0.39	1.24625	0.41	1.70691	0.78	1.15286	0.28	1.51609	0.67	0.876399	-0.39	0.679235	-0.84	0.943174	-0.16	2.37751	0.96	1.85888	0.93	1.40986	0.8	1.94142	0.94	4.95161
ENSP00000410378	GOLGA3	GOLGA3 Q08378 "Golgin subfamily A member 3 "	0.823	-0.57	0.734	-0.76	1.082	0.25	0.926	-0.24	0.623	-0.89	0.685	-0.83
ENSP00000234160	GORASP2	GORASP2 Q9H8Y8 "Golgi reassembly-stacking protein 2 "	0.856	-0.48	1.034	0.1	1.105	0.32	1.168	0.47	1.141	0.41	0.98	-0.06
ENSP00000383382	GP1BB	GP1BB P13224 "Platelet glycoprotein Ib beta chain "	0.29	-0.99	1.284	0.68	0.36	-0.98	0.327	-0.98	0.276	-0.99	2.564	0.98	0.4083	-0.93	0.46267	-0.9	0.913946	-0.17	0.527829	-0.85	0.319102	-0.96	0.455267	-0.9	0.494544	-0.88	1.14513	0.26	0.550001	-0.83	0.362009	-0.95
ENSP00000303942	GP9	GP9 P14770 "Platelet glycoprotein IX "	0.196	-0.99	1.441	0.82	0.348	-0.98	0.181	-0.99	0.276	-0.99	3.031	0.98
ENSP00000156109	GPKOW	GPKOW Q92917 "G patch domain and KOW motifs-containing protein "	1.341	0.74	1.246	0.62	1.22	0.58	1.265	0.65	1.215	0.57	0.922	-0.26	0.69496	-0.61	0.689213	-0.62	0.638282	-0.71	0.835	-0.34	0.463615	-0.9	1.28105	0.45	1.28553	0.46	1.22978	0.38	1.53998	0.69	0.875604	-0.26	0.749037	-0.73	1.42565	0.8	0.903365	-0.29	0.786016	-0.66	0.872441	-0.41	1.62395	0.9	1.02259	0.07	0.899809
ENSP00000379841	GPS2	GPS2 Q13227 "G protein pathway suppressor 2 "	0.946	-0.18	0.67	-0.85	0.983	-0.05	0.935	-0.21	0.918	-0.27	0.577	-0.93																					0.87767	-0.38	0.438726	-0.96	1.23867	0.61	0.731096	-0.76	1.10089	0.28	0.538533	-0.93	1.50781	0.86	0.900455
ENSP00000413430	GPSM3	GPSM3 Q9Y4H4 "G-protein-signaling modulator 3 "	0.99	-0.03	1.165	0.47	1.415	0.8	1.082	0.25	1.092	0.28	0.951	-0.16																					1.27545	0.66	1.4806	0.84	3.91954	0.98	1.43803	0.81	0.878964	-0.37	0.998504	0	2.62132	0.97	0.973082
ENSP00000170564	GPATCH1	GPATCH1 Q9BRR8 "G patch domain-containing protein 1 "	1.051	0.16	0.931	-0.22	1.045	0.14	0.944	-0.19	1.021	0.06	0.812	-0.6	1.5631	0.7	1.89489	0.85	0.851855	-0.31	2.44364	0.93	1.24549	0.41	1.09005	0.16	1.3371	0.51	0.620915	-0.73	1.70498	0.78	0.889902	-0.23	1.21636	0.57	1.27597	0.67	1.07334	0.2	0.762218	-0.71	1.10167	0.28	1.13093	0.36	0.943427	-0.16	0.677868
ENSP00000467556	GPATCH8	GPATCH8 NP_001002909.1 "G patch domain-containing protein 8 "	1.369	0.76	1.047	0.14	1.324	0.73	1.146	0.42	1.288	0.68	0.678	-0.84																					1.21908	0.58	1.43291	0.81	1.24464	0.62	0.924377	-0.22	1.32971	0.72	1.51825	0.86	1.32055	0.72	0.970292
ENSP00000383931	GP5	GP5 P40197 "Platelet glycoprotein V "	0.489	-0.96	2.23	0.97	0.544	-0.94	0.43	-0.97	0.576	-0.93	4.627	0.99
ENSP00000407375	GPX1	GPX1 P07203 "Glutathione peroxidase 1 "	0.825	-0.56	0.856	-0.48	1.33	0.73	1.282	0.67	0.889	-0.37	1.145	0.42																					1.47307	0.84	0.920109	-0.24	0.827412	-0.56	1.40215	0.79	0.927408	-0.21	0.566883	-0.92	0.505532	-0.95	0.866798
ENSP00000354677	GPX7	GPX7 Q96SL4 "Glutathione peroxidase 7 "	0.78	-0.67	1.144	0.42	0.847	-0.5	0.786	-0.66	0.875	-0.42	1.116	0.34
ENSP00000274306	GZMA	GZMA P12544 "Granzyme A "	0.703	-0.81	0.912	-0.29	1.203	0.55	0.798	-0.64	1.051	0.16	1.102	0.31
ENSP00000216338	GZMH	GZMH P20718 "Granzyme H "	0.767	-0.7	1.365	0.76	2.59	0.98	1.671	0.91	1.58	0.88	1.516	0.86																					0.952642	-0.13	2.17729	0.96	1.08512	0.23	0.481059	-0.95	0.600613	-0.91	1.34334	0.74	0.663928	-0.86	0.297809
ENSP00000376347	GRB2	GRB2 P62993 "Growth factor receptor-bound protein 2 "	1.06	0.19	1.132	0.39	1.227	0.59	1.71	0.92	1.277	0.66	1.202	0.55
ENSP00000053867	GRN	GRN P28799 "Granulins Acrogranin Paragranulin Granulin-1 Granulin-2 Granulin-3 Granulin-4 Granulin-5 Granulin-6 Granulin-7"	1.858	0.95	1.218	0.57	4.445	0.99	1.98	0.96	5.38	0.99	0.994	-0.01
ENSP00000297185	HSPA9	HSPA9 P38646 "Stress-70 protein, mitochondrial "	1.165	0.47	0.884	-0.38	1.193	0.52	1.486	0.85	0.973	-0.08	0.915	-0.28	1.61727	0.74	1.51682	0.67	4.67518	0.98	2.22545	0.91	1.34153	0.51	1.71698	0.79	1.64079	0.76	5.12607	0.98	2.37254	0.92	1.40077	0.58	1.13532	0.37	1.12127	0.34	1.78376	0.92	3.12817	0.98	1.20825	0.56	1.16536	0.46	1.89855	0.94	3.45204
ENSP00000324173	HSPA5	HSPA5 P11021 "78 kDa glucose-regulated protein "	1.248	0.62	0.978	-0.07	1.437	0.82	1.494	0.85	1.603	0.89	1.141	0.41	1.42186	0.6	1.81386	0.83	2.29432	0.92	1.94605	0.86	1.60261	0.73	1.23346	0.39	1.60496	0.73	2.12237	0.89	1.70582	0.78	1.41618	0.59	1.27734	0.67	1.34014	0.74	1.71332	0.92	2.47729	0.97	1.40177	0.79	1.43923	0.82	1.82469	0.93	2.66947
ENSP00000253237	GRWD1	GRWD1 Q9BQ67 "Glutamate-rich WD repeat-containing protein 1 "	0.689	-0.83	1.228	0.59	0.58	-0.92	0.694	-0.82	0.667	-0.85	1.003	0	1.355	0.53	1.34789	0.52	1.08895	0.16	1.18568	0.32	1.18536	0.32	1.03594	0.06	1.04273	0.07	0.870192	-0.27	0.906959	-0.19	0.928517	-0.13
ENSP00000379946	GLTSCR1	GLTSCR1 Q9NZM4 "Glioma tumor suppressor candidate region gene 1 protein "	0.957	-0.14	0.786	-0.66	0.812	-0.6	0.777	-0.68	0.991	-0.03	0.495	-0.96
ENSP00000246802	GLTSCR2	GLTSCR2 Q9NZM5 "Glioma tumor suppressor candidate region gene 2 protein "	0.505	-0.96	0.785	-0.66	0.838	-0.53	0.673	-0.85	0.755	-0.73	0.831	-0.55	0.87637	-0.26	0.688189	-0.63	0.842697	-0.32	1.24741	0.41	0.764622	-0.48	0.755757	-0.49	0.602232	-0.76	0.761638	-0.48	1.07385	0.13	0.669378	-0.66	0.680748	-0.84	0.753763	-0.72	0.832912	-0.54	0.763764	-0.71	0.640664	-0.87	0.714855	-0.79	0.775487	-0.69	0.707506
ENSP00000253458	GSE1	GSE1 Q14687 "Genetic suppressor element 1 "	0.585	-0.92	0.528	-0.95	0.518	-0.95	0.69	-0.83	0.735	-0.76	0.402	-0.98	1.18649	0.32	1.03892	0.06	1.32681	0.5	1.12762	0.24	0.863526	-0.28	1.11018	0.2	0.960275	-0.07	1.29666	0.47	1.04735	0.08	0.825529	-0.36
ENSP00000216951	GSS	GSS P48637 "Glutathione synthetase "	1.091	0.28	1.017	0.05	1.01	0.03	0.973	-0.08	1.104	0.31	1.24	0.61
ENSP00000351181	GSTK1	GSTK1 Q9Y2Q3 "Glutathione S-transferase kappa 1 "	1.477	0.84	1.407	0.79	1.678	0.92	1.512	0.86	1.4	0.79	1.656	0.91	1.92223	0.85	2.1967	0.9	5.45955	0.98	1.87446	0.84	2.47604	0.93	1.80449	0.82	2.09985	0.89	5.16381	0.98	1.7549	0.81	2.33138	0.92
ENSP00000358727	GSTO1	GSTO1 P78417 "Glutathione S-transferase omega-1 "	0.942	-0.19	0.899	-0.34	0.916	-0.28	0.978	-0.07	0.827	-0.56	0.971	-0.09	0.976581	-0.04	0.789402	-0.43	1.00979	0.02	0.83104	-0.35	0.465572	-0.9	1.10993	0.2	0.907837	-0.18	1.19958	0.34	0.945002	-0.1	0.542149	-0.83
ENSP00000252599	GLT25D1	GLT25D1 Q8NBJ5 "Procollagen galactosyltransferase 1 "	0.767	-0.7	2.047	0.96	0.978	-0.07	1.464	0.84	0.84	-0.52	0.788	-0.66	0.872168	-0.26	0.851022	-0.31	1.1061	0.19	0.708234	-0.59	2.35345	0.92	1.02531	0.04	1.01029	0.02	1.3527	0.53	0.84852	-0.32	2.76619	0.95	1.30509	0.71	1.29668	0.7	2.70852	0.97	1.45908	0.83	1.46713	0.83	1.42647	0.81	2.95485	0.98	1.61057
ENSP00000216044	GTPBP1	GTPBP1 O00178 "GTP-binding protein 1 "	1.126	0.37	1.318	0.72	1.12	0.36	1.627	0.9	1.267	0.65	1.277	0.66
ENSP00000075120	SLC2A3	SLC2A3 P11169 "Solute carrier family 2, facilitated glucose transporter member 3 "	0.715	-0.79	0.869	-0.43	1.017	0.05	1.355	0.75	0.641	-0.88	1.456	0.83
ENSP00000419851	GMPS	GMPS P49915 "GMP synthase [glutamine-hydrolyzing] "	0.884	-0.38	1.092	0.28	0.749	-0.74	1.086	0.26	0.733	-0.76	0.911	-0.3	0.882132	-0.25	0.631663	-0.72	0.465404	-0.9	0.522751	-0.85	0.732775	-0.54	1.21183	0.36	0.856621	-0.3	0.694752	-0.61	0.757525	-0.49	1.03324	0.06
ENSP00000344504	H1F0	H1F0 P07305 "Histone H1.0 "	0.311	-0.99	0.203	-0.99	0.383	-0.98	0.149	-0.99	1.059	0.18	0.248	-0.99	4.67807	0.98	1.52234	0.67	0.211387	-0.98	1.50008	0.66	0.805655	-0.4	2.38862	0.92	0.782424	-0.45	0.113693	-0.99	0.766667	-0.48	0.419808	-0.92	0.387336	-0.97	0.583931	-0.92	0.945741	-0.15	0.272693	-0.98	0.233774	-0.99	0.342525	-0.97	0.549709	-0.93	0.164698
ENSP00000244573	HIST1H1A	HIST1H1A Q02539 "Histone H1.1 "	0.233	-0.99	0.463	-0.96	0.342	-0.98	0.658	-0.86	0.177	-0.99	0.228	-0.99	0.261756	-0.97	0.183834	-0.98	1.19863	0.34	0.170626	-0.98	0.937346	-0.12	0.102511	-0.99	0.0728482	-0.99	0.490643	-0.88	0.0668561	-0.99	0.376111	-0.94	0.510618	-0.94	1.24941	0.63	0.95765	-0.12	1.28733	0.68	0.36681	-0.97	0.783656	-0.67	0.585835	-0.92	0.801196
ENSP00000339566	HIST1H1C	HIST1H1C P16403 "Histone H1.2 "	0.997	0	1.052	0.16	0.856	-0.48	0.8	-0.63	0.907	-0.31	1.382	0.78	4.85811	0.98	6.21948	0.99	2.46523	0.93	4.77279	0.98	3.32723	0.96	1.3303	0.5	1.73721	0.8	0.700752	-0.6	1.3108	0.48	0.927512	-0.14	0.449688	-0.96	2.40299	0.96	1.28794	0.68	1.74073	0.92	0.262742	-0.98	1.36134	0.76	0.730451	-0.76	0.99617
ENSP00000244534	HIST1H1D	HIST1H1D P16402 "Histone H1.3 "	0.062	-0.99	0.089	-0.99	0.554	-0.94	0.587	-0.92	0.123	-0.99	0.128	-0.99	2.84587	0.95	2.77311	0.95	1.92861	0.85	1.53457	0.68	0.584494	-0.78	1.13625	0.25	1.12889	0.24	0.805326	-0.4	0.620255	-0.73	0.240404	-0.98	0.960651	-0.11	1.50839	0.86	1.65952	0.9	2.05021	0.95	0.473446	-0.95	0.733483	-0.76	0.806593	-0.61	0.997656
ENSP00000307705	HIST1H1E	HIST1H1E P10412 "Histone H1.4 "	1.272	0.66	1.168	0.47	0.999	0	0.984	-0.05	1.268	0.65	1.459	0.83	4.7017	0.98	6.46809	0.99	2.86303	0.95	4.98189	0.98	4.04635	0.98	1.47562	0.64	2.05365	0.88	0.932652	-0.13	1.5533	0.7	1.30087	0.47	2.48384	0.97	3.39329	0.98	1.8212	0.93	2.47495	0.97	1.0381	0.1	1.37992	0.77	0.740068	-0.75	1.00838
ENSP00000330074	HIST1H1B	HIST1H1B P16401 "Histone H1.5 "	0.995	-0.01	1.244	0.62	0.864	-0.45	0.915	-0.28	1.039	0.12	1.539	0.87	4.27487	0.98	3.8948	0.98	2.17647	0.9	3.93364	0.98	3.37463	0.97	1.53763	0.69	1.42202	0.6	0.815124	-0.38	1.42261	0.6	1.24215	0.4	1.20254	0.55	3.4554	0.98	1.63817	0.9	2.06792	0.95	0.618261	-0.89	1.74006	0.92	0.826685	-0.56	1.04754
ENSP00000341214	HIST1H1T	HIST1H1T P22492 "Histone H1t "	0.556	-0.94	0.739	-0.75	0.695	-0.82	0.44	-0.97	0.983	-0.05	0.51	-0.96
ENSP00000329662	H1FX	H1FX Q92522 "Histone H1x "	0.793	-0.65	0.661	-0.86	0.884	-0.38	0.741	-0.75	1.167	0.47	1.088	0.27	3.02221	0.95	2.39647	0.92	1.92379	0.85	2.01083	0.87	1.15951	0.28	1.40498	0.58	1.11746	0.22	0.924581	-0.14	0.925827	-0.14	0.545671	-0.83	0.881723	-0.37	1.41738	0.8	1.13283	0.36	1.426	0.8	0.534597	-0.93	0.839217	-0.52	0.674856	-0.84	0.851171
ENSP00000259791	HIST1H2AB	HIST1H2AB P04908 "Histone H2A type 1-B/E "	0.576	-0.93	0.61	-0.9	0.566	-0.93	0.64	-0.88	0.676	-0.84	0.52	-0.95	2.35298	0.92	2.45706	0.93	2.14605	0.9	2.44238	0.93	0.838477	-0.33	1.01612	0.03	1.06229	0.11	0.956658	-0.08	1.05349	0.09	0.370905	-0.94	0.86121	-0.45	2.13143	0.96	1.88638	0.93	2.17274	0.96	0.894926	-0.32	2.17252	0.96	1.92823	0.94	2.24378
ENSP00000332194	HIST2H2AC	HIST2H2AC Q16777 "Histone H2A type 2-C "	1.332	0.73	1.087	0.27	1.192	0.52	1.227	0.59	1.035	0.11	1.269	0.65																					1.46052	0.83	1.93018	0.94	0.740728	-0.75	1.48263	0.85	1.22191	0.58	1.57941	0.88	0.60186	-0.9	1.2186
ENSP00000332790	HIST2H2AB	HIST2H2AB Q8IUE6 "Histone H2A type 2-B "	1.624	0.9	1.24	0.61	1.427	0.81	1.242	0.62	1.638	0.9	1.741	0.93	4.36804	0.98	6.2278	0.99	3.68566	0.97	6.03395	0.98	4.79407	0.98	1.65991	0.76	2.53479	0.93	1.41644	0.59	2.38684	0.92	1.9174	0.85	1.61265	0.89	3.01294	0.98	2.18024	0.96	2.05805	0.95	1.51838	0.86	2.75884	0.97	2.00203	0.95	1.90107
ENSP00000362352	H2AFY2	H2AFY2 Q9P0M6 "Core histone macro-H2A.2 "	1.605	0.89	2.23	0.97	0.736	-0.76	1.816	0.94	0.498	-0.96	2.007	0.96	0.55709	-0.82	0.326197	-0.95	0.478273	-0.89	7.5027	0.99	5.50575	0.98	0.293102	-0.97	0.17953	-0.98	0.284478	-0.97	3.95554	0.98	2.9916	0.95	0.471327	-0.95	1.05373	0.14	0.997789	0	0.61524	-0.9	0.522803	-0.94	1.11397	0.31	1.04536	0.12	0.667198
ENSP00000434024	H2AFX	H2AFX P16104 "Histone H2A.x "	1.208	0.56	0.799	-0.63	0.8	-0.63	0.863	-0.46	1.293	0.69	1.251	0.63	4.29461	0.98	4.61277	0.98	3.07978	0.96	4.82296	0.98	3.00978	0.95	1.69899	0.78	1.84579	0.83	1.27889	0.45	1.93229	0.85	1.20923	0.35	1.62872	0.9	1.88559	0.93	1.6957	0.91	1.51494	0.86	1.50627	0.86	1.69561	0.91	1.49629	0.85	1.37424
ENSP00000296417	H2AFZ	H2AFZ P0C0S5 "Histone H2A.Z "	1.933	0.95	1.541	0.87	1.522	0.86	2.062	0.96	1.906	0.95	1	0	4.77214	0.98	5.5784	0.98	4.26242	0.98	6.52113	0.99	4.0229	0.98	1.26155	0.43	1.49026	0.65	1.1732	0.31	1.71629	0.79	1.08949	0.16	0.67023	-0.85	1.81024	0.93	0.823427	-0.57	1.02199	0.06	0.776771	-0.68	2.0508	0.95	0.924931	-0.22	1.1644
ENSP00000274764	HIST1H2BA	HIST1H2BA Q96A08 "Histone H2B type 1-A "	0.942	-0.19	0.825	-0.56	1.037	0.11	0.913	-0.29	1.074	0.22	1.428	0.81
ENSP00000349430	HIST1H2BK	HIST1H2BK O60814 "Histone H2B type 1-K "	1.469	0.84	1.176	0.49	0.714	-0.79	0.869	-0.43	1.048	0.15	1.773	0.94
ENSP00000352442	HIST1H2BM	HIST1H2BM Q99879 "Histone H2B type 1-M "	0.144	-0.99	0.615	-0.9	0.376	-0.98	0.543	-0.94	0.571	-0.93	0.275	-0.99																					0.218968	-0.99	0.336829	-0.98	0.80494	-0.62	0.216568	-0.99	0.203826	-0.99	0.30929	-0.98	0.721376	-0.78	0.201651
ENSP00000375736	HIST3H2BB	HIST3H2BB Q8N257 "Histone H2B type 3-B "	1.462	0.83	1.352	0.75	1.085	0.26	0.958	-0.14	1.571	0.88	1.7	0.92																					0.535869	-0.93	0.568036	-0.92	0.980091	-0.06	0.663551	-0.86	0.913405	-0.26	0.947515	-0.15	1.62125	0.9	1.11059
ENSP00000350275	HIST1H3A	HIST1H3A P68431 "Histone H3.1 "	0.697	-0.81	0.755	-0.73	0.619	-0.9	0.923	-0.25	0.952	-0.16	0.698	-0.81
ENSP00000352980	HIST1H4A	HIST1H4A P62805 "Histone H4 "	1.27	0.66	0.963	-0.12	1.209	0.56	1.143	0.42	1.348	0.75	1.114	0.34	1.15212	0.28	1.13295	0.25	1.05162	0.09	1.09847	0.18	0.979323	-0.03	1.87095	0.84	1.83448	0.83	1.82168	0.83	1.81338	0.82	1.60247	0.73	0.956013	-0.13	0.471602	-0.95	0.46058	-0.96	0.892346	-0.33	0.859094	-0.46	0.419661	-0.96	0.411817	-0.96	0.799405
ENSP00000401277	CBLL1	CBLL1 Q75N03 "E3 ubiquitin-protein ligase Hakai "	0.989	-0.03	0.593	-0.92	0.89	-0.37	0.836	-0.53	0.969	-0.1	0.446	-0.97
ENSP00000222968	PDAP1	PDAP1 Q13442 "28 kDa heat- and acid-stable phosphoprotein "	1.069	0.21	1.022	0.06	1.126	0.37	1.398	0.79	1.036	0.11	1.251	0.63	1.19729	0.34	1.25194	0.41	1.0585	0.1	1.03139	0.05	0.974095	-0.04	1.05446	0.09	1.07994	0.14	1.00553	0	0.87693	-0.26	0.887803	-0.23	1.4294	0.81	0.967445	-0.09	1.17347	0.49	1.19235	0.52	1.52056	0.86	1.0109	0.03	1.21185	0.57	1.24604
ENSP00000264108	HAT1	HAT1 O14929 "Histone acetyltransferase type B catalytic subunit "	1.145	0.42	1.203	0.55	1.077	0.24	1.139	0.41	0.976	-0.08	1.225	0.59	0.544813	-0.83	0.921315	-0.15	0.580616	-0.79	0.508265	-0.86	0.631159	-0.72	0.786756	-0.44	1.36391	0.54	0.844987	-0.32	0.652535	-0.68	0.939075	-0.11
ENSP00000439056	HAUS5	HAUS5 O94927 "HAUS augmin-like complex subunit 5 "	1.497	0.85	1.116	0.34	1.224	0.59	1.159	0.46	1.295	0.69	1.158	0.45	0.613783	-0.75	1.09671	0.17	1.24294	0.4	1.35559	0.53	1.6317	0.75	0.434355	-0.92	0.785316	-0.44	0.919366	-0.16	0.959801	-0.07	1.18308	0.32
ENSP00000252951	HBZ	HBZ P02008 "Hemoglobin subunit zeta "	1.029	0.09	0.928	-0.24	0.936	-0.21	1.154	0.44	0.998	0	1.091	0.28
ENSP00000251595	HBA2	HBA2 P69905 "Hemoglobin subunit alpha "	0.298	-0.99	0.431	-0.97	3.732	0.99	0.447	-0.97	0.435	-0.97	1.508	0.86	1.32035	0.49	0.708642	-0.59	1.39096	0.57	0.686784	-0.63	0.411226	-0.93	1.42793	0.6	0.773623	-0.47	1.57082	0.71	0.740546	-0.53	0.449943	-0.91
ENSP00000333994	HBB	HBB P68871 "Hemoglobin subunit beta LVV-hemorphin-7"	0.632	-0.88	0.763	-0.71	10.73	0.99	0.933	-0.22	0.823	-0.57	3.86	0.99	1.78317	0.81	1.05658	0.1	2.48554	0.93	1.03068	0.05	0.95072	-0.09	1.75905	0.81	1.04083	0.07	2.55455	0.93	1.02631	0.04	0.934707	-0.12	1.87364	0.93	0.877979	-0.38	0.941054	-0.17	2.50011	0.97	1.72455	0.92	0.777333	-0.68	0.830385	-0.55	2.21983
ENSP00000369654	HBD	HBD P02042 "Hemoglobin subunit delta "	0.736	-0.76	0.848	-0.5	3.215	0.99	0.786	-0.66	0.943	-0.19	1.298	0.7
ENSP00000369586	HBE1	HBE1 P02100 "Hemoglobin subunit epsilon "	0.922	-0.26	0.752	-0.73	0.861	-0.46	0.866	-0.45	0.946	-0.18	0.868	-0.44
ENSP00000369609	HBG2	HBG2 P69892 "Hemoglobin subunit gamma-2 "	0.807	-0.61	0.708	-0.8	0.682	-0.84	0.862	-0.46	0.79	-0.65	0.714	-0.79	0.382288	-0.94	0.396712	-0.93	0.344916	-0.95	0.431529	-0.92	0.18786	-0.98	0.518627	-0.85	0.54458	-0.83	0.489088	-0.88	0.58573	-0.78	0.261121	-0.97
ENSP00000168216	HSD17B10	HSD17B10 Q99714 "3-hydroxyacyl-CoA dehydrogenase type-2 "	1.442	0.82	1.207	0.55	1.074	0.22	1.083	0.25	0.849	-0.49	1.16	0.46	0.689236	-0.62	0.752678	-0.5	2.10706	0.89	0.703653	-0.59	0.919895	-0.15	1.6358	0.75	1.80875	0.82	5.22094	0.98	1.67153	0.77	2.23872	0.91	0.92473	-0.22	1.73278	0.92	1.40833	0.8	2.78741	0.97	0.837507	-0.53	1.49208	0.85	1.24526	0.62	2.46633
ENSP00000229330	HCFC2	HCFC2 Q9Y5Z7 "Host cell factor 2 "	1	0	1.188	0.52	0.898	-0.34	0.904	-0.32	0.892	-0.36	1.051	0.16
ENSP00000320176	HCLS1	HCLS1 P14317 "Hematopoietic lineage cell-specific protein "	0.451	-0.97	0.468	-0.96	0.996	-0.01	1.062	0.19	0.431	-0.97	0.467	-0.96	0.739465	-0.53	0.563197	-0.81	0.69801	-0.61	0.623355	-0.73	0.655263	-0.68	0.623456	-0.73	0.485116	-0.88	0.621879	-0.73	0.53164	-0.84	0.568318	-0.81	0.600038	-0.91	0.368623	-0.97	0.384282	-0.97	0.425276	-0.96	0.863483	-0.43	0.512287	-0.94	0.536411	-0.93	0.596428
ENSP00000362649	HDAC1	HDAC1 Q13547 "Histone deacetylase 1 "	0.944	-0.19	0.969	-0.1	0.945	-0.18	0.907	-0.31	0.992	-0.02	0.846	-0.5	1.13431	0.25	1.0804	0.14	1.09145	0.16	1.51993	0.67	1.26601	0.43	0.952489	-0.09	0.907321	-0.19	0.950265	-0.09	1.27187	0.44	1.1024	0.19	0.95341	-0.13	1.34667	0.74	1.36116	0.76	0.951292	-0.14	0.821056	-0.58	1.14673	0.41	1.14486	0.4	0.80548
ENSP00000349878	HDGF	HDGF P51858 "Hepatoma-derived growth factor "	1.634	0.9	1.305	0.7	1.43	0.81	1.569	0.88	1.531	0.87	1.699	0.92	1.50528	0.66	2.27352	0.91	2.44367	0.93	2.63582	0.94	2.20264	0.9	1.33795	0.51	2.04435	0.88	2.27099	0.91	2.34226	0.92	2.00222	0.87	1.53053	0.87	1.2408	0.61	0.966598	-0.1	2.04937	0.95	1.28577	0.68	1.0208	0.06	0.787569	-0.66	1.72135
ENSP00000230012	HDGFL1	HDGFL1 Q5TGJ6 "Hepatoma-derived growth factor-like protein 1 "	1.28	0.67	1.178	0.49	1.306	0.71	1.515	0.86	1.172	0.48	1.279	0.67
ENSP00000299633	HDGFRP3	HDGFRP3 Q9Y3E1 "Hepatoma-derived growth factor-related protein 3 "	0.34	-0.98	0.148	-0.99	0.787	-0.66	0.129	-0.99	1.33	0.73	0.272	-0.99
ENSP00000347184	HTT	HTT P42858 "Huntingtin "	1.284	0.68	1.364	0.76	1.104	0.31	0.949	-0.17	1.326	0.73	1.638	0.9
ENSP00000355541	HEATR1	HEATR1 Q9H583 "HEAT repeat-containing protein 1 "	1.545	0.87	1.647	0.91	1.344	0.74	1.572	0.88	1.395	0.78	1.413	0.8
ENSP00000297440	HEATR2	HEATR2 Q86Y56 "HEAT repeat-containing protein 2 "	Error not unique! 1.366 | 0.641	Error not unique! 0.76 | -0.88	Error not unique! 1.416 | 0.544	Error not unique! 0.8 | -0.94	Error not unique! 1.345 | 0.53	Error not unique! 0.75 | -0.95	Error not unique! 1.549 | 0.888	Error not unique! 0.88 | -0.37	Error not unique! 2.43 | 0.439	Error not unique! 0.98 | -0.97	Error not unique! 1.437 | 0.6	Error not unique! 0.82 | -0.91
ENSP00000361245	HECTD3	HECTD3 Q5T447 "E3 ubiquitin-protein ligase HECTD3 "	0.929	-0.23	1.28	0.67	1.044	0.14	1.361	0.76	0.944	-0.19	1.038	0.12	1.07454	0.13	0.684305	-0.63	0.926079	-0.14	0.723259	-0.56	0.568848	-0.81	1.00452	0	0.647302	-0.69	0.904882	-0.19	0.676476	-0.65	0.544848	-0.83
ENSP00000239027	HELLS	HELLS Q9NRZ9 "Lymphoid-specific helicase "	0.366	-0.98	0.781	-0.67	0.492	-0.96	0.781	-0.67	0.408	-0.98	0.47	-0.96
ENSP00000364253	HEMGN	HEMGN Q9BXL5 "Hemogen "	0.127	-0.99	0.168	-0.99	0.199	-0.99	0.132	-0.99	0.176	-0.99	0.155	-0.99	0.494948	-0.88	0.357977	-0.95	0.558239	-0.82	1.0599	0.1	0.290099	-0.97	0.391616	-0.93	0.286687	-0.97	0.473193	-0.89	0.780839	-0.45	0.23533	-0.98
ENSP00000331201	HGS	HGS O14964 "Hepatocyte growth factor-regulated tyrosine kinase substrate "	1.147	0.43	1.303	0.7	1.16	0.46	1.395	0.78	0.867	-0.44	1.387	0.78
ENSP00000352706	HIBCH	HIBCH Q6NVY1 "3-hydroxyisobutyryl-CoA hydrolase, mitochondrial "	0.968	-0.1	1.005	0.01	1.109	0.33	1.169	0.48	1.127	0.37	0.944	-0.19	1.24287	0.4	1.45336	0.63	2.68538	0.94	1.47363	0.64	2.05287	0.88	0.777859	-0.46	0.924322	-0.14	1.73504	0.79	0.924033	-0.14	1.31659	0.49
ENSP00000385319	HIC2	HIC2 Q96JB3 "Hypermethylated in cancer 2 protein "	0.848	-0.5	0.9	-0.33	0.785	-0.66	0.901	-0.33	0.96	-0.13	0.856	-0.48
ENSP00000304229	HINT1	HINT1 P49773 "Histidine triad nucleotide-binding protein 1 "	0.907	-0.31	0.783	-0.67	0.979	-0.06	1.035	0.11	0.93	-0.23	0.898	-0.34
ENSP00000259667	HINT2	HINT2 Q9BX68 "Histidine triad nucleotide-binding protein 2, mitochondrial "	1.396	0.78	1.034	0.1	1.442	0.82	1.581	0.88	1.294	0.69	1.456	0.83																					0.752981	-0.72	0.777178	-0.68	0.866074	-0.42	1.38881	0.78	1.1106	0.31	1.12176	0.34	1.23967	0.61	2.01137
ENSP00000336747	HIP1	HIP1 O00291 "Huntingtin-interacting protein 1 "	1.252	0.63	1.369	0.76	1.294	0.69	1.738	0.93	0.925	-0.25	1.71	0.92																					1.11862	0.33	0.537392	-0.93	1.46442	0.83	0.625801	-0.89	0.859409	-0.46	0.398533	-0.97	1.05782	0.15	0.468068
ENSP00000279392	HIRIP3	HIRIP3 Q9BW71 "HIRA-interacting protein 3 "	0.694	-0.82	1.021	0.06	0.618	-0.9	1.104	0.31	0.856	-0.48	0.547	-0.94	1.3906	0.57	1.73105	0.79	0.734537	-0.54	0.961786	-0.06	0.870573	-0.27	1.45122	0.62	1.79211	0.82	0.8002	-0.41	0.985022	-0.02	0.922793	-0.15	0.708674	-0.8	1.11669	0.32	1.28711	0.68	0.77063	-0.7	0.604421	-0.9	0.929648	-0.2	1.0637	0.18	0.645116
ENSP00000336856	HMG20A	HMG20A Q9NP66 "High mobility group protein 20A "	1.006	0.01	1.024	0.07	0.74	-0.75	0.762	-0.71	0.923	-0.25	1.204	0.55	1.41223	0.59	1.52401	0.68	1.51503	0.67	1.58952	0.72	1.44918	0.62	0.907258	-0.19	0.988177	-0.02	1.0178	0.03	1.02283	0.04	0.95557	-0.08	0.856901	-0.47	2.02948	0.95	1.18694	0.51	1.43299	0.81	0.99232	-0.02	2.32579	0.96	1.3501	0.75	1.64584
ENSP00000328269	HMG20B	HMG20B Q9P0W2 "SWI/SNF-related matrix-associated actin-dependent regulator of chromatin subfamily E member 1-related "	1.594	0.89	1.353	0.75	0.844	-0.51	1.03	0.1	1.014	0.04	1.355	0.75																					0.991056	-0.02	1.18692	0.51	0.857377	-0.46	0.811714	-0.6	1.01182	0.03	1.18586	0.51	0.849483	-0.49	0.813734
ENSP00000322706	HMGCS1	HMGCS1 Q01581 "Hydroxymethylglutaryl-CoA synthase, cytoplasmic "	0.849	-0.49	0.823	-0.57	0.881	-0.4	0.895	-0.35	0.859	-0.47	0.918	-0.27
ENSP00000349871	HMGA1	HMGA1 P17096 "High mobility group protein HMG-I/HMG-Y "	0.925	-0.25	1.35	0.75	0.723	-0.78	0.976	-0.08	0.519	-0.95	1.037	0.11	0.528939	-0.84	0.322803	-0.96	0.431828	-0.92	0.376589	-0.94	0.564663	-0.81	1.0374	0.06	0.640622	-0.7	0.885239	-0.24	0.738979	-0.53	1.13469	0.25	0.728784	-0.77	2.23263	0.96	1.13307	0.37	1.09644	0.27	0.628337	-0.88	1.90701	0.94	0.959696	-0.11	0.942475
ENSP00000384678	HMGB1	HMGB1 P09429 "High mobility group protein B1 "	1.6	0.89	1.211	0.56	1.304	0.7	1.408	0.79	1.45	0.83	1.378	0.77	6.67951	0.99	7.91873	0.99	7.38544	0.99	7.56732	0.99	5.36014	0.98	4.40357	0.98	5.28581	0.98	5.07299	0.98	4.96897	0.98	3.59835	0.97	2.22044	0.96	2.30142	0.96	1.59381	0.88	3.1617	0.98	1.03588	0.1	1.04624	0.13	0.722568	-0.77	1.4438
ENSP00000296503	HMGB2	HMGB2 P26583 "High mobility group protein B2 "	1.282	0.67	1.103	0.31	1.182	0.5	1.389	0.78	1.358	0.76	1.469	0.84	5.33164	0.98	4.80732	0.98	2.58477	0.94	4.40476	0.98	2.94256	0.95	3.66933	0.97	3.32034	0.96	1.83175	0.83	2.98902	0.95	2.05731	0.88	1.89275	0.93	2.44568	0.96	1.58501	0.88	1.86641	0.93	1.04984	0.13	1.33233	0.73	0.853296	-0.48	1.02506
ENSP00000370125	HMGN1	HMGN1 P05114 "Non-histone chromosomal protein HMG-14 "	1.006	0.01	1.154	0.44	0.864	-0.45	0.909	-0.3	1.24	0.61	1.412	0.8	3.73246	0.97	2.99943	0.95	2.53117	0.93	3.24399	0.96	2.50534	0.93	1.5356	0.69	1.2535	0.42	1.08609	0.15	1.34101	0.51	1.05728	0.1	1.2896	0.69	1.31917	0.72	0.891428	-0.34	1.36517	0.76	0.717542	-0.79	0.7883	-0.66	0.499499	-0.95	0.775989
ENSP00000355228	HMGN2	HMGN2 P05204 "Non-histone chromosomal protein HMG-17 "	1.003	0	0.962	-0.12	1.137	0.4	0.989	-0.03	1.293	0.69	1.429	0.81	2.4691	0.93	3.16606	0.96	2.00167	0.87	2.96792	0.95	2.00924	0.87	1.28414	0.46	1.64984	0.76	1.07651	0.13	1.50533	0.66	1.06251	0.11	1.40207	0.79	1.92474	0.94	1.01273	0.03	1.59345	0.88	0.88604	-0.36	1.20917	0.56	0.620244	-0.89	0.99885
ENSP00000341267	HMGN3	HMGN3 Q15651 "High mobility group nucleosome-binding domain-containing protein 3 "	1.011	0.03	0.952	-0.16	0.82	-0.57	0.585	-0.92	0.982	-0.05	1.377	0.77	3.08977	0.96	2.17603	0.9	2.57903	0.94	2.16678	0.9	2.62606	0.94	1.4616	0.63	1.03997	0.06	1.27215	0.44	1.02488	0.04	1.2692	0.44
ENSP00000366798	HMGN4	HMGN4 O00479 "High mobility group nucleosome-binding domain-containing protein 4 "	1.814	0.94	1.577	0.88	1.503	0.85	1.32	0.72	1.492	0.85	2.212	0.97	3.11995	0.96	3.47026	0.97	2.33612	0.92	2.94882	0.95	3.54179	0.97	1.74804	0.8	1.96371	0.86	1.36402	0.54	1.65153	0.76	2.03366	0.88	1.65736	0.9	2.64268	0.97	1.2189	0.58	1.54266	0.87	1.57229	0.88	2.46686	0.97	1.12149	0.34	1.4412
ENSP00000350848	HMGN5	HMGN5 P82970 "High mobility group nucleosome-binding domain-containing protein 5 "	1.241	0.62	0.806	-0.61	0.85	-0.49	0.769	-0.7	0.953	-0.15	0.909	-0.3	0.582025	-0.79	1.94292	0.86	0.568456	-0.81	0.575553	-0.8	1.53464	0.68	0.363786	-0.95	1.22863	0.38	0.369797	-0.94	0.362875	-0.95	0.980866	-0.03	0.310606	-0.98	0.744212	-0.74	0.467288	-0.96	0.43527	-0.96	0.439032	-0.96	1.04827	0.13	0.644477	-0.87	0.616425
ENSP00000216106	HMGXB4	HMGXB4 Q9UGU5 "HMG domain-containing protein 4 "	1.123	0.36	1.012	0.03	0.897	-0.34	0.928	-0.24	1.002	0	0.821	-0.57	2.37162	0.92	1.86365	0.84	1.78002	0.81	2.86003	0.95	1.53831	0.69	1.12818	0.24	0.897169	-0.21	0.885184	-0.24	1.36135	0.54	0.750757	-0.5	1.21298	0.57	1.04981	0.13	1.05818	0.16	0.935585	-0.19	1.19955	0.54	1.01597	0.05	1.01555	0.04	0.908499
ENSP00000316772	HMHA1	HMHA1 Q92619 "Minor histocompatibility protein HA-1 Minor histocompatibility antigen HA-1"	1.265	0.65	2.2	0.97	1.506	0.86	1.641	0.9	1.192	0.52	1.795	0.94																					1.25658	0.64	1.18459	0.51	1.13014	0.36	1.47915	0.84	1.36752	0.76	1.26177	0.65	1.19523	0.53	1.5785
ENSP00000295470	HNRPDL	HNRPDL O14979 "Heterogeneous nuclear ribonucleoprotein D-like "	0.231	-0.99	0.223	-0.99	0.473	-0.96	0.185	-0.99	0.481	-0.96	0.195	-0.99	0.360673	-0.95	0.308303	-0.96	0.402937	-0.93	0.289664	-0.97	0.220711	-0.98	0.337619	-0.95	0.292836	-0.97	0.393809	-0.93	0.272857	-0.97	0.21018	-0.98	0.707017	-0.8	0.945076	-0.16	1.0887	0.24	0.780154	-0.67	0.766486	-0.71	0.99609	-0.01	1.14178	0.39	0.825835
ENSP00000361927	HNRNPH2	HNRNPH2 P55795 "Heterogeneous nuclear ribonucleoprotein H2 "	0.598	-0.91	0.641	-0.88	1.003	0	0.522	-0.95	1.019	0.06	0.513	-0.96	0.29317	-0.97	0.254252	-0.98	0.364676	-0.95	0.184746	-0.98	0.143439	-0.99	0.393128	-0.93	0.329131	-0.95	0.514585	-0.86	0.250022	-0.98	0.268585	-0.97
ENSP00000265866	HNRNPH3	HNRNPH3 P31942 "Heterogeneous nuclear ribonucleoprotein H3 "	0.441	-0.97	0.367	-0.98	0.675	-0.84	0.399	-0.98	0.818	-0.58	0.323	-0.99	0.397105	-0.93	0.432598	-0.92	0.499036	-0.87	0.417911	-0.92	0.408427	-0.93	0.544207	-0.83	0.55225	-0.82	0.709455	-0.58	0.52675	-0.85	0.565695	-0.81
ENSP00000301785	HNRNPUL2	HNRNPUL2 Q1KMD3 "Heterogeneous nuclear ribonucleoprotein U-like protein 2 "	0.323	-0.99	0.362	-0.98	0.756	-0.73	0.298	-0.99	0.833	-0.54	0.293	-0.99	0.392444	-0.93	0.378966	-0.94	0.419478	-0.92	0.393703	-0.93	0.341592	-0.95	0.476709	-0.89	0.45787	-0.9	0.539977	-0.83	0.477323	-0.89	0.422	-0.92	0.58317	-0.92	0.812885	-0.6	1.31322	0.71	0.789501	-0.66	0.690491	-0.82	0.939404	-0.18	1.50637	0.86	0.915917
ENSP00000349573	HNRNPF	HNRNPF P52597 "Heterogeneous nuclear ribonucleoprotein F Heterogeneous nuclear ribonucleoprotein F, N-terminally processed"	0.517	-0.95	0.71	-0.79	0.782	-0.67	0.585	-0.92	0.809	-0.61	0.412	-0.98	0.33807	-0.95	0.314907	-0.96	0.307471	-0.96	0.272255	-0.97	0.348667	-0.95	0.473285	-0.89	0.445464	-0.91	0.448505	-0.91	0.371459	-0.94	0.488874	-0.88	0.63725	-0.88	0.65824	-0.86	0.821215	-0.58	0.649504	-0.87	0.530721	-0.93	0.541668	-0.93	0.659706	-0.86	0.532905
ENSP00000317788	HNRNPK	HNRNPK P61978 "Heterogeneous nuclear ribonucleoprotein K "	0.491	-0.96	0.428	-0.97	0.715	-0.79	0.491	-0.96	0.825	-0.56	0.402	-0.98	0.360353	-0.95	0.306959	-0.96	0.446029	-0.91	0.364686	-0.95	0.296895	-0.96	0.485366	-0.88	0.421477	-0.92	0.63331	-0.71	0.487443	-0.88	0.397178	-0.93	0.795584	-0.64	2.0241	0.95	4.10175	0.98	1.50972	0.86	0.465936	-0.96	1.16005	0.44	2.33124	0.96	0.868186
ENSP00000221419	HNRNPL	HNRNPL P14866 "Heterogeneous nuclear ribonucleoprotein L "	0.399	-0.98	0.352	-0.98	0.612	-0.9	0.353	-0.98	0.669	-0.85	0.291	-0.99	0.410706	-0.93	0.396865	-0.93	0.471061	-0.89	0.550644	-0.83	0.307587	-0.96	0.385866	-0.94	0.373823	-0.94	0.461205	-0.9	0.529849	-0.84	0.280954	-0.97	0.809873	-0.61	2.01885	0.95	2.52291	0.97	1.20676	0.56	0.706306	-0.8	1.69164	0.91	2.13384	0.96	1.03832
ENSP00000358635	SYNCRIP	SYNCRIP O60506 "Heterogeneous nuclear ribonucleoprotein Q "	0.451	-0.97	0.515	-0.95	0.778	-0.68	0.503	-0.96	0.716	-0.78	0.433	-0.97	0.270981	-0.97	0.320602	-0.96	0.417685	-0.92	0.26201	-0.97	0.248178	-0.98	0.40325	-0.93	0.462404	-0.9	0.671983	-0.65	0.392039	-0.93	0.366699	-0.94
ENSP00000363741	HNRNPR	HNRNPR O43390 "Heterogeneous nuclear ribonucleoprotein R "	0.357	-0.98	0.345	-0.98	0.589	-0.92	0.332	-0.98	0.673	-0.85	0.302	-0.99
ENSP00000283179	HNRNPU	HNRNPU Q00839 "Heterogeneous nuclear ribonucleoprotein U "	0.464	-0.96	0.261	-0.99	0.736	-0.76	0.402	-0.98	0.7	-0.81	0.321	-0.99	0.678661	-0.64	0.800912	-0.41	0.881711	-0.25	0.987525	-0.02	0.790296	-0.43	0.458587	-0.9	0.547616	-0.83	0.622736	-0.73	0.667637	-0.66	0.547145	-0.83
ENSP00000439937	HOMER3	HOMER3 Q9NSC5 "Homer protein homolog 3 "	0.914	-0.29	0.526	-0.95	1.481	0.84	0.614	-0.9	1.46	0.83	0.755	-0.73
ENSP00000305699	HOOK3	HOOK3 Q86VS8 "Protein Hook homolog 3 "	1.107	0.32	0.833	-0.54	1.393	0.78	1.599	0.89	0.564	-0.94	0.63	-0.89
ENSP00000357791	HRNR	HRNR Q86YZ3 "Hornerin "	1.859	0.95	1.499	0.85	3.123	0.99	3.163	0.99	1.674	0.91	1.728	0.93
ENSP00000312625	HP1BP3	HP1BP3 Q5SSJ5 "Heterochromatin protein 1-binding protein 3 "	1.089	0.27	1.192	0.52	1.024	0.07	0.941	-0.2	1.186	0.51	1.404	0.79	2.15108	0.9	2.18283	0.9	2.4945	0.93	2.27927	0.91	1.84094	0.83	1.152	0.28	1.17515	0.31	1.38888	0.57	1.21373	0.36	1.00742	0.01	1.13682	0.37	1.64758	0.9	1.53353	0.87	1.76334	0.92	0.943972	-0.16	1.3575	0.75	1.24628	0.62	1.4465
ENSP00000310749	HPCAL1	HPCAL1 P37235 "Hippocalcin-like protein 1 "	0.968	-0.1	1.136	0.4	1.382	0.78	1.028	0.09	0.892	-0.36	1.779	0.94
ENSP00000298556	HPRT1	HPRT1 P00492 "Hypoxanthine-guanine phosphoribosyltransferase "	1.073	0.22	1.15	0.43	1.01	0.03	1.137	0.4	1.062	0.19	1.082	0.25
ENSP00000308107	HPSE	HPSE Q9Y251 "Heparanase Heparanase 8 kDa subunit Heparanase 50 kDa subunit"	0.744	-0.75	1.042	0.13	0.86	-0.46	0.72	-0.78	0.616	-0.9	2.387	0.98	0.827397	-0.35	0.528511	-0.85	0.812658	-0.38	0.759417	-0.49	0.722523	-0.57	1.03061	0.05	0.666124	-0.66	1.05802	0.1	0.946417	-0.1	0.922093	-0.15
ENSP00000359581	HS2ST1	HS2ST1 Q7LGA3 "Heparan sulfate 2-O-sulfotransferase 1 "	0.885	-0.38	1.534	0.87	0.694	-0.82	0.837	-0.53	0.81	-0.6	2.003	0.96
ENSP00000360709	HSP90AB1	HSP90AB1 P08238 "Heat shock protein HSP 90-beta "	0.87	-0.43	1.011	0.03	0.957	-0.14	1.002	0	0.906	-0.31	0.997	0	0.804437	-0.4	0.789703	-0.43	0.739652	-0.53	0.844571	-0.32	0.768	-0.47	0.856694	-0.3	0.83314	-0.34	0.838726	-0.33	0.898841	-0.21	0.818924	-0.37
ENSP00000392896	HSBP1	HSBP1 O75506 "Heat shock factor-binding protein 1 "	0.615	-0.9	0.597	-0.91	0.667	-0.85	0.604	-0.91	0.59	-0.92	0.823	-0.57
ENSP00000381785	HSDL2	HSDL2 Q6YN16 "Hydroxysteroid dehydrogenase-like protein 2 "	1.211	0.56	0.774	-0.69	1.627	0.9	1.173	0.49	1.024	0.07	0.995	-0.01
ENSP00000302961	HSPA4	HSPA4 P34932 "Heat shock 70 kDa protein 4 "	0.766	-0.71	0.677	-0.84	0.87	-0.43	0.755	-0.73	0.804	-0.62	0.609	-0.9
ENSP00000437125	HSPA8	HSPA8 P11142 "Heat shock cognate 71 kDa protein "	0.957	-0.14	0.875	-0.42	0.865	-0.45	0.889	-0.37	0.872	-0.43	0.67	-0.85	0.673204	-0.65	0.642723	-0.7	0.589666	-0.78	0.642039	-0.7	0.826629	-0.36	0.7042	-0.59	0.675201	-0.65	0.649499	-0.69	0.668365	-0.66	0.867703	-0.28	1.01509	0.04	0.840521	-0.52	1.05071	0.13	0.91527	-0.25	0.791422	-0.65	0.647939	-0.87	0.794002	-0.65	0.700428
ENSP00000367623	HSPA14	HSPA14 Q0VDF9 "Heat shock 70 kDa protein 14 "	1.432	0.81	1.223	0.58	1.032	0.1	1.125	0.37	1.116	0.34	1.309	0.71	1.17787	0.31	1.33384	0.5	0.927278	-0.14	1.28797	0.46	0.0119867	-0.99	1.21731	0.37	1.39486	0.57	1.00167	0	1.33178	0.5	0.01	-0.99
ENSP00000248553	HSPB1	HSPB1 P04792 "Heat shock protein beta-1 "	0.582	-0.92	0.627	-0.89	0.614	-0.9	0.583	-0.92	0.956	-0.14	0.57	-0.93	0.888882	-0.23	0.908913	-0.18	0.842917	-0.32	1.09606	0.17	1.06279	0.11	1.03881	0.06	1.07502	0.13	1.02988	0.05	1.2812	0.45	1.27033	0.44	2.39269	0.96	1.0053	0.01	2.07836	0.95	0.592411	-0.91	2.36841	0.96	0.973804	-0.07	1.99649	0.95	0.575794
ENSP00000397752	HTATIP2	HTATIP2 Q9BUP3 "Oxidoreductase HTATIP2 "	0.512	-0.96	0.796	-0.64	0.846	-0.5	0.799	-0.63	0.925	-0.25	0.653	-0.87
ENSP00000233099	HEATR5B	HEATR5B Q9P2D3 "HEAT repeat-containing protein 5B "	1.095	0.29	1.293	0.69	1.104	0.31	1.126	0.37	1.206	0.55	1.617	0.9
ENSP00000218364	HTATSF1	HTATSF1 O43719 "HIV Tat-specific factor 1 "	1.054	0.17	0.84	-0.52	1.241	0.62	0.766	-0.71	1.509	0.86	0.836	-0.53	0.597635	-0.77	0.665161	-0.66	0.534855	-0.84	0.492647	-0.88	0.698608	-0.61	0.782121	-0.45	0.879811	-0.25	0.713019	-0.58	0.64538	-0.69	0.932055	-0.13	0.957231	-0.12	1.39088	0.78	1.01554	0.04	0.946005	-0.15	1.4205	0.8	2.01986	0.95	1.46251	0.83	1.37845
ENSP00000340648	HUWE1	HUWE1 Q7Z6Z7 "E3 ubiquitin-protein ligase HUWE1 "	1.069	0.21	1.162	0.46	1.314	0.71	1.043	0.13	0.867	-0.44	1.11	0.33
ENSP00000283921	HOXA10	HOXA10 P31260 "Homeobox protein Hox-A10 "	1.84	0.94	1.408	0.79	1.877	0.95	1.762	0.93	2.01	0.96	1.089	0.27	0.765923	-0.48	1.65063	0.76	0.611603	-0.75	3.06094	0.95	1.19317	0.33	0.937812	-0.12	1.99896	0.87	0.769537	-0.47	3.51366	0.97	1.49089	0.65
ENSP00000328928	HOXB4	HOXB4 P17483 "Homeobox protein Hox-B4 "	0.991	-0.03	1.051	0.16	0.849	-0.49	1.1	0.3	0.992	-0.02	0.944	-0.19
ENSP00000290573	HK2	HK2 P52789 "Hexokinase-2 "	0.888	-0.37	1.367	0.76	1.386	0.78	1.519	0.86	1.139	0.41	1.782	0.94	0.358246	-0.95	0.439128	-0.91	1.25651	0.42	0.228107	-0.98	0.563381	-0.81	1.39933	0.58	1.73561	0.79	5.12997	0.98	0.891457	-0.22	2.25468	0.91
ENSP00000292432	HK3	HK3 P52790 "Hexokinase-3 "	0.593	-0.92	1.214	0.57	1.775	0.94	4.755	0.99	0.52	-0.95	0.855	-0.48																					0.357913	-0.97	0.346648	-0.97	0.546048	-0.93	0.423991	-0.96	0.391317	-0.97	0.372209	-0.97	0.587902	-0.92	0.450205
ENSP00000458419	HYOU1	HYOU1 Q9Y4L1 "Hypoxia up-regulated protein 1 "	0.751	-0.73	0.754	-0.73	1.049	0.15	0.967	-0.1	0.862	-0.46	0.717	-0.78	1.14783	0.27	1.42496	0.6	1.61597	0.74	1.1223	0.23	1.48965	0.65	1.14793	0.27	1.44074	0.62	1.69139	0.78	1.1149	0.21	1.51104	0.67
ENSP00000323424	ISG20L2	ISG20L2 Q9H9L3 "Interferon-stimulated 20 kDa exonuclease-like 2 "	1.192	0.52	1.178	0.49	0.979	-0.06	1.032	0.1	1.012	0.03	1.428	0.81
ENSP00000307265	IRF2BP1	IRF2BP1 Q8IU81 "Interferon regulatory factor 2-binding protein 1 "	0.797	-0.64	0.577	-0.93	0.866	-0.45	0.746	-0.74	0.848	-0.5	0.56	-0.94	1.08325	0.15	1.33044	0.5	1.21659	0.36	1.30384	0.48	1.09629	0.17	1.10026	0.18	1.36653	0.55	1.29249	0.47	1.32531	0.5	1.14357	0.26	1.06811	0.19	1.46373	0.83	1.30762	0.71	1.30699	0.71	1.18468	0.51	1.58873	0.88	1.40748	0.8	1.42341
ENSP00000355568	IRF2BP2	IRF2BP2 Q7Z5L9 "Interferon regulatory factor 2-binding protein 2 "	0.902	-0.32	0.479	-0.96	1.127	0.37	0.83	-0.55	0.844	-0.51	0.477	-0.96	1.2527	0.41	1.45223	0.62	2.22133	0.91	1.57536	0.71	1.56074	0.7	1.02189	0.04	1.19511	0.33	1.8521	0.83	1.28764	0.46	1.30597	0.48	3.5542	0.98	1.01874	0.05	0.935254	-0.19	1.05028	0.13	4.52894	0.99	1.27282	0.66	1.15225	0.42	1.31191
ENSP00000264832	ICAM1	ICAM1 P05362 "Intercellular adhesion molecule 1 "	0.649	-0.87	0.94	-0.2	0.666	-0.85	0.784	-0.66	0.849	-0.49	1.502	0.85
ENSP00000265986	IDE	IDE P14735 "Insulin-degrading enzyme "	0.917	-0.28	0.855	-0.48	1.059	0.18	0.909	-0.3	1.027	0.08	0.949	-0.17
ENSP00000299518	IDH3A	IDH3A P50213 "Isocitrate dehydrogenase [NAD] subunit alpha, mitochondrial "	0.857	-0.47	0.716	-0.78	0.955	-0.15	0.92	-0.26	1.373	0.77	0.94	-0.2	0.932437	-0.13	0.900356	-0.2	2.37351	0.92	0.778312	-0.46	0.775844	-0.46	1.03135	0.05	1.00709	0.01	2.703	0.94	0.861347	-0.29	0.878415	-0.25
ENSP00000370223	IDH3B	IDH3B O43837 "Isocitrate dehydrogenase [NAD] subunit beta, mitochondrial "	1.421	0.8	1.091	0.28	1.284	0.68	1.363	0.76	1.069	0.21	1.241	0.62
ENSP00000260985	IDH1	IDH1 O75874 "Isocitrate dehydrogenase [NADP] cytoplasmic "	0.98	-0.06	0.927	-0.24	1.203	0.55	1.178	0.49	1.2	0.54	1.119	0.35
ENSP00000331897	IDH2	IDH2 P48735 "Isocitrate dehydrogenase [NADP], mitochondrial "	1.516	0.86	1.139	0.41	1.533	0.87	2.135	0.96	1.658	0.91	1.508	0.86	1.98242	0.87	2.41944	0.92	10.7827	0.99	1.48276	0.65	1.18676	0.32	1.62155	0.74	1.99493	0.87	9.10016	0.99	1.20734	0.35	0.999617	0	2.15104	0.96	1.85729	0.93	1.38717	0.78	52.7926	0.99	2.12734	0.95	1.79752	0.93	1.33136	0.73	51.2669
ENSP00000247933	IDUA	IDUA P35475 "Alpha-L-iduronidase "	2.538	0.98	1.901	0.95	2.101	0.96	1.541	0.87	2.946	0.98	1.946	0.96	2.02517	0.88	1.69537	0.78	1.62281	0.74	1.65224	0.76	1.54062	0.69	1.98735	0.87	1.67416	0.77	1.66317	0.77	1.62296	0.74	1.55129	0.7	1.06616	0.18	4.02651	0.98	0.882502	-0.37	1.42575	0.8	0.651577	-0.87	2.4081	0.96	0.523401	-0.94	0.855575
ENSP00000406012	IFT140	IFT140 Q96RY7 "Intraflagellar transport protein 140 homolog "	1.231	0.6	1.171	0.48	1.057	0.17	1.079	0.24	0.956	-0.14	1.494	0.85
ENSP00000354722	EIF1AY	EIF1AY O14602 "Eukaryotic translation initiation factor 1A, Y-chromosomal "	0.841	-0.52	0.976	-0.08	1.158	0.45	1.34	0.74	1.117	0.35	1.102	0.31	1.80968	0.82	1.66735	0.77	1.69253	0.78	1.27024	0.44	1.1575	0.28	2.02701	0.88	1.88115	0.84	1.97671	0.86	1.41546	0.59	1.30942	0.48
ENSP00000256383	EIF2S1	EIF2S1 P05198 "Eukaryotic translation initiation factor 2 subunit 1 "	1.211	0.56	1.509	0.86	0.871	-0.43	1.223	0.58	1.088	0.27	1.508	0.86	1.11118	0.2	1.36622	0.55	1.1128	0.21	1.31421	0.49	1.04388	0.08	1.05224	0.09	1.2767	0.45	1.08678	0.15	1.22518	0.38	1.04233	0.07
ENSP00000290341	IGF2BP1	IGF2BP1 Q9NZI8 "Insulin-like growth factor 2 mRNA-binding protein 1 "	0.486	-0.96	0.556	-0.94	0.624	-0.89	0.484	-0.96	0.75	-0.73	0.562	-0.94
ENSP00000258729	IGF2BP3	IGF2BP3 O00425 "Insulin-like growth factor 2 mRNA-binding protein 3 "	0.299	-0.99	0.346	-0.98	0.418	-0.98	0.303	-0.99	0.489	-0.96	0.316	-0.99	0.826413	-0.36	1.01464	0.02	0.843053	-0.32	0.750787	-0.5	0.69899	-0.6	0.708743	-0.59	0.866918	-0.28	0.758277	-0.49	0.651269	-0.68	0.604031	-0.76
ENSP00000364119	EIF2S2	EIF2S2 P20042 "Eukaryotic translation initiation factor 2 subunit 2 "	1.278	0.67	1.396	0.78	0.925	-0.25	1.249	0.63	1.053	0.16	1.819	0.94	0.789515	-0.43	1.16483	0.29	0.808256	-0.39	0.982615	-0.03	0.840876	-0.33	0.925939	-0.14	1.40213	0.58	0.99232	-0.01	1.15264	0.28	1.02135	0.03	1.29557	0.69	1.35271	0.75	1.28287	0.67	1.0997	0.28	1.17692	0.49	1.23912	0.61	1.14937	0.42	0.994226
ENSP00000253039	EIF2S3	EIF2S3 P41091 "Eukaryotic translation initiation factor 2 subunit 3 "	1.139	0.41	1.394	0.78	0.851	-0.49	1.054	0.17	1.023	0.07	1.395	0.78	1.54362	0.69	2.08929	0.88	1.43875	0.61	1.78489	0.81	1.62945	0.75	1.1689	0.3	1.60002	0.73	1.13692	0.25	1.34776	0.52	1.26103	0.43	1.44791	0.82	0.77103	-0.7	1.37819	0.77	0.918388	-0.24	1.16964	0.47	0.609517	-0.9	1.08043	0.22	0.728467
ENSP00000384481	MTIF2	MTIF2 P46199 "Translation initiation factor IF-2, mitochondrial "	1.229	0.59	0.907	-0.31	0.798	-0.64	1.014	0.04	0.951	-0.16	0.774	-0.69
ENSP00000289371	EIF5B	EIF5B O60841 "Eukaryotic translation initiation factor 5B "	1.254	0.64	1.583	0.88	0.956	-0.14	1.387	0.78	1.04	0.13	1.109	0.33	1.47761	0.64	1.50157	0.66	1.55661	0.7	1.2746	0.44	1.23868	0.4	1.87973	0.84	1.91322	0.85	2.0694	0.88	1.62551	0.75	1.59399	0.72
ENSP00000370508	MTIF3	MTIF3 Q9H2K0 "Translation initiation factor IF-3, mitochondrial "	1.687	0.92	2.258	0.97	1.59	0.89	1.557	0.88	1.322	0.73	3.597	0.99	1.09973	0.18	3.26112	0.96	3.97342	0.98	1.96996	0.86	2.19091	0.9	0.605662	-0.76	1.82242	0.83	2.28925	0.91	1.09033	0.16	1.23041	0.38	2.63076	0.97	0.897789	-0.31	1.23921	0.61	1.20193	0.55	3.73946	0.98	1.24884	0.62	1.70943	0.92	1.67758
ENSP00000293831	EIF4A1	EIF4A1 P60842 "Eukaryotic initiation factor 4A-I "	0.805	-0.62	0.955	-0.15	0.928	-0.24	1.139	0.41	0.804	-0.62	0.824	-0.57	0.426562	-0.92	0.360543	-0.95	0.406222	-0.93	0.357804	-0.95	0.413846	-0.92	1.26485	0.43	1.08705	0.15	1.26718	0.43	1.08507	0.15	1.27623	0.45
ENSP00000269349	EIF4A3	EIF4A3 P38919 "Eukaryotic initiation factor 4A-III "	0.881	-0.4	0.892	-0.36	0.845	-0.51	0.722	-0.78	0.847	-0.5	0.782	-0.67	0.607774	-0.76	0.585405	-0.78	0.437444	-0.91	0.648894	-0.69	0.672182	-0.65	0.592596	-0.78	0.568585	-0.81	0.447754	-0.91	0.631049	-0.72	0.669499	-0.66	0.979376	-0.06	0.698635	-0.81	0.698232	-0.81	0.577701	-0.92	0.82495	-0.57	0.597938	-0.91	0.593263	-0.91	0.478133
ENSP00000265753	EIF4H	EIF4H Q15056 "Eukaryotic translation initiation factor 4H "	0.662	-0.86	0.69	-0.83	0.722	-0.78	0.913	-0.29	0.732	-0.76	0.719	-0.78	0.778208	-0.46	0.795882	-0.42	0.929473	-0.13	0.891905	-0.22	0.796858	-0.42	0.883145	-0.25	0.91145	-0.17	1.0965	0.17	0.998736	0	0.855731	-0.3	1.12891	0.36	2.01429	0.95	1.60983	0.89	1.51142	0.86	0.485119	-0.95	0.844888	-0.51	0.664801	-0.85	0.632171
ENSP00000216554	EIF5	EIF5 P55010 "Eukaryotic translation initiation factor 5 "	1.793	0.94	2.08	0.96	1.422	0.8	2.1	0.96	1.703	0.92	2.332	0.97	1.3087	0.48	1.8914	0.84	1.28666	0.46	1.64574	0.76	1.15403	0.28	0.974906	-0.04	1.42578	0.6	1.00161	0	1.22611	0.38	0.877951	-0.25	0.995857	-0.01	1.94169	0.94	1.15906	0.44	1.31841	0.72	0.786116	-0.66	1.51723	0.86	0.888464	-0.35	1.02726
ENSP00000363559	EIF6	EIF6 P56537 "Eukaryotic translation initiation factor 6 "	0.829	-0.55	1.268	0.65	0.793	-0.65	0.808	-0.61	0.865	-0.45	1.207	0.55	1.24285	0.4	1.0436	0.08	0.902541	-0.2	1.24108	0.4	1.45478	0.63	1.11114	0.2	0.93997	-0.11	0.84856	-0.32	1.11063	0.2	1.33389	0.5
ENSP00000005558	IFRD1	IFRD1 O00458 "Interferon-related developmental regulator 1 "	1.423	0.81	1.262	0.65	1.126	0.37	1.183	0.51	1.467	0.84	1.111	0.33
ENSP00000374989	IGHA1	IGHA1 P01876 "Ig alpha-1 chain C region "	2.35	0.97	1.202	0.55	5.858	0.99	1.177	0.49	1.325	0.73	1.15	0.43																					2.26555	0.96	0.790683	-0.66	2.73701	0.97	0.923441	-0.22	2.03526	0.95	0.695113	-0.82	2.38618	0.96	0.814575
ENSP00000431254	IGLL5	IGLL5 B9A064;P0CG04 "Immunoglobulin lambda-like polypeptide 5 ";"Ig lambda-1 chain C regions "	0.33	-0.98	0.31	-0.99	1.399	0.79	0.28	-0.99	0.331	-0.98	0.469	-0.96	0.86404	-0.28	0.736898	-0.53	0.416475	-0.92	0.538503	-0.84	0.685678	-0.63	1.27072	0.44	1.10256	0.19	0.617481	-0.74	0.785984	-0.44	1.034	0.06
ENSP00000343471	IKBIP	IKBIP Q70UQ0 "Inhibitor of nuclear factor kappa-B kinase-interacting protein "	1.09	0.27	0.951	-0.16	1.027	0.08	1.234	0.6	0.868	-0.44	0.872	-0.43
ENSP00000331614	IKZF1	IKZF1 Q13422 "DNA-binding protein Ikaros "	0.697	-0.81	0.499	-0.96	0.759	-0.72	0.86	-0.46	0.703	-0.81	0.421	-0.97	1.34843	0.52	0.969309	-0.05	1.15815	0.28	1.45471	0.63	1.25141	0.41	0.848889	-0.31	0.614522	-0.75	0.759571	-0.49	0.914328	-0.17	0.805359	-0.4
ENSP00000412869	IKZF2	IKZF2 Q9UKS7 "Zinc finger protein Helios "	0.419	-0.98	0.18	-0.99	0.372	-0.98	0.274	-0.99	0.487	-0.96	0.182	-0.99
ENSP00000357881	IKZF5	IKZF5 Q9H5V7 "Zinc finger protein Pegasus "	1.615	0.9	1.125	0.37	1.263	0.65	1.315	0.72	1.246	0.62	0.767	-0.7
ENSP00000072516	IL1RAP	IL1RAP Q9NPH3 "Interleukin-1 receptor accessory protein "	1.32	0.72	1.932	0.95	1.45	0.83	1.234	0.6	1.224	0.59	1.8	0.94
ENSP00000355011	ILF2	ILF2 Q12905 "Interleukin enhancer-binding factor 2 "	0.45	-0.97	0.409	-0.98	0.568	-0.93	0.375	-0.98	0.609	-0.9	0.346	-0.98	0.253514	-0.98	0.234134	-0.98	0.278293	-0.97	0.290742	-0.97	0.231061	-0.98	0.451442	-0.91	0.400726	-0.93	0.522283	-0.85	0.513414	-0.86	0.420248	-0.92
ENSP00000254654	ILKAP	ILKAP Q9H0C8 "Integrin-linked kinase-associated serine/threonine phosphatase 2C "	1.672	0.91	1.168	0.47	1.048	0.15	1.258	0.64	1.272	0.66	1.261	0.64	0.447668	-0.91	0.501731	-0.87	0.644188	-0.7	0.614542	-0.75	0.49072	-0.88	1.22954	0.38	1.41579	0.59	1.87069	0.84	1.63273	0.75	1.406	0.58	0.984899	-0.04	1.04657	0.13	1.04063	0.11	1.04799	0.13	1.09552	0.26	1.14014	0.38	1.12339	0.34	1.14379
ENSP00000299421	ILK	ILK Q13418 "Integrin-linked protein kinase "	1.135	0.39	1.322	0.73	1.249	0.63	1.357	0.76	1.016	0.05	2.132	0.96	0.664261	-0.66	0.609364	-0.76	1.07454	0.13	0.514988	-0.86	0.809952	-0.39	1.45566	0.63	1.34033	0.51	2.4184	0.92	1.121	0.22	1.71488	0.79	0.511841	-0.94	0.675931	-0.84	0.63492	-0.88	1.90068	0.94	0.404358	-0.97	0.520151	-0.94	0.491867	-0.95	1.6654
ENSP00000263383	ILVBL	ILVBL A1L0T0 "Acetolactate synthase-like protein "	1.141	0.41	1.035	0.11	1.277	0.66	1.196	0.53	0.878	-0.41	1.042	0.13
ENSP00000343701	KPNA1	KPNA1 P52294 "Importin subunit alpha-1 "	1.251	0.63	1.124	0.37	1.023	0.07	1.016	0.05	0.93	-0.23	1.127	0.37	1.39289	0.57	1.41337	0.59	0.8383	-0.33	1.29048	0.47	1.37641	0.56	1.51314	0.67	1.54798	0.69	0.959327	-0.07	1.40937	0.58	1.53806	0.69
ENSP00000460119	KPNA2	KPNA2 P52292 "Importin subunit alpha-2 "	1.154	0.44	1.245	0.62	1.193	0.52	1.116	0.34	1.267	0.65	1.136	0.4	0.913681	-0.17	0.898701	-0.21	0.655878	-0.68	0.519214	-0.85	0.513614	-0.86	1.26009	0.43	1.28087	0.45	0.957034	-0.08	0.715123	-0.58	0.790595	-0.43
ENSP00000261667	KPNA3	KPNA3 O00505 "Importin subunit alpha-3 "	0.91	-0.3	0.71	-0.79	1.061	0.19	0.864	-0.45	1.014	0.04	0.701	-0.81
ENSP00000334373	KPNA4	KPNA4 O00629 "Importin subunit alpha-4 "	1.177	0.49	0.732	-0.76	1.324	0.73	1.039	0.12	0.922	-0.26	0.698	-0.81	1.12696	0.23	1.25045	0.41	1.12785	0.24	0.949583	-0.09	1.55781	0.7	0.972149	-0.05	1.08557	0.15	1.00382	0	0.81497	-0.38	1.37982	0.56	1.15283	0.42	1.41438	0.8	1.36498	0.76	1.5578	0.87	1.34192	0.74	1.62443	0.9	1.56694	0.88	1.82212
ENSP00000290158	KPNB1	KPNB1 Q14974 "Importin subunit beta-1 "	1.199	0.54	0.673	-0.85	1.245	0.62	1.303	0.7	0.98	-0.06	0.51	-0.96	0.961496	-0.06	0.598721	-0.77	0.8696	-0.27	0.515777	-0.86	1.19984	0.34	1.22382	0.37	0.763438	-0.48	1.16067	0.29	0.641798	-0.7	1.56188	0.7	0.985332	-0.04	1.37614	0.77	0.871179	-0.41	1.4996	0.85	0.849684	-0.49	1.16118	0.45	0.728253	-0.77	1.27322
ENSP00000326981	IMP3	IMP3 Q9NV31 "U3 small nucleolar ribonucleoprotein protein IMP3 "	1.254	0.64	1.114	0.34	1.043	0.13	1.211	0.56	1.056	0.17	1.352	0.75	0.565024	-0.81	0.459131	-0.9	0.67638	-0.65	0.576669	-0.79	0.756332	-0.49	0.685277	-0.63	0.561576	-0.81	0.869421	-0.27	0.705463	-0.59	0.94369	-0.1
ENSP00000259239	IMP4	IMP4 Q96G21 "U3 small nucleolar ribonucleoprotein protein IMP4 "	1.605	0.89	1.781	0.94	1.127	0.37	1.691	0.92	1.234	0.6	1.752	0.93	0.692433	-0.62	0.610772	-0.75	0.968408	-0.06	0.872622	-0.26	0.746977	-0.51	0.802401	-0.41	0.713914	-0.58	1.16869	0.3	1.01052	0.02	0.875736	-0.26	0.40629	-0.97	0.586068	-0.92	0.315547	-0.98	0.590665	-0.91	0.980599	-0.05	1.27233	0.66	0.690013	-0.83	1.29929
ENSP00000233331	INO80B	INO80B Q9C086 "INO80 complex subunit B "	1.282	0.67	1.278	0.67	1.212	0.56	1.16	0.46	1.309	0.71	1.369	0.76	0.920905	-0.15	1.3654	0.55	1.16508	0.29	1.0066	0.01	0.929197	-0.13	0.954152	-0.08	1.42077	0.59	1.26373	0.43	1.04253	0.07	0.979226	-0.03	1.15908	0.44	1.11484	0.32	1.06694	0.19	1.00277	0	1.38537	0.78	1.30495	0.71	1.23737	0.61	1.17915
ENSP00000378295	INCENP	INCENP Q9NQS7 "Inner centromere protein "	0.595	-0.92	1.732	0.93	0.652	-0.87	3.008	0.98	1.262	0.65	0.514	-0.96	0.896753	-0.21	1.09841	0.18	0.749066	-0.51	0.897548	-0.21	0.664724	-0.66	1.00385	0	1.24451	0.41	0.859401	-0.29	1.00673	0.01	0.759221	-0.49
ENSP00000307183	ING2	ING2 Q9H160 "Inhibitor of growth protein 2 "	0.677	-0.84	0.792	-0.65	0.658	-0.86	0.661	-0.86	0.689	-0.83	0.702	-0.81																					0.621501	-0.89	1.26904	0.66	1.28579	0.68	1.14142	0.39	0.641264	-0.87	1.28137	0.67	1.28749	0.68	1.15642
ENSP00000322142	ING5	ING5 Q8WYH8 "Inhibitor of growth protein 5 "	0.773	-0.69	1.017	0.05	0.71	-0.79	0.782	-0.67	0.701	-0.81	0.992	-0.02	1.94669	0.86	1.51185	0.67	1.39276	0.57	2.13169	0.89	1.57049	0.71	0.883823	-0.24	0.694545	-0.61	0.660929	-0.67	0.968312	-0.06	0.730549	-0.55
ENSP00000355205	INO80	INO80 Q9ULG1 "DNA helicase INO80 "	0.956	-0.14	1.179	0.49	1.147	0.43	0.946	-0.18	1.04	0.13	1.238	0.61																					1.04509	0.12	0.738839	-0.75	1.07032	0.19	1.14133	0.39	0.260194	-0.98	0.180011	-0.99	0.258605	-0.98	0.279017
ENSP00000381064	INTS10	INTS10 Q9NVR2 "Integrator complex subunit 10 "	2.03	0.96	1.692	0.92	1.511	0.86	1.676	0.91	1.26	0.64	1.197	0.53	0.629816	-0.72	0.588187	-0.78	0.73929	-0.53	0.629329	-0.72	0.793389	-0.43	1.09983	0.18	1.05325	0.09	1.38618	0.57	1.12709	0.24	1.45832	0.63
ENSP00000378221	INTS12	INTS12 Q96CB8 "Integrator complex subunit 12 "	1.355	0.75	1.21	0.56	1.094	0.28	1.07	0.22	0.84	-0.52	0.886	-0.38	0.932378	-0.13	1.30662	0.48	1.42579	0.6	1.68226	0.78	2.06087	0.88	0.768803	-0.47	1.07648	0.13	1.23388	0.39	1.3939	0.57	1.75861	0.81	1.12246	0.34	1.01939	0.05	1.29678	0.7	1.38359	0.77	1.23037	0.6	1.09542	0.26	1.37724	0.77	1.48883
ENSP00000385722	INTS1	INTS1 Q8N201 "Integrator complex subunit 1 "	1.961	0.96	1.527	0.87	1.753	0.93	1.762	0.93	1.28	0.67	1	0	0.46166	-0.9	0.498638	-0.87	0.854438	-0.3	0.398889	-0.93	0.94462	-0.1	1.31994	0.49	1.46009	0.63	2.57097	0.94	1.15299	0.28	2.79473	0.95	0.752677	-0.72	0.792253	-0.65	0.757215	-0.72	0.961171	-0.11	0.755237	-0.72	0.786236	-0.66	0.743595	-0.74	0.952049
ENSP00000251334	INTS2	INTS2 J3KMZ7;J3KRH0 "Integrator complex subunit 2 ";"Integrator complex subunit 2 "	1.615	0.9	1.531	0.87	1.546	0.87	1.41	0.8	1.222	0.58	1.054	0.17	0.657884	-0.67	0.664662	-0.66	0.78288	-0.45	0.640642	-0.7	0.803372	-0.41	0.97866	-0.04	0.96576	-0.06	1.22329	0.37	0.945892	-0.1	1.22257	0.37
ENSP00000434466	INTS4	INTS4 Q96HW7 "Integrator complex subunit 4 "	1.383	0.78	1.317	0.72	1.41	0.8	1.354	0.75	1.19	0.52	1.022	0.06	0.601233	-0.77	0.715572	-0.57	0.925455	-0.14	0.606882	-0.76	1.25889	0.42	1.03753	0.06	1.17373	0.31	1.61022	0.73	1.03924	0.06	2.20601	0.9
ENSP00000327889	INTS5	INTS5 Q6P9B9 "Integrator complex subunit 5 "	1.766	0.93	1.424	0.81	1.554	0.88	1.542	0.87	1.133	0.39	0.995	-0.01	0.571687	-0.8	0.444619	-0.91	0.740448	-0.53	0.391	-0.94	1.02502	0.04	1.51644	0.67	1.2093	0.35	2.06207	0.88	1.04051	0.07	2.76686	0.95	0.802252	-0.62	1.01862	0.05	0.513267	-0.94	0.932761	-0.19	0.91947	-0.24	1.16686	0.47	0.584201	-0.92	1.04882
ENSP00000272117	ITPKB	ITPKB P27987 "Inositol-trisphosphate 3-kinase B "	0.941	-0.2	0.798	-0.64	0.77	-0.7	0.739	-0.75	1.009	0.02	0.692	-0.82
ENSP00000316651	IPO11	IPO11 Q9UI26 "Importin-11 "	0.949	-0.17	0.81	-0.6	0.871	-0.43	0.712	-0.79	0.956	-0.14	0.773	-0.69
ENSP00000346453	IPO4	IPO4 Q8TEX9 "Importin-4 "	1.156	0.45	1.272	0.66	1.008	0.02	1.143	0.42	1.009	0.02	1.334	0.73	0.839564	-0.33	0.555332	-0.82	0.613555	-0.75	0.687021	-0.63	1.08675	0.15	1.39962	0.58	1.01556	0.03	1.15224	0.28	1.2294	0.38	1.82919	0.83
ENSP00000369042	IPO7	IPO7 O95373 "Importin-7 "	1.056	0.17	1.223	0.58	1.212	0.56	1.195	0.53	0.997	0	1.209	0.56
ENSP00000354742	IPO9	IPO9 Q96P70 "Importin-9 "	1.001	0	1.662	0.91	0.943	-0.19	0.792	-0.65	0.959	-0.13	1.579	0.88
ENSP00000362329	PPA1	PPA1 Q15181 "Inorganic pyrophosphatase "	0.994	-0.01	0.946	-0.18	0.98	-0.06	1.244	0.62	1.037	0.11	1.033	0.1
ENSP00000364517	IQSEC2	IQSEC2 Q5JU85 "IQ motif and SEC7 domain-containing protein 2 "	0.616	-0.9	0.81	-0.6	0.942	-0.19	0.745	-0.74	0.995	-0.01	0.902	-0.32
ENSP00000268182	IQGAP1	IQGAP1 P46940 "Ras GTPase-activating-like protein IQGAP1 "	1.249	0.63	1.02	0.06	2.115	0.96	1.181	0.5	1.285	0.68	1.014	0.04	1.45871	0.63	1.42979	0.6	0.752829	-0.5	1.07284	0.13	1.22303	0.37	2.025	0.88	2.02199	0.88	1.11428	0.21	1.53593	0.69	1.76149	0.81
ENSP00000274364	IQGAP2	IQGAP2 Q13576 "Ras GTPase-activating-like protein IQGAP2 "	1.248	0.62	1.043	0.13	1.256	0.64	1.068	0.21	0.985	-0.05	1.502	0.85	0.972778	-0.05	1.16228	0.29	0.881519	-0.25	0.855943	-0.3	1.22642	0.38	1.45798	0.63	1.74865	0.8	1.38246	0.56	1.27427	0.44	1.86879	0.84
ENSP00000261233	IRAK3	IRAK3 Q9Y616 "Interleukin-1 receptor-associated kinase 3 "	1.715	0.92	2.635	0.98	1.544	0.87	3.151	0.99	1.057	0.17	1.54	0.87
ENSP00000245414	IRF1	IRF1 P10914 "Interferon regulatory factor 1 "	0.722	-0.78	1.385	0.78	2.2	0.97	0.976	-0.08	1.777	0.94	1.201	0.54
ENSP00000377218	IRF2	IRF2 P14316 "Interferon regulatory factor 2 "	0.969	-0.1	0.849	-0.49	0.736	-0.76	0.961	-0.13	0.81	-0.6	0.789	-0.65	1.27227	0.44	1.07142	0.13	1.33575	0.51	0.920358	-0.15	1.56175	0.7	1.19356	0.33	1.01892	0.03	1.29163	0.47	0.864886	-0.28	1.49498	0.66	0.943568	-0.16	1.11053	0.31	1.1665	0.46	0.922305	-0.23	1.05769	0.15	1.22375	0.59	1.27495	0.66	1.0174
ENSP00000310127	IRF3	IRF3 Q14653 "Interferon regulatory factor 3 "	1.189	0.52	1.071	0.22	1.112	0.33	1.617	0.9	1.028	0.09	0.971	-0.09
ENSP00000268638	IRF8	IRF8 Q02556 "Interferon regulatory factor 8 "	0.217	-0.99	0.934	-0.22	1.374	0.77	0.588	-0.92	0.336	-0.98	0.318	-0.99
ENSP00000380073	IRF9	IRF9 Q00978 "Interferon regulatory factor 9 "	1.124	0.37	1.05	0.15	1.48	0.84	1.24	0.61	1.023	0.07	1.111	0.33
ENSP00000368699	ISG15	ISG15 P05161 "Ubiquitin-like protein ISG15 "	0.72	-0.78	0.466	-0.96	0.92	-0.26	0.508	-0.96	0.576	-0.93	0.571	-0.93
ENSP00000340536	ITGA2B	ITGA2B P08514 "Integrin alpha-IIb Integrin alpha-IIb heavy chain Integrin alpha-IIb light chain, form 1 Integrin alpha-IIb light chain, form 2"	0.542	-0.94	1.584	0.88	0.628	-0.89	0.538	-0.95	0.583	-0.92	6.151	0.99	0.71819	-0.57	0.625433	-0.72	0.59871	-0.77	0.633444	-0.71	0.863615	-0.28	0.710288	-0.58	0.625891	-0.72	0.618901	-0.74	0.626798	-0.72	0.875105	-0.26
ENSP00000287497	ITGAM	ITGAM P11215 "Integrin alpha-M "	0.79	-0.65	1.717	0.92	1.881	0.95	3.048	0.98	0.78	-0.67	1.127	0.37	1.48337	0.65	0.731998	-0.55	3.37142	0.97	0.571091	-0.8	5.44154	0.98	1.80015	0.82	0.898856	-0.21	4.27641	0.98	0.693405	-0.62	6.76588	0.99
ENSP00000268296	ITGAX	ITGAX P20702 "Integrin alpha-X "	1.164	0.47	0.829	-0.55	0.934	-0.22	1.544	0.87	0.507	-0.96	0.657	-0.87
ENSP00000380950	ITGB2	ITGB2 P05107 "Integrin beta-2 "	1.129	0.38	1.613	0.9	2.055	0.96	2.265	0.97	1.029	0.09	1.278	0.67
ENSP00000407801	ITGB3	ITGB3 B4DTY9;F1C630;F1C632;F1C634;F2X0V0 "Integrin beta ";"Platelet glycoprotein IIIa ";"Platelet glycoprotein IIIa ";"Platelet glycoprotein IIIa ";"Truncated CD61 "	0.629	-0.89	0.903	-0.32	0.737	-0.76	0.561	-0.94	0.74	-0.75	3.409	0.99
ENSP00000370744	ITPR2	ITPR2 Q14571 "Inositol 1,4,5-trisphosphate receptor type 2 "	1.866	0.95	1.339	0.74	1.946	0.96	1.064	0.2	2.342	0.97	1.644	0.9	0.799216	-0.41	0.685499	-0.63	1.08239	0.14	0.575768	-0.8	1.09465	0.17	1.07288	0.13	0.961539	-0.06	1.54132	0.69	0.773443	-0.47	1.52494	0.68
ENSP00000295321	IWS1	IWS1 Q96ST2 "Protein IWS1 homolog "	1.104	0.31	1.248	0.62	0.966	-0.11	0.864	-0.45	1.135	0.39	1.49	0.85	1.4	0.58	1.55864	0.7	1.20564	0.35	1.47723	0.64	1.28162	0.45	1.03814	0.06	1.16604	0.29	0.929824	-0.13	1.09564	0.17	0.974782	-0.04	0.927699	-0.21	0.786897	-0.66	0.699299	-0.81	0.6773	-0.84	1.02577	0.07	0.851533	-0.49	0.751457	-0.73	0.734829
ENSP00000425730	PHF17	PHF17 Q6IE81 "Protein Jade-1 "	0.81	-0.6	1.252	0.63	0.695	-0.82	0.783	-0.67	0.707	-0.8	0.963	-0.12	1.51302	0.67	2.4045	0.92	1.41953	0.59	0.728283	-0.55	0.733883	-0.54	1.45573	0.63	2.34091	0.92	1.42755	0.6	0.701071	-0.6	0.723451	-0.56	0.885661	-0.36	1.22218	0.58	0.571653	-0.92	0.826318	-0.56	0.829815	-0.55	1.12061	0.33	0.519785	-0.94	0.760213
ENSP00000218343	PHF16	PHF16 Q92613 "Protein Jade-3 "	0.923	-0.25	0.984	-0.05	0.769	-0.7	0.881	-0.4	0.915	-0.28	0.964	-0.12
ENSP00000341280	JARID2	JARID2 Q92833 "Protein Jumonji "	1.272	0.66	0.92	-0.26	0.947	-0.17	1.207	0.55	1.101	0.31	0.718	-0.78
ENSP00000333350	JRKL	JRKL Q9Y4A0 "Jerky protein homolog-like "	1.007	0.02	0.986	-0.04	0.649	-0.87	0.907	-0.31	1.088	0.27	1.035	0.11
ENSP00000382204	JMJD1C	JMJD1C Q15652 "Probable JmjC domain-containing histone demethylation protein 2C "	1.105	0.32	1.166	0.47	0.801	-0.63	0.906	-0.31	0.841	-0.52	1	0
ENSP00000262013	SPAG9	SPAG9 O60271 "C-Jun-amino-terminal kinase-interacting protein 4 "	0.543	-0.94	0.745	-0.74	0.808	-0.61	0.677	-0.84	0.757	-0.72	0.594	-0.92
ENSP00000303315	JUNB	JUNB P17275 "Transcription factor jun-B "	1.51	0.86	0.948	-0.17	2.98	0.98	1.117	0.35	1.39	0.78	1.174	0.49	1.1538	0.28	1.16668	0.3	1.35464	0.53	1.03029	0.05	1.17814	0.31	1.20765	0.35	1.26284	0.43	1.47584	0.64	1.03922	0.06	1.26311	0.43	2.25203	0.96	1.7356	0.92	1.45294	0.83	1.62668	0.9	1.55419	0.87	1.17216	0.48	0.9731	-0.07	1.10232
ENSP00000252818	JUND	JUND P17535 "Transcription factor jun-D "	1.467	0.84	1.574	0.88	1.522	0.86	1.183	0.51	1.446	0.82	1.154	0.44																					1.75066	0.92	2.39225	0.96	1.96891	0.94	1.46056	0.83	1.59164	0.88	2.11545	0.95	1.72854	0.92	1.29729
ENSP00000380982	KIAA0020	KIAA0020 Q15397 "Pumilio domain-containing protein KIAA0020 "	0.838	-0.53	1.119	0.35	0.794	-0.64	0.863	-0.46	0.895	-0.35	0.966	-0.11	1.04078	0.07	0.807194	-0.4	1.2041	0.35	0.818278	-0.37	0.946109	-0.1	0.842717	-0.32	0.650799	-0.69	1.01766	0.03	0.657496	-0.67	0.781761	-0.45	0.939108	-0.18	1.34575	0.74	0.860044	-0.45	1.68202	0.91	0.753593	-0.72	1.05745	0.15	0.669886	-0.85	1.32743
ENSP00000377722	KIAA0240	KIAA0240 Q6AI39 "Uncharacterized protein KIAA0240 "	0.738	-0.75	0.7	-0.81	0.981	-0.06	0.824	-0.57	0.987	-0.04	0.634	-0.88	1.03467	0.06	1.4453	0.62	1.61412	0.74	1.49924	0.66	1.21663	0.36	0.566214	-0.81	0.800316	-0.41	0.923263	-0.15	0.820873	-0.37	0.682154	-0.64	1.09405	0.26	1.3007	0.7	1.74534	0.92	1.34021	0.74	1.28187	0.67	1.49137	0.85	1.98454	0.95	1.54188
ENSP00000357304	KIAA0907	KIAA0907 Q7Z7F0 "UPF0469 protein KIAA0907 "	1.302	0.7	1.044	0.14	1.015	0.04	1.057	0.17	1.122	0.36	0.741	-0.75																					0.837058	-0.53	1.46813	0.84	1.04714	0.13	0.728557	-0.77	0.933193	-0.19	1.59395	0.88	1.12784	0.35	0.812208
ENSP00000368447	KIAA1704	KIAA1704 Q8IXQ4 "Uncharacterized protein KIAA1704 "	1.203	0.55	1.065	0.2	1.081	0.24	0.998	0	1.245	0.62	1.21	0.56	0.901602	-0.2	1.37835	0.56	0.802323	-0.41	1.67596	0.77	1.08227	0.14	0.707167	-0.59	1.0951	0.17	0.66326	-0.67	1.32863	0.5	0.872595	-0.26	0.945874	-0.15	1.4185	0.8	0.733519	-0.76	0.5731	-0.92	1.06202	0.17	1.55861	0.87	0.799265	-0.63	0.631838
ENSP00000316681	KIAA1731	KIAA1731 Q9C0D2 "Centrosomal protein KIAA1731 "	0.922	-0.26	1.068	0.21	1.003	0	0.931	-0.22	1.234	0.6	1.208	0.56
ENSP00000310670	KIAA1967	KIAA1967 Q8N163 "DBIRD complex subunit KIAA1967 "	0.321	-0.99	0.353	-0.98	0.709	-0.8	0.367	-0.98	0.706	-0.8	0.349	-0.98	0.393571	-0.93	0.436185	-0.92	0.457588	-0.9	0.385946	-0.94	0.369374	-0.94	0.414035	-0.92	0.471178	-0.89	0.516883	-0.85	0.397495	-0.93	0.397897	-0.93	0.778052	-0.68	0.895451	-0.32	0.960515	-0.11	0.631372	-0.88	1.07762	0.21	1.19973	0.54	1.29073	0.69	0.862557
ENSP00000269576	KRT10	KRT10 P13645 "Keratin, type I cytoskeletal 10 "	3.437	0.99	1.477	0.84	3.287	0.99	2.089	0.96	1.771	0.94	2.898	0.98	0.963932	-0.06	1.53541	0.68	0.33522	-0.95	0.220259	-0.98	0.636327	-0.71	1.63361	0.75	2.633	0.94	0.593803	-0.78	0.373474	-0.94	1.10491	0.19	1.04125	0.11	0.835773	-0.53	2.32164	0.96	1.33542	0.73	0.903285	-0.29	0.658913	-0.86	2.06356	0.95	1.03506
ENSP00000167586	KRT14	KRT14 P02533 "Keratin, type I cytoskeletal 14 "	0.785	-0.66	0.815	-0.59	1.142	0.41	0.901	-0.33	0.912	-0.29	0.889	-0.37																					0.950999	-0.14	0.619779	-0.89	1.26813	0.66	0.81746	-0.58	0.954461	-0.13	0.608723	-0.9	1.23515	0.61	0.805598
ENSP00000254043	KRT15	KRT15 P19012 "Keratin, type I cytoskeletal 15 "	0.718	-0.78	0.571	-0.93	0.813	-0.6	0.648	-0.87	1.021	0.06	0.815	-0.59
ENSP00000301653	KRT16	KRT16 P08779 "Keratin, type I cytoskeletal 16 "	2.431	0.98	2.866	0.98	5.932	0.99	2.784	0.98	2.42	0.98	1.629	0.9
ENSP00000308452	KRT17	KRT17 Q04695 "Keratin, type I cytoskeletal 17 "	2.555	0.98	1.829	0.94	6.556	0.99	1.77	0.94	1.486	0.85	1.569	0.88
ENSP00000373487	KRT18	KRT18 P05783 "Keratin, type I cytoskeletal 18 "	0.821	-0.57	0.637	-0.88	0.909	-0.3	0.647	-0.87	0.822	-0.57	0.864	-0.45
ENSP00000355124	KRT19	KRT19 P08727 "Keratin, type I cytoskeletal 19 "	0.786	-0.66	0.669	-0.85	1.118	0.35	0.811	-0.6	0.763	-0.71	0.948	-0.17
ENSP00000246662	KRT9	KRT9 P35527 "Keratin, type I cytoskeletal 9 "	2.582	0.98	2.334	0.97	5.65	0.99	3.208	0.99	2.137	0.96	2.216	0.97	1.23126	0.38	0.94741	-0.09	0.777482	-0.46	0.734253	-0.54	0.939731	-0.11	1.04364	0.08	0.777594	-0.46	0.680868	-0.64	0.613041	-0.75	0.806204	-0.4	2.01422	0.95	0.974833	-0.07	4.24904	0.99	1.10567	0.29	2.05705	0.95	0.91685	-0.24	4.30244	0.99	1.05685
ENSP00000310861	KRT2	KRT2 P35908 "Keratin, type II cytoskeletal 2 epidermal "	2.645	0.98	1.81	0.94	2.926	0.98	2.359	0.97	1.791	0.94	3.105	0.99	0.616338	-0.74	0.996289	0	0.600597	-0.77	0.524452	-0.85	0.291798	-0.97	0.659211	-0.67	1.1062	0.19	0.689202	-0.62	0.575102	-0.8	0.334375	-0.95	1.46589	0.83	1.3897	0.78	1.64089	0.9	1.15954	0.44	1.50579	0.86	1.37916	0.77	1.64112	0.9	1.15465
ENSP00000252244	KRT1	KRT1 P04264 "Keratin, type II cytoskeletal 1 "	2.827	0.98	2.173	0.96	4.876	0.99	2.558	0.98	1.969	0.96	2.214	0.97	0.986235	-0.02	0.791879	-0.43	0.736657	-0.53	0.625368	-0.72	0.79542	-0.42	1.02878	0.05	0.825148	-0.36	0.773535	-0.47	0.634772	-0.71	0.837005	-0.33	1.75437	0.92	1.00134	0	3.0423	0.98	0.809836	-0.61	2.21537	0.96	1.15879	0.44	4.01711	0.98	0.933727
ENSP00000252242	KRT5	KRT5 P13647 "Keratin, type II cytoskeletal 5 "	3.783	0.99	2.163	0.96	5.772	0.99	2.948	0.98	1.686	0.92	1.982	0.96
ENSP00000252252	KRT6B	KRT6B P04259 "Keratin, type II cytoskeletal 6B "	3.445	0.99	3.633	0.99	7.686	0.99	3.107	0.99	2.228	0.97	1.796	0.94
ENSP00000252245	KRT75	KRT75 O95678 "Keratin, type II cytoskeletal 75 "	0.979	-0.06	0.911	-0.3	1.862	0.95	0.906	-0.31	0.929	-0.23	0.915	-0.28
ENSP00000362548	AK2	AK2 P54819 "Adenylate kinase 2, mitochondrial "	1.505	0.86	1.225	0.59	1.402	0.79	1.779	0.94	1.079	0.24	1.509	0.86	0.801683	-0.41	1.49151	0.65	1.90408	0.85	1.42336	0.6	1.29041	0.47	1.02653	0.04	1.95333	0.86	2.74236	0.95	1.85601	0.84	1.35149	0.53	1.97159	0.95	2.2458	0.96	1.52178	0.86	3.44204	0.98	1.84559	0.93	2.04697	0.95	1.38025	0.77	3.20589
ENSP00000371230	AK3	AK3 Q9UIJ7 "GTP:AMP phosphotransferase, mitochondrial "	1.052	0.16	1.171	0.48	1.1	0.3	1.319	0.72	1.24	0.61	1.306	0.71	1.1925	0.33	1.05592	0.09	2.38216	0.92	1.74236	0.8	1.04075	0.07	1.17666	0.31	1.04805	0.08	2.38098	0.92	1.69507	0.78	1.04995	0.09
ENSP00000322175	AK4	AK4 P27144 "Adenylate kinase isoenzyme 4, mitochondrial "	1.237	0.61	0.867	-0.44	0.961	-0.13	0.789	-0.65	1.157	0.45	1.416	0.8
ENSP00000314153	ZBTB33	ZBTB33 Q86T24 "Transcriptional regulator Kaiso "	0.916	-0.28	0.702	-0.81	0.952	-0.16	0.647	-0.87	1.151	0.44	0.928	-0.24
ENSP00000461812	KANSL1	KANSL1 Q7Z3B3 "KAT8 regulatory NSL complex subunit 1 "	1.123	0.36	0.816	-0.59	0.842	-0.52	0.876	-0.41	1.013	0.04	0.753	-0.73	0.40226	-0.93	0.480834	-0.88	0.496216	-0.87	0.442096	-0.91	0.528216	-0.85	0.870526	-0.27	0.99224	-0.01	1.03733	0.06	0.888364	-0.23	1.1233	0.23
ENSP00000351410	PRKAR1A	PRKAR1A P10644 "cAMP-dependent protein kinase type I-alpha regulatory subunit "	0.622	-0.89	1.006	0.01	0.998	0	0.778	-0.68	0.745	-0.74	1.583	0.88	1.51678	0.67	1.22698	0.38	0.916554	-0.16	1.17881	0.32	1.03752	0.06	0.920231	-0.15	0.751687	-0.5	0.590792	-0.78	0.717168	-0.57	0.645145	-0.69
ENSP00000265717	PRKAR2B	PRKAR2B P31323 "cAMP-dependent protein kinase type II-beta regulatory subunit "	0.773	-0.69	0.602	-0.91	0.907	-0.31	0.791	-0.65	0.795	-0.64	0.645	-0.88
ENSP00000309591	PRKACA	PRKACA P17612 "cAMP-dependent protein kinase catalytic subunit alpha "	0.694	-0.82	0.641	-0.88	0.845	-0.51	0.784	-0.66	0.704	-0.8	0.624	-0.89
ENSP00000456712	KAT2A	KAT2A Q92830 "Histone acetyltransferase KAT2A "	1.375	0.77	1.047	0.14	1.343	0.74	1.181	0.5	1.654	0.91	1.011	0.03
ENSP00000263754	KAT2B	KAT2B Q92831 "Histone acetyltransferase KAT2B "	1.301	0.7	1.462	0.83	1.087	0.27	1.184	0.51	0.83	-0.55	1.068	0.21
ENSP00000265713	KAT6A	KAT6A Q92794 "Histone acetyltransferase KAT6A "	0.643	-0.88	0.841	-0.52	0.695	-0.82	0.687	-0.83	0.693	-0.82	0.942	-0.19																					0.527145	-0.94	1.19128	0.52	0.643405	-0.87	0.798517	-0.63	0.612013	-0.9	1.39402	0.79	0.729702	-0.77	0.920235
ENSP00000259021	KAT7	KAT7 O95251 "Histone acetyltransferase KAT7 "	0.896	-0.34	0.971	-0.09	0.85	-0.49	0.806	-0.61	0.929	-0.23	1.07	0.22	1.23748	0.39	1.12793	0.24	0.969468	-0.05	1.76179	0.81	1.36942	0.55	0.724447	-0.56	0.677376	-0.64	0.611387	-0.75	1.03099	0.05	0.82245	-0.36	0.821286	-0.58	1.0671	0.19	1.01421	0.04	0.783111	-0.67	0.863527	-0.43	1.09961	0.28	1.0355	0.1	0.810101
ENSP00000219797	KAT8	KAT8 Q9H7Z6 "Histone acetyltransferase KAT8 "	1.287	0.68	1.214	0.57	1.092	0.28	1.013	0.04	1.318	0.72	1.32	0.72	1.26319	0.43	0.198488	-0.98	0.821669	-0.36	1.36641	0.55	0.490191	-0.88	2.45678	0.93	0.390621	-0.94	1.67034	0.77	2.65892	0.94	0.976808	-0.04	0.811145	-0.61	1.15886	0.44	0.7403	-0.75	0.922689	-0.23	0.688437	-0.83	0.962504	-0.11	0.60975	-0.9	0.768946
ENSP00000354848	KIAA1279	KIAA1279 Q96EK5 "KIF1-binding protein "	0.847	-0.5	0.699	-0.81	0.91	-0.3	0.895	-0.35	0.848	-0.5	0.801	-0.63
ENSP00000261798	CSNK1A1	CSNK1A1 Q71TU5;D6REM4 "Casein kinase 1, alpha 1, isoform CRA_g; Casein kinase I isoform alpha; cDNA FLJ56335, highly similar to Casein kinase I isoform alpha ";"Casein kinase I isoform alpha "	0.71	-0.79	0.658	-0.86	0.818	-0.58	0.711	-0.79	1.007	0.02	0.671	-0.85	0.614309	-0.75	0.56651	-0.81	0.513169	-0.86	0.516401	-0.85	0.440756	-0.91	0.753532	-0.5	0.703145	-0.6	0.657937	-0.67	0.633761	-0.71	0.553934	-0.82
ENSP00000367074	CSNK1A1	CSNK1A1 P48729 "Casein kinase I isoform alpha "	1.237	0.61	1.186	0.51	1.067	0.21	1.188	0.52	1.143	0.42	0.855	-0.48
ENSP00000366694	KCTD12	KCTD12 Q96CX2 "BTB/POZ domain-containing protein KCTD12 "	0.517	-0.95			1.223	0.58	0.811	-0.6	0.545	-0.94
ENSP00000352941	KCTD18	KCTD18 Q6PI47 "BTB/POZ domain-containing protein KCTD18 "	1.018	0.05	0.738	-0.75	0.783	-0.67	0.791	-0.65	0.904	-0.32	0.736	-0.76
ENSP00000299198	CKB	CKB P12277 "Creatine kinase B-type "	0.737	-0.76	0.766	-0.71	0.906	-0.31	0.823	-0.57	0.939	-0.2	0.79	-0.65
ENSP00000439072	KDM1A	KDM1A F6S0T5 "Lysine-specific histone demethylase 1A "	1.038	0.12	0.944	-0.19	0.756	-0.73	0.889	-0.37	0.935	-0.21	0.799	-0.63																					0.955652	-0.13	1.01297	0.03	1.44601	0.82	1.09311	0.25	1.11883	0.33	1.15835	0.43	1.61966	0.9	1.25435
ENSP00000432786	KDM2A	KDM2A Q9Y2K7 "Lysine-specific demethylase 2A "	1.262	0.65	1.05	0.15	1.098	0.3	0.996	-0.01	1.206	0.55	1.101	0.31	1.05353	0.09	1.2997	0.47	1.04949	0.09	1.26675	0.43	1.04902	0.08	0.820271	-0.37	1.00055	0	0.850885	-0.31	0.984312	-0.03	0.84034	-0.33	1.07738	0.21	0.771402	-0.7	1.05629	0.15	1.07284	0.2	1.23755	0.61	0.860782	-0.45	1.17203	0.48	1.20378
ENSP00000386660	KDM3A	KDM3A Q9Y4C1 "Lysine-specific demethylase 3A "	1.397	0.79	0.919	-0.27	1.062	0.19	0.877	-0.41	1.341	0.74	1.121	0.36
ENSP00000326563	KDM3B	KDM3B Q7LBC6 "Lysine-specific demethylase 3B "	0.782	-0.67	0.908	-0.31	0.79	-0.65	0.772	-0.69	0.89	-0.37	0.703	-0.81	1.2021	0.34	1.19801	0.34	0.999073	0	1.20761	0.35	0.977348	-0.04	0.889173	-0.23	0.891197	-0.22	0.763276	-0.48	0.887268	-0.24	0.728547	-0.55	0.938679	-0.18	0.903745	-0.29	0.894367	-0.33	0.720828	-0.78	0.893357	-0.33	0.839079	-0.52	0.825262	-0.57	0.67175
ENSP00000361473	KDM4A	KDM4A O75164 "Lysine-specific demethylase 4A "	2.44	0.98	1.025	0.08	0.803	-0.62	1.052	0.16	2.37	0.97	1.424	0.81																					2.46391	0.97	1.43932	0.82	1.38579	0.78	0.577532	-0.92	3.59846	0.98	2.05711	0.95	1.96412	0.94	0.828215
ENSP00000382688	KDM5A	KDM5A P29375 "Lysine-specific demethylase 5A "	1.151	0.44	1.135	0.39	1.132	0.39	1.218	0.57	1.274	0.66	1.131	0.38																					0.704344	-0.8	1.08123	0.22	0.843676	-0.51	0.845552	-0.51	0.861904	-0.44	1.29103	0.69	1.00989	0.02	1.01703
ENSP00000356234	KDM5B	KDM5B Q9UGL1 "Lysine-specific demethylase 5B "	1.778	0.94	1.131	0.38	1.012	0.03	1.546	0.87	1.489	0.85	1.116	0.34
ENSP00000171111	KEAP1	KEAP1 Q14145 "Kelch-like ECH-associated protein 1 "	1.282	0.67	1.196	0.53	0.901	-0.33	1.143	0.42	1.084	0.25	1.028	0.09
ENSP00000313829	KHDRBS1	KHDRBS1 Q07666 "KH domain-containing, RNA-binding, signal transduction-associated protein 1 "	0.748	-0.74	0.563	-0.94	0.819	-0.58	0.635	-0.88	0.885	-0.38	0.63	-0.89	0.777962	-0.46	0.676228	-0.65	0.896167	-0.21	0.908109	-0.18	0.805825	-0.4	0.51983	-0.85	0.458097	-0.9	0.625341	-0.72	0.608117	-0.76	0.547894	-0.83	1.14746	0.41	1.5006	0.85	1.76871	0.92	1.15123	0.42	1.38175	0.77	1.76481	0.92	2.10236	0.95	1.36393
ENSP00000348108	KHDRBS3	KHDRBS3 O75525 "KH domain-containing, RNA-binding, signal transduction-associated protein 3 "	0.384	-0.98	0.129	-0.99	0.767	-0.7	0.145	-0.99	1.099	0.3	0.136	-0.99
ENSP00000378356	KIF20A	KIF20A O95235 "Kinesin-like protein KIF20A "	0.917	-0.28	1.093	0.28	0.93	-0.23	1.56	0.88	0.736	-0.76	0.717	-0.78
ENSP00000357643	MKI67	MKI67 P46013 "Antigen KI-67 "	0.434	-0.97	0.617	-0.9	0.442	-0.97	0.876	-0.41	0.446	-0.97	0.323	-0.99
ENSP00000160827	KIF22	KIF22 Q14807 "Kinesin-like protein KIF22 "	0.676	-0.84	2.001	0.96	0.781	-0.67	2.619	0.98	1.102	0.31	0.82	-0.57	2.29661	0.92	2.43603	0.93	1.16758	0.3	3.36043	0.96	1.35847	0.53	1.26682	0.43	1.38065	0.56	0.662998	-0.67	1.78825	0.82	0.749118	-0.51
ENSP00000385622	KIF2A	KIF2A O00139 "Kinesin-like protein KIF2A "	0.811	-0.6	0.767	-0.7	0.728	-0.77	0.896	-0.34	0.656	-0.87	0.705	-0.8	1.0306	0.05	1.05653	0.1	1.155	0.28	0.905609	-0.19	1.07579	0.13	1.06174	0.11	1.08174	0.14	1.24466	0.41	0.929572	-0.13	1.10294	0.19	0.734115	-0.76	0.903281	-0.29	1.10293	0.29	0.97525	-0.07	0.794963	-0.64	0.978048	-0.06	1.13675	0.37	1.03984
ENSP00000361298	KIF2C	KIF2C Q99661 "Kinesin-like protein KIF2C "	0.783	-0.67	1.034	0.1	0.771	-0.7	1.109	0.33	0.991	-0.03	0.645	-0.88	1.26114	0.43	1.21948	0.37	0.876215	-0.26	1.05937	0.1	0.777323	-0.46	1.27404	0.44	1.22705	0.38	0.930868	-0.13	1.05752	0.1	0.792351	-0.43
ENSP00000363524	KIF4A	KIF4A O95239 "Chromosome-associated kinesin KIF4A "	0.545	-0.94	0.789	-0.65	0.596	-0.91	0.881	-0.4	0.635	-0.88	0.678	-0.84	0.948512	-0.09	1.1938	0.33	0.877784	-0.25	1.09232	0.16	0.701645	-0.6	1.01177	0.02	1.28595	0.46	0.969548	-0.05	1.1632	0.29	0.757549	-0.49
ENSP00000393963	KIFC1	KIFC1 Q9BW19 "Kinesin-like protein KIFC1 "	0.73	-0.77	0.952	-0.16	0.722	-0.78	1.629	0.9	1.209	0.56	0.757	-0.72	1.19482	0.33	1.06958	0.12	0.790219	-0.43	1.05319	0.09	1.03758	0.06	1.08173	0.14	0.985919	-0.02	0.756072	-0.49	0.940533	-0.11	0.960732	-0.07
ENSP00000368881	KIN	KIN O60870 "DNA/RNA-binding protein KIN17 "	0.923	-0.25	1.015	0.04	0.941	-0.2	0.774	-0.69	1.061	0.19	1.005	0.01	0.638336	-0.71	0.782697	-0.45	0.707072	-0.59	0.85783	-0.29	0.646638	-0.69	0.708178	-0.59	0.878636	-0.25	0.819909	-0.37	0.952177	-0.09	0.735019	-0.54
ENSP00000307078	KIF5B	KIF5B P33176 "Kinesin-1 heavy chain "	0.926	-0.24	1.046	0.14	0.927	-0.24	1.08	0.24	0.911	-0.3	1.045	0.14
ENSP00000302456	KLF13	KLF13 Q9Y2Y9 "Krueppel-like factor 13 "	0.854	-0.48	0.84	-0.52	0.89	-0.37	1.003	0	1.31	0.71	0.607	-0.91																					0.895894	-0.32	0.787706	-0.66	0.889276	-0.34	1.08983	0.24	1.07628	0.2	0.926057	-0.21	1.03677	0.1	1.28558
ENSP00000439973	KLF16	KLF16 Q9BXK1 "Krueppel-like factor 16 "	0.946	-0.18	1.264	0.65	0.972	-0.09	0.991	-0.03	1.653	0.91	1.322	0.73	1.37103	0.55	1.4147	0.59	1.08246	0.14	1.3503	0.53	1.3245	0.5	1.09177	0.16	1.13991	0.26	0.900965	-0.2	1.07582	0.13	1.08064	0.14	1.24833	0.62	0.851242	-0.49	1.33441	0.73	0.925845	-0.22	1.18177	0.5	0.788612	-0.66	1.22595	0.59	0.860632
ENSP00000261438	KLF3	KLF3 P57682 "Krueppel-like factor 3 "	1.154	0.44	0.843	-0.51	0.872	-0.43	0.946	-0.18	1.01	0.03	0.591	-0.92
ENSP00000332791	KLHL15	KLHL15 Q96M94 "Kelch-like protein 15 "	1.324	0.73	1.113	0.34	1.061	0.19	1.306	0.71	0.864	-0.45	1.428	0.81
ENSP00000456743	KLHL36	KLHL36 Q8N4N3 "Kelch-like protein 36 "	1.12	0.36	1.047	0.14	1.035	0.11	0.781	-0.67	1.182	0.5	1.259	0.64	0.941631	-0.11	1.0155	0.03	0.916148	-0.16	1.32151	0.49	0.654956	-0.68	1.00061	0	1.0919	0.16	1.01756	0.03	1.40501	0.58	0.713084	-0.58
ENSP00000318315	PRKCB	PRKCB P05771 "Protein kinase C beta type "	0.793	-0.65	1.286	0.68	1.41	0.8	0.95	-0.16	1.175	0.49	2.403	0.98
ENSP00000378217	PRKCD	PRKCD Q05655 "Protein kinase C delta type "	2.288	0.97	2.972	0.98	2.093	0.96	3.161	0.99	1.56	0.88	2.991	0.98
ENSP00000459921	PKLR	PKLR B4DPM0;Q16715;B1AVT2 "Pyruvate kinase ";"Pyruvate kinase ";"Pyruvate kinase "	0.727	-0.77	0.74	-0.75	0.698	-0.81	0.784	-0.66	1.107	0.32	0.923	-0.25
ENSP00000320917	KRI1	KRI1 Q8N9T8 "Protein KRI1 homolog "	0.575	-0.93	0.539	-0.95	0.431	-0.97	0.442	-0.97	0.496	-0.96	0.622	-0.89	1.2234	0.37	0.912637	-0.17	1.06296	0.11	1.58959	0.72	0.705177	-0.59	0.83685	-0.33	0.62593	-0.72	0.762771	-0.48	1.09668	0.17	0.48842	-0.88	0.589146	-0.91	0.504861	-0.95	0.850043	-0.49	0.748235	-0.73	0.775461	-0.69	0.612204	-0.9	1.04896	0.13	0.934335
ENSP00000229214	KRR1	KRR1 Q13601 "KRR1 small subunit processome component homolog "	0.88	-0.4	0.922	-0.26	0.635	-0.88	0.791	-0.65	0.69	-0.83	1.246	0.62	0.98396	-0.03	1.0158	0.03	1.28056	0.45	1.78765	0.82	0.900225	-0.2	0.660935	-0.67	0.690987	-0.62	0.882941	-0.25	1.20849	0.35	0.624935	-0.73	0.899129	-0.31	1.71724	0.92	2.19296	0.96	2.02142	0.95	0.713716	-0.79	1.32982	0.72	1.71114	0.92	1.56262
ENSP00000333896	RPS6KA4	RPS6KA4 O75676 "Ribosomal protein S6 kinase alpha-4 "	2.034	0.96	2.296	0.97	2.095	0.96	1.088	0.27	1.318	0.72	1.924	0.95	1.40688	0.58	0.587793	-0.78	1.16528	0.29	0.661096	-0.67	1.28103	0.45	2.25062	0.91	0.951458	-0.09	1.94842	0.86	1.05811	0.1	2.09966	0.89	0.45679	-0.96	0.471996	-0.95	0.451738	-0.96	0.584798	-0.92	0.442897	-0.96	0.448357	-0.96	0.429807	-0.96	0.556467
ENSP00000308413	RPS6KB2	RPS6KB2 Q9UBS0 "Ribosomal protein S6 kinase beta-2 "	1.012	0.03	0.779	-0.67	1.121	0.36	0.69	-0.83	0.994	-0.01	1.502	0.85
ENSP00000364907	SYK	SYK P43405 "Tyrosine-protein kinase SYK "	0.95	-0.16	0.964	-0.12	1.284	0.68	1.177	0.49	0.796	-0.64	1.018	0.05
ENSP00000269373	FN3KRP	FN3KRP Q9HA64 "Ketosamine-3-kinase "	0.709	-0.8	0.685	-0.83	0.696	-0.82	0.82	-0.57	0.672	-0.85	0.754	-0.73
ENSP00000304802	DTYMK	DTYMK P23919 "Thymidylate kinase "	1.177	0.49	1	0	1.294	0.69	1.359	0.76	1.415	0.8	1.059	0.18
ENSP00000360676	KTI12	KTI12 Q96EK9 "Protein KTI12 homolog "	1.11	0.33	1.289	0.68	1.472	0.84	0.994	-0.01	1.297	0.69	1.203	0.55
ENSP00000378725	KTN1	KTN1 Q86UP2 "Kinectin "	0.978	-0.07	0.737	-0.76	0.954	-0.15	0.946	-0.18	0.91	-0.3	0.739	-0.75
ENSP00000465432	C19orf53	C19orf53 NP_054766.1 "leydig cell tumor 10 kDa protein homolog "	1.057	0.17	1.07	0.22	0.916	-0.28	0.913	-0.29	0.926	-0.24	1.702	0.92	1.59495	0.72	1.33449	0.51	1.65808	0.76	1.85822	0.84	1.73885	0.8	1.10644	0.19	0.925326	-0.14	1.20097	0.34	1.28706	0.46	1.22612	0.38	0.79111	-0.65	1.09395	0.26	1.04479	0.12	1.02393	0.07	0.8803	-0.37	1.19281	0.52	1.13735	0.37	1.12508
ENSP00000261893	LACTB	LACTB P83111 "Serine beta-lactamase-like protein LACTB, mitochondrial "	1.461	0.83	1.395	0.78	2.183	0.97	1.054	0.17	0.87	-0.43	2.018	0.96	1.65657	0.76	1.84243	0.83	1.38341	0.56	2.17675	0.9	1.95125	0.86	1.67935	0.77	1.88992	0.84	1.46585	0.64	2.20782	0.9	2.0267	0.88
ENSP00000349923	LAGE3	LAGE3 Q14657 "L antigen family member 3 "	0.769	-0.7	0.868	-0.44	0.749	-0.74	0.684	-0.83	0.803	-0.62	0.752	-0.73
ENSP00000333298	LAMP1	LAMP1 P11279 "Lysosome-associated membrane glycoprotein 1 "	1.173	0.49	0.938	-0.21	1.096	0.29	2.101	0.96	1.061	0.19	1.066	0.2	1.20283	0.34	1.66754	0.77	5.64247	0.98	1.08177	0.14	1.91718	0.85	0.548717	-0.83	0.769739	-0.47	2.69044	0.94	0.493744	-0.88	0.896089	-0.21
ENSP00000266732	TMPO	TMPO P42166 "Lamina-associated polypeptide 2, isoform alpha Thymopoietin Thymopentin"	0.963	-0.12	0.816	-0.59	0.672	-0.85	0.867	-0.44	0.746	-0.74	0.78	-0.67	1.41893	0.59	0.841685	-0.33	1.13696	0.25	1.05201	0.09	0.866616	-0.28	1.38966	0.57	0.843159	-0.32	1.19435	0.33	1.05725	0.1	0.887135	-0.24	0.858459	-0.46	1.2943	0.69	1.56582	0.88	2.16854	0.96	0.923956	-0.22	1.36992	0.76	1.6616	0.9	2.42531
ENSP00000450627	TMPO	TMPO P42167 "Lamina-associated polypeptide 2, isoforms beta/gamma Thymopoietin Thymopentin"	0.826	-0.56	0.767	-0.7	0.925	-0.25	0.964	-0.12	0.947	-0.17	0.509	-0.96	1.86055	0.84	1.83131	0.83	1.44163	0.62	1.59043	0.72	1.74753	0.8	0.990388	-0.02	0.975915	-0.04	0.792574	-0.43	0.835862	-0.33	0.925164	-0.14	1.37364	0.77	1.72491	0.92	1.49694	0.85	1.34351	0.74	1.31275	0.71	1.61353	0.89	1.38437	0.78	1.26136
ENSP00000326128	LARP4B	LARP4B Q92615 "La-related protein 4B "	0.916	-0.28	0.818	-0.58	1.024	0.07	1.341	0.74	0.793	-0.65	0.654	-0.87
ENSP00000344950	LARP7	LARP7 Q4G0J3 "La-related protein 7 "	1.176	0.49	1.232	0.6	1.167	0.47	0.847	-0.5	1.218	0.57	1.282	0.67	1.016	0.03	1.13738	0.25	0.813844	-0.38	1.06033	0.11	1.2005	0.34	0.951085	-0.09	1.07107	0.12	0.796076	-0.42	0.990641	-0.02	1.15477	0.28	1.01052	0.03	1.51685	0.86	0.779438	-0.67	0.823549	-0.57	1.1481	0.41	1.60674	0.89	0.812629	-0.6	0.917354
ENSP00000363944	LAS1L	LAS1L Q9Y4W2 "Ribosomal biogenesis protein LAS1L "	1.393	0.78	1.169	0.48	1.084	0.25	1.13	0.38	1.261	0.64	1.429	0.81	0.562652	-0.81	0.529113	-0.84	0.679884	-0.64	0.692967	-0.62	0.720352	-0.57	0.797098	-0.42	0.752732	-0.5	1.01512	0.02	0.980683	-0.03	1.05264	0.09	1.67917	0.91	1.33905	0.74	1.05638	0.15	1.02199	0.06	1.73041	0.92	1.31836	0.72	1.03156	0.09	1.00908
ENSP00000325240	LASP1	LASP1 Q14847 "LIM and SH3 domain protein 1 "	0.619	-0.9	0.584	-0.92	0.858	-0.47	1.083	0.25	0.59	-0.92	0.587	-0.92																					1.05087	0.14	1.02292	0.07	1.47781	0.84	1.60023	0.89	0.700918	-0.81	0.670828	-0.85	1.01124	0.03	1.0474
ENSP00000260956	SSB	SSB P05455 "Lupus La protein "	0.835	-0.54	0.754	-0.73	1.01	0.03	0.728	-0.77	1.095	0.29	0.828	-0.56	0.362266	-0.95	0.558194	-0.82	0.396188	-0.93	0.35841	-0.95	0.38406	-0.94	0.774603	-0.47	1.18942	0.33	0.850816	-0.31	0.746915	-0.51	0.700727	-0.6
ENSP00000272163	LBR	LBR Q14739 "Lamin-B receptor "	2.168	0.96	1.716	0.92	1.301	0.7	1.696	0.92	1.878	0.95	2.027	0.96	2.11914	0.89	2.77558	0.95	0.893049	-0.22	1.27424	0.44	1.78151	0.81	2.03703	0.88	2.65883	0.94	0.889719	-0.23	1.23194	0.38	1.73928	0.8	1.47084	0.84	0.945319	-0.15	1.0811	0.22	0.817495	-0.58	1.35185	0.75	0.86536	-0.42	0.9677	-0.09	0.746349
ENSP00000347005	LUC7L2	LUC7L2 Q9Y383 "Putative RNA-binding protein Luc7-like 2 "	0.856	-0.48	1.205	0.55	0.957	-0.14	0.792	-0.65	0.89	-0.37	0.972	-0.09	1.1428	0.26	1.44434	0.62	1.13407	0.25	1.47259	0.64	1.57403	0.71	0.84474	-0.32	1.08052	0.14	0.876678	-0.26	1.08897	0.16	1.19331	0.33	1.28964	0.69	2.09994	0.95	1.8838	0.93	1.01731	0.05	1.42385	0.8	2.2458	0.96	2.02478	0.95	1.10239
ENSP00000231368	LNPEP	LNPEP Q9UIQ6 "Leucyl-cystinyl aminopeptidase Leucyl-cystinyl aminopeptidase, pregnancy serum form"	1.45	0.83	1.777	0.94	1.718	0.92	1.874	0.95	1.84	0.94	1.751	0.93
ENSP00000046794	LCP2	LCP2 Q13094 "Lymphocyte cytosolic protein 2 "	1.279	0.67	1.478	0.84	1.286	0.68	1.375	0.77	1.119	0.35	2.079	0.96																					1.15346	0.42	0.985504	-0.04	0.941277	-0.17	1.89621	0.94	1.00591	0.01	0.832525	-0.54	0.789941	-0.66	1.63627
ENSP00000379386	LDHB	LDHB P07195 "L-lactate dehydrogenase B chain "	1.005	0.01	1.1	0.3	1.113	0.34	1.288	0.68	0.995	-0.01	1.171	0.48
ENSP00000215909	LGALS1	LGALS1 P09382 "Galectin-1 "	1.009	0.02	1.759	0.93	1.861	0.95	3.637	0.99	1.366	0.76	2.222	0.97	1.30918	0.48	0.768544	-0.47	0.653745	-0.68	12.9324	0.99	3.50702	0.97	1.32607	0.5	0.801785	-0.41	0.705067	-0.59	12.5497	0.99	3.46713	0.97	2.2738	0.96	1.14575	0.4	2.62418	0.97	1.12348	0.34	1.83213	0.93	0.906376	-0.29	2.06175	0.95	0.881375
ENSP00000378856	LGALS9	LGALS9 O00182 "Galectin-9 "	2.027	0.96	2.713	0.98	1.818	0.94	1.438	0.82	2.093	0.96	2.498	0.98	1.26489	0.43	1.04401	0.08	1.42833	0.6	0.913441	-0.17	1.77891	0.81	1.30288	0.48	1.0893	0.16	1.53834	0.69	0.942279	-0.11	1.87829	0.84	1.91493	0.94	0.923743	-0.22	1.52058	0.86	1.84946	0.93	1.37274	0.77	0.648024	-0.87	1.05785	0.15	1.30183
ENSP00000293760	LEMD2	LEMD2 Q8NC56 "LEM domain-containing protein 2 "	1.326	0.73	1.042	0.13	1.331	0.73	1.229	0.59	1.454	0.83	1.24	0.61	1.03241	0.05	1.51012	0.67	1.12508	0.23	1.04803	0.08	1.74977	0.8	1.03571	0.06	1.5344	0.68	1.15152	0.27	1.04961	0.09	1.79116	0.82	1.35144	0.75	1.56449	0.87	1.11184	0.31	1.55658	0.87	1.43323	0.81	1.61328	0.89	1.14166	0.39	1.61848
ENSP00000222224	LENG1	LENG1 Q96BZ8 "Leukocyte receptor cluster member 1 "	0.944	-0.19	0.673	-0.85	0.789	-0.65	0.815	-0.59	0.887	-0.37	0.686	-0.83																					0.708671	-0.8	0.828114	-0.56	0.691714	-0.82	0.881733	-0.37	0.975849	-0.07	1.11555	0.32	0.923689	-0.22	1.19009
ENSP00000299601	LEO1	LEO1 Q8WVC0 "RNA polymerase-associated protein LEO1 "	1.029	0.09	1.102	0.31	1.007	0.02	0.998	0	1.073	0.22	1.003	0	0.980104	-0.03	1.14532	0.26	0.566337	-0.81	0.840736	-0.33	0.682044	-0.64	0.641097	-0.7	0.758364	-0.49	0.393606	-0.93	0.551541	-0.82	0.458008	-0.9
ENSP00000305653	LETM1	LETM1 O95202 "LETM1 and EF-hand domain-containing protein 1, mitochondrial "	1.495	0.85	1.202	0.55	1.389	0.78	1.544	0.87	1.047	0.14	1.094	0.28	1.434	0.61	1.3734	0.55	3.96826	0.98	1.81664	0.83	1.41153	0.59	1.54988	0.69	1.51762	0.67	4.46774	0.98	1.95751	0.86	1.58647	0.72	1.52951	0.87	1.38201	0.77	1.86386	0.93	2.40426	0.96	1.63546	0.9	1.45241	0.83	1.93405	0.94	2.57457
ENSP00000378787	SPN	SPN P16150 "Leukosialin "	1.306	0.71	1.078	0.24	1.95	0.96	1.978	0.96	1.477	0.84	1.721	0.92	0.501767	-0.87	0.683539	-0.63	1.47002	0.64	1.11892	0.22	0.460804	-0.9	0.548789	-0.83	0.756466	-0.49	1.68049	0.77	1.22441	0.38	0.516374	-0.85
ENSP00000362463	GLO1	GLO1 Q04760 "Lactoylglutathione lyase "	1.163	0.47	0.934	-0.22	1.078	0.24	1.022	0.06	1.154	0.44	0.961	-0.13
ENSP00000340184	LIMA1	LIMA1 Q9UHB6 "LIM domain and actin-binding protein 1 "	0.564	-0.94	0.309	-0.99	0.64	-0.88	0.451	-0.97	0.416	-0.98	0.396	-0.98	0.438647	-0.91	0.437301	-0.91	0.4418	-0.91	0.377767	-0.94	0.401541	-0.93	0.655602	-0.68	0.626768	-0.72	0.691895	-0.62	0.554472	-0.82	0.628403	-0.72	0.779766	-0.67	0.598095	-0.91	0.583354	-0.92	0.575674	-0.92	0.775868	-0.69	0.583765	-0.92	0.563675	-0.92	0.562953
ENSP00000259006	LIMD2	LIMD2 Q9BT23 "LIM domain-containing protein 2 "	0.53	-0.95	0.307	-0.99	0.592	-0.92	0.597	-0.91	0.392	-0.98	0.292	-0.99
ENSP00000451812	LIN52	LIN52 Q52LA3 "Protein lin-52 homolog "	1.186	0.51	1.136	0.4	0.879	-0.4	1.201	0.54	1.081	0.24	1.136	0.4																					1.13498	0.37	1.36601	0.76	0.917248	-0.24	0.854864	-0.47	1.17382	0.49	1.38254	0.77	0.920622	-0.23	0.868137
ENSP00000341947	LIN54	LIN54 Q6MZP7 "Protein lin-54 homolog "	0.922	-0.26	0.637	-0.88	0.838	-0.53	0.875	-0.42	0.868	-0.44	0.663	-0.86																					0.768181	-0.7	0.660682	-0.86	0.830216	-0.55	0.778434	-0.68	1.13397	0.37	0.953157	-0.13	1.18845	0.51	1.12793
ENSP00000221459	LIN7B	LIN7B Q9HAP6 "Protein lin-7 homolog B "	0.514	-0.96	0.385	-0.98	0.711	-0.79	0.567	-0.93	0.532	-0.95	0.495	-0.96
ENSP00000380378	PAFAH1B1	PAFAH1B1 P43034 "Platelet-activating factor acetylhydrolase IB subunit alpha "	0.692	-0.82	0.598	-0.91	1.125	0.37	1.326	0.73	0.712	-0.79	0.709	-0.8
ENSP00000266604	LLPH	LLPH Q9BRT6 "Protein LLP homolog "	0.671	-0.85	0.967	-0.1	0.643	-0.88	0.824	-0.57	0.615	-0.9	1.036	0.11																					0.795608	-0.64	0.951031	-0.14	0.777133	-0.68	0.955702	-0.13	0.717796	-0.78	0.869214	-0.42	0.684969	-0.83	0.866952
ENSP00000251047	LMAN1	LMAN1 P49257 "Protein ERGIC-53 "	0.99	-0.03	0.74	-0.75	0.952	-0.16	0.901	-0.33	0.887	-0.37	0.713	-0.79
ENSP00000303366	LMAN2	LMAN2 Q12907 "Vesicular integral-membrane protein VIP36 "	1.192	0.52	1.121	0.36	1.34	0.74	1.738	0.93	1.1	0.3	0.999	0
ENSP00000216237	L3MBTL2	L3MBTL2 Q969R5 "Lethal(3)malignant brain tumor-like protein 2 "	1.182	0.5	1.131	0.38	1.106	0.32	1.003	0	1.184	0.51	1.073	0.22
ENSP00000357283	LMNA	LMNA P02545 "Prelamin-A/C Lamin-A/C"	2.149	0.96	2.167	0.96	3.933	0.99	1.228	0.59	2.787	0.98	4.255	0.99	1.86447	0.84	2.04214	0.88	0.987341	-0.02	2.73223	0.94	10.2806	0.99	1.11729	0.22	1.23825	0.39	0.616787	-0.74	1.63907	0.75	6.48834	0.99	4.87072	0.99	1.32903	0.72	1.34158	0.74	0.874179	-0.39	4.80261	0.99	1.21207	0.57	1.22197	0.58	0.788702
ENSP00000261366	LMNB1	LMNB1 P20700 "Lamin-B1 "	1.048	0.15	2.378	0.98	1.003	0	1.57	0.88	1.057	0.17	2.886	0.98	3.52794	0.97	4.35108	0.98	1.95948	0.86	4.01579	0.98	3.95771	0.98	1.60155	0.73	1.99535	0.87	0.91814	-0.16	1.81536	0.83	1.84646	0.83	1.87917	0.93	3.79985	0.98	3.0601	0.98	3.38502	0.98	1.69224	0.91	3.43937	0.98	2.71005	0.97	3.05154
ENSP00000353826	LONP1	LONP1 P36776 "Lon protease homolog, mitochondrial "	0.959	-0.13	0.695	-0.82	0.714	-0.79	1.034	0.1	1.09	0.27	1.01	0.03	1.70855	0.78	1.65014	0.76	2.43017	0.93	1.77187	0.81	2.07894	0.88	3.18624	0.96	3.11383	0.96	4.73691	0.98	3.30602	0.96	3.97226	0.98
ENSP00000317300	LPCAT4	LPCAT4 Q643R3 "Lysophospholipid acyltransferase LPCAT4 "	2.036	0.96	1.654	0.91	1.27	0.66	1.939	0.95	1.55	0.88	1.446	0.82
ENSP00000260665	LRPPRC	LRPPRC P42704 "Leucine-rich PPR motif-containing protein, mitochondrial "	1.078	0.24	1.063	0.2	1.192	0.52	1.179	0.49	1.023	0.07	1.091	0.28	0.883841	-0.24	0.810331	-0.39	2.2755	0.91	0.85915	-0.29	0.84455	-0.32	1.24605	0.41	1.09531	0.17	3.26941	0.96	1.1985	0.34	1.20383	0.35
ENSP00000349629	LRBA	LRBA P50851 "Lipopolysaccharide-responsive and beige-like anchor protein "	0.946	-0.18	1.712	0.92	0.907	-0.31	0.908	-0.31	0.765	-0.71	1.821	0.94
ENSP00000359990	LRRC40	LRRC40 Q9H9A6 "Leucine-rich repeat-containing protein 40 "	1.253	0.63	1.241	0.62	1.172	0.48	1.412	0.8	1.148	0.43	1.171	0.48
ENSP00000343298	LRRC41	LRRC41 Q15345 "Leucine-rich repeat-containing protein 41 "	1.243	0.62	1.444	0.82	1.079	0.24	1.1	0.3	1.155	0.45	1.522	0.86
ENSP00000306760	LRRC45	LRRC45 Q96CN5 "Leucine-rich repeat-containing protein 45 "	1.145	0.42	0.978	-0.07	0.889	-0.37	0.724	-0.78	1.133	0.39	1.163	0.47
ENSP00000367498	LRRC47	LRRC47 Q8N1G4 "Leucine-rich repeat-containing protein 47 "	1.144	0.42	0.901	-0.33	1.396	0.78	1.156	0.45	1.977	0.96	0.986	-0.04	0.850676	-0.31	1.07247	0.13	1.53472	0.68	0.899221	-0.21	0.90028	-0.2	1.1226	0.23	1.43135	0.61	2.09187	0.89	1.18589	0.32	1.21663	0.36	0.817216	-0.59	1.10313	0.29	0.82834	-0.56	0.951621	-0.14	1.03023	0.08	1.36172	0.76	1.01356	0.04	1.17779
ENSP00000225972	LRRC59	LRRC59 Q96AG4 "Leucine-rich repeat-containing protein 59 "	1.568	0.88	1.508	0.86	1.258	0.64	1.511	0.86	1.105	0.32	1.715	0.92	1.07479	0.13	1.52064	0.67	1.37484	0.56	1.7601	0.81	1.07045	0.12	0.961866	-0.06	1.35522	0.53	1.28041	0.45	1.56762	0.71	0.976904	-0.04	1.03472	0.1	0.938905	-0.18	0.924631	-0.22	1.05896	0.16	1.1094	0.3	0.98778	-0.03	1.01852	0.05	1.16246
ENSP00000361682	LRRC8A	LRRC8A Q8IWT6 "Leucine-rich repeat-containing protein 8A "	1.099	0.3	0.804	-0.62	0.965	-0.11	0.806	-0.61	1.061	0.19	0.921	-0.26
ENSP00000374448	LRCH1	LRCH1 Q9Y2L9 "Leucine-rich repeat and calponin homology domain-containing protein 1 "	0.784	-0.66	0.786	-0.66	0.925	-0.25	0.885	-0.38	0.683	-0.84	0.789	-0.65
ENSP00000309689	LRCH4	LRCH4 O75427 "Leucine-rich repeat and calponin homology domain-containing protein 4 "	1.154	0.44	0.744	-0.75	1.296	0.69	1.861	0.95	0.97	-0.1	0.497	-0.96																					0.679037	-0.84	1.26968	0.66	0.859793	-0.46	0.934169	-0.19	0.806022	-0.61	1.47654	0.84	0.991868	-0.02	1.08941
ENSP00000358778	LRIF1	LRIF1 Q5T3J3 "Ligand-dependent nuclear receptor-interacting factor 1 "	0.885	-0.38	0.816	-0.59	0.683	-0.84	0.769	-0.7	0.836	-0.53	0.99	-0.03	1.08514	0.15	1.2727	0.44	0.881131	-0.25	1.87709	0.84	1.21542	0.36	0.779683	-0.46	0.923679	-0.14	0.648139	-0.69	1.34937	0.52	0.875566	-0.26	0.632408	-0.88	0.470335	-0.95	0.580982	-0.92	0.487123	-0.95	0.764505	-0.71	0.557592	-0.93	0.677603	-0.84	0.577156
ENSP00000375857	LRRFIP1	LRRFIP1 Q32MZ4 "Leucine-rich repeat flightless-interacting protein 1 "	0.761	-0.71	0.813	-0.6	1.218	0.57	1.048	0.15	1.051	0.16	0.965	-0.11
ENSP00000338727	LRRFIP2	LRRFIP2 Q9Y608 "Leucine-rich repeat flightless-interacting protein 2 "	0.59	-0.92	0.803	-0.62	0.79	-0.65	0.623	-0.89	0.849	-0.49	0.792	-0.65
ENSP00000322937	LRSAM1	LRSAM1 Q6UWE0 "E3 ubiquitin-protein ligase LRSAM1 "	1.233	0.6	1.347	0.75	1.02	0.06	1.226	0.59	1.087	0.27	1.594	0.89
ENSP00000292616	LRWD1	LRWD1 Q9UFC0 "Leucine-rich repeat and WD repeat-containing protein 1 "	1.114	0.34	1.637	0.9	0.969	-0.1	0.974	-0.08	1.002	0	1.543	0.87	1.47662	0.64	1.77457	0.81	1.49771	0.66	2.06625	0.88	1.38397	0.57	1.07538	0.13	1.30371	0.48	1.13948	0.26	1.50589	0.67	1.03166	0.05	1.07122	0.19	1.41406	0.8	1.36207	0.76	1.46018	0.83	1.07055	0.19	1.38756	0.78	1.32008	0.72	1.43095
ENSP00000279068	LSM14B	LSM14B Q9BX40 "Protein LSM14 homolog B "	0.603	-0.91	0.754	-0.73	0.621	-0.9	0.793	-0.65	0.613	-0.9	0.688	-0.83
ENSP00000265245	LSG1	LSG1 Q9H089 "Large subunit GTPase 1 homolog "	1.002	0	0.868	-0.44	1.026	0.08	0.875	-0.42	1.063	0.2	1.041	0.13
ENSP00000466718	LSM12	LSM12 NP_689557.1 "protein LSM12 homolog "	0.435	-0.97	0.449	-0.97	0.556	-0.94	0.701	-0.81	0.499	-0.96	0.523	-0.95																					1.33921	0.74	0.880727	-0.37	0.802673	-0.62	1.25331	0.63	1.33665	0.73	0.86023	-0.45	0.777471	-0.68	1.22829
ENSP00000310596	LSM1	LSM1 O15116 "U6 snRNA-associated Sm-like protein LSm1 "	0.484	-0.96	0.318	-0.99	0.479	-0.96	0.573	-0.93	0.401	-0.98	0.31	-0.99
ENSP00000414006	LSM2	LSM2 Q9Y333 "U6 snRNA-associated Sm-like protein LSm2 "	1.021	0.06	0.861	-0.46	0.81	-0.6	0.683	-0.84	1.08	0.24	0.786	-0.66																					1.0659	0.18	1.59424	0.88	1.37668	0.77	0.874737	-0.39	1.10127	0.28	1.61189	0.89	1.38035	0.77	0.887419
ENSP00000302160	LSM3	LSM3 P62310 "U6 snRNA-associated Sm-like protein LSm3 "	1.006	0.01	0.765	-0.71	0.856	-0.48	0.652	-0.87	0.891	-0.36	0.699	-0.81	0.624532	-0.73	0.564688	-0.81	0.552541	-0.82	0.68405	-0.63	0.646591	-0.69	0.610607	-0.75	0.558629	-0.82	0.56476	-0.81	0.6671	-0.66	0.647188	-0.69	1.19843	0.54	1.55258	0.87	1.51304	0.86	0.905775	-0.29	1.10365	0.29	1.39288	0.78	1.35371	0.75	0.815846
ENSP00000469468	LSM4	LSM4 Q9Y4Z0 "U6 snRNA-associated Sm-like protein LSm4 "	1.04	0.13	0.842	-0.52	0.77	-0.7	0.721	-0.78	0.917	-0.28	0.84	-0.52	0.723929	-0.56	0.651074	-0.69	0.726791	-0.56	0.79897	-0.41	0.786766	-0.44	0.543456	-0.83	0.495068	-0.88	0.572941	-0.8	0.602843	-0.76	0.607343	-0.76	0.881282	-0.37	1.37716	0.77	0.820082	-0.58	0.593191	-0.91	0.911225	-0.27	1.40009	0.79	0.82261	-0.57	0.602
ENSP00000296581	LSM6	LSM6 P62312 "U6 snRNA-associated Sm-like protein LSm6 "	0.897	-0.34	0.824	-0.57	0.748	-0.74	0.75	-0.73	0.843	-0.51	0.734	-0.76	0.673098	-0.65	0.598324	-0.77	0.593368	-0.78	0.608358	-0.76	0.678263	-0.64	0.755939	-0.49	0.681177	-0.64	0.694132	-0.62	0.681462	-0.64	0.769206	-0.47	0.914869	-0.25	0.665002	-0.85	0.526155	-0.94	0.558297	-0.93	0.794165	-0.65	0.565098	-0.92	0.443763	-0.96	0.476978
ENSP00000252622	LSM7	LSM7 Q9UK45 "U6 snRNA-associated Sm-like protein LSm7 "	0.939	-0.2	0.765	-0.71	0.818	-0.58	0.742	-0.75	0.894	-0.35	0.741	-0.75	0.767864	-0.48	0.598769	-0.77	0.594991	-0.77	0.709739	-0.58	0.70293	-0.6	0.649762	-0.69	0.514518	-0.86	0.52626	-0.85	0.603721	-0.76	0.610648	-0.75
ENSP00000386043	LTBP1	LTBP1 Q14766 "Latent-transforming growth factor beta-binding protein 1 "	0.589	-0.92	0.861	-0.46	0.584	-0.92	0.335	-0.98	1.293	0.69	1.543	0.87
ENSP00000293872	LUC7L	LUC7L Q9NQ29 "Putative RNA-binding protein Luc7-like 1 "	1.357	0.76	1.173	0.49	0.988	-0.03	0.979	-0.06	1.351	0.75	0.89	-0.37	0.871718	-0.26	0.937966	-0.12	0.837562	-0.33	1.09247	0.16	0.950804	-0.09	1.02106	0.03	1.10641	0.19	1.01152	0.02	1.27626	0.45	1.13431	0.25	1.14177	0.39	1.57554	0.88	1.05276	0.14	0.804345	-0.62	1.44429	0.82	1.95373	0.94	1.29213	0.69	0.998199
ENSP00000345917	LYAR	LYAR Q9NX58 "Cell growth-regulating nucleolar protein "	1.137	0.4	1.316	0.72	0.851	-0.49	0.965	-0.11	0.818	-0.58	1.211	0.56	0.957986	-0.08	1.01093	0.02	0.834869	-0.34	0.986424	-0.02	1.07906	0.14	0.738581	-0.53	0.781436	-0.45	0.668322	-0.66	0.746166	-0.51	0.855047	-0.3	0.85581	-0.47	1.2364	0.61	1.07717	0.21	0.826696	-0.56	0.789468	-0.66	1.12777	0.35	0.967062	-0.09	0.753722
ENSP00000264824	LYL1	LYL1 P12980 "Protein lyl-1 "	0.689	-0.83	0.683	-0.84	0.532	-0.95	0.475	-0.96	0.875	-0.42	0.793	-0.65
ENSP00000428924	LYN	LYN P07948 "Tyrosine-protein kinase Lyn "	0.664	-0.86	1.011	0.03	0.93	-0.23	0.835	-0.54	0.502	-0.96	0.804	-0.62	0.65835	-0.67	0.287115	-0.97	0.558818	-0.82	0.35922	-0.95	0.501616	-0.87	0.558977	-0.82	0.227374	-0.98	0.46757	-0.89	0.264314	-0.97	0.387585	-0.94
ENSP00000355895	LYPLAL1	LYPLAL1 Q5VWZ2 "Lysophospholipase-like protein 1 "	0.876	-0.41	0.802	-0.62	1.212	0.56	1.059	0.18	1.262	0.65	1.047	0.14
ENSP00000338235	MTDH	MTDH Q86UE4 "Protein LYRIC "	1.21	0.56	1.086	0.26	1.117	0.35	1.374	0.77	1.101	0.31	1.307	0.71	1.69263	0.78	2.00554	0.87	2.9882	0.95	2.2223	0.91	2.32347	0.92	1.71796	0.79	2.10092	0.89	3.21557	0.96	2.33884	0.92	2.46008	0.93
ENSP00000261267	LYZ	LYZ P61626 "Lysozyme C "	1.277	0.66	0.642	-0.88	1.766	0.93	4.982	0.99	0.861	-0.46	0.459	-0.96	1.29678	0.47	1.06489	0.11	1.09788	0.18	0.436542	-0.92	1.30808	0.48	3.30214	0.96	2.75897	0.95	2.95587	0.95	1.14441	0.26	3.42388	0.97	1.05259	0.14	0.647577	-0.87	0.731338	-0.76	0.879784	-0.37	0.620319	-0.89	0.382645	-0.97	0.420728	-0.96	0.507488
ENSP00000359339	MB21D1	MB21D1 Q8N884 "Protein MB21D1 "	0.776	-0.68	1.465	0.84	0.965	-0.11	1.218	0.57	0.916	-0.28	1.462	0.83
ENSP00000395473	MAN2B1	MAN2B1 O00754 "Lysosomal alpha-mannosidase Lysosomal alpha-mannosidase A peptide Lysosomal alpha-mannosidase B peptide Lysosomal alpha-mannosidase C peptide Lysosomal alpha-mannosidase D peptide Lysosomal alpha-mannosidase E peptide"	2.351	0.97	2.273	0.97	1.457	0.83	1.752	0.93	1.348	0.75	1.928	0.95																					2.11169	0.95	1.33282	0.73	2.64156	0.97	1.24726	0.62	1.96257	0.94	1.20803	0.56	2.38958	0.96	1.13301
ENSP00000362244	MAP7D1	MAP7D1 Q3KQU3 "MAP7 domain-containing protein 1 "	0.835	-0.54	1.095	0.29	1.019	0.06	0.9	-0.33	1.244	0.62	1.223	0.58	1.3347	0.51	1.03385	0.06	1.16096	0.29	0.840691	-0.33	1.37447	0.56	1.29552	0.47	1.01595	0.03	1.1848	0.32	0.811913	-0.38	1.36685	0.55	0.906727	-0.29	0.910921	-0.27	0.640952	-0.87	0.693722	-0.82	1.173	0.48	1.17027	0.48	0.816419	-0.59	0.88749
ENSP00000318086	MAP7D3	MAP7D3 Q8IWC1 "MAP7 domain-containing protein 3 "	0.795	-0.64	0.802	-0.62	0.776	-0.68	0.765	-0.71	0.896	-0.34	0.696	-0.82																					0.749931	-0.73	1.1624	0.45	0.726061	-0.77	0.793157	-0.65	0.935768	-0.19	1.42899	0.81	0.881833	-0.37	0.977481
ENSP00000264444	MXD1	MXD1 Q05195 "Max dimerization protein 1 "	1.467	0.84	1.422	0.8	1.862	0.95	1.062	0.19	1.618	0.9	1.559	0.88
ENSP00000350369	MAFG	MAFG O15525 "Transcription factor MafG "	1.417	0.8	1.807	0.94	1.46	0.83	1.809	0.94	1.695	0.92	1.65	0.91	2.44632	0.93	2.105	0.89	2.07104	0.88	3.67064	0.97	2.19976	0.9	1.64105	0.76	1.43618	0.61	1.45881	0.63	2.48141	0.93	1.5158	0.67	1.62715	0.9	1.87311	0.93	1.21166	0.57	1.26678	0.66	1.89408	0.93	2.13037	0.95	1.37415	0.77	1.45362
ENSP00000344903	MAFK	MAFK O60675 "Transcription factor MafK "	1.262	0.65	1.52	0.86	1.076	0.23	1.266	0.65	1.167	0.47	1.818	0.94																					1.31248	0.71	1.44399	0.82	1.68758	0.91	2.10085	0.95	1.29556	0.69	1.39487	0.79	1.61662	0.89	2.03626
ENSP00000330694	NDNL2	NDNL2 Q96MG7 "Melanoma-associated antigen G1 "	0.787	-0.66	0.822	-0.57	0.822	-0.57	0.814	-0.59	0.908	-0.31	0.743	-0.75	1.40101	0.58	1.09983	0.18	1.18628	0.32	1.50379	0.66	1.18488	0.32	1.10576	0.19	0.874201	-0.26	0.972206	-0.05	1.18126	0.32	0.958742	-0.07	0.812522	-0.6	0.836504	-0.53	0.720125	-0.78	0.646116	-0.87	0.925516	-0.22	0.9346	-0.19	0.80221	-0.62	0.727397
ENSP00000353246	MAK16	MAK16 Q9BXY0 "Protein MAK16 homolog "	1.407	0.79	1.901	0.95	1.217	0.57	1.926	0.95	0.86	-0.46	1.917	0.95	0.867697	-0.28	0.402893	-0.93	0.549364	-0.83	0.356911	-0.95	0.232414	-0.98	2.475	0.93	1.18545	0.32	1.72362	0.79	1.06651	0.12	0.702283	-0.6
ENSP00000308369	LEMD3	LEMD3 Q9Y2U8 "Inner nuclear membrane protein Man1 "	1.229	0.59	1.115	0.34	1.026	0.08	1.07	0.22	1.076	0.23	1.102	0.31	0.874799	-0.26	0.888095	-0.23	1.05311	0.09	1.02235	0.04	1.18379	0.32	0.91005	-0.18	0.930084	-0.13	1.12972	0.24	1.06224	0.11	1.23448	0.39	1.26704	0.66	1.04892	0.13	1.4532	0.83	1.50736	0.86	1.23506	0.61	0.990407	-0.02	1.37784	0.77	1.4405
ENSP00000454660	MANF	MANF P55145 "Mesencephalic astrocyte-derived neurotrophic factor "	2.273	0.97	2.113	0.96	1.896	0.95	2.251	0.97	1.402	0.79	3.201	0.99	2.0134	0.87	2.5466	0.93	1.93251	0.85	2.46632	0.93	4.71365	0.98	2.73667	0.94	3.51128	0.97	2.77323	0.95	3.38604	0.97	6.44157	0.99	2.53408	0.97	2.01101	0.95	1.82614	0.93	1.74809	0.92	1.72853	0.92	1.32923	0.72	1.19163	0.52	1.16559
ENSP00000296755	MAP1B	MAP1B P46821 "Microtubule-associated protein 1B MAP1B heavy chain MAP1 light chain LC1"	0.814	-0.59	0.874	-0.42	0.909	-0.3	0.771	-0.7	0.809	-0.61	0.79	-0.65
ENSP00000396467	MAPKAPK3	MAPKAPK3 Q16644 "MAP kinase-activated protein kinase 3 "	0.852	-0.49	0.767	-0.7	0.922	-0.26	0.759	-0.72	0.738	-0.75	0.859	-0.47
ENSP00000364721	MAPRE1	MAPRE1 Q15691 "Microtubule-associated protein RP/EB family member 1 "	1.779	0.94	1.292	0.69	1.691	0.92	2.265	0.97	1.57	0.88	1.408	0.79	2.24006	0.91	2.23859	0.91	3.62	0.97	2.45286	0.93	2.83066	0.95	1.8095	0.82	1.8304	0.83	3.10502	0.96	2.00415	0.87	2.35907	0.92
ENSP00000407723	MAPRE2	MAPRE2 E9PHR3;G5E9I6 "Microtubule-associated protein RP/EB family member 2 ";"Microtubule-associated protein RP/EB family member 2; Microtubule-associated protein, RP/EB family, member 2, isoform CRA_b "	0.98	-0.06	1.228	0.59	1.146	0.42	1.273	0.66	0.987	-0.04	1.594	0.89
ENSP00000423533	MATR3	MATR3 P43243 "Matrin-3 "	0.292	-0.99	0.353	-0.98	0.71	-0.79	0.309	-0.99	0.758	-0.72	0.252	-0.99	0.40634	-0.93	0.310665	-0.96	0.430524	-0.92	0.291711	-0.97	0.331721	-0.95	0.40431	-0.93	0.310328	-0.96	0.452865	-0.9	0.286355	-0.97	0.324242	-0.96	0.78445	-0.66	1.15608	0.42	1.83815	0.93	0.864449	-0.43	0.73499	-0.76	1.05371	0.14	1.65184	0.9	0.793172
ENSP00000401980	MAVS	MAVS Q7Z434 "Mitochondrial antiviral-signaling protein "	1.232	0.6	1.055	0.17	1.806	0.94	1.474	0.84	1.119	0.35	0.954	-0.15																					0.902092	-0.3	1.03625	0.1	0.958563	-0.12	2.03466	0.95	1.05102	0.14	1.18148	0.5	1.08382	0.23	2.32768
ENSP00000351490	MAX	MAX P61244 "Protein max "	1.056	0.17	1.856	0.95	1.017	0.05	1.122	0.36	1.392	0.78	1.946	0.96	1.13925	0.25	1.40732	0.58	1.29383	0.47	1.2055	0.35	1.32611	0.5	1.13718	0.25	1.42026	0.59	1.34929	0.52	1.20363	0.35	1.35162	0.53	0.929005	-0.21	1.37354	0.77	0.977385	-0.07	1.22923	0.6	1.06967	0.19	1.55942	0.87	1.09576	0.26	1.40777
ENSP00000254718	MYBBP1A	MYBBP1A Q9BQG0 "Myb-binding protein 1A "	1.553	0.88	1.58	0.88	1.254	0.64	1.702	0.92	1.287	0.68	1.44	0.82	0.836559	-0.33	0.78751	-0.44	1.16261	0.29	0.655563	-0.68	0.9478	-0.09	1.3538	0.53	1.28283	0.46	1.96468	0.86	1.03397	0.06	1.52406	0.68	0.84558	-0.51	0.929291	-0.2	0.741554	-0.74	1.02208	0.06	0.774007	-0.69	0.834257	-0.54	0.665658	-0.85	0.925825
ENSP00000256429	MBD2	MBD2 Q9UBB5 "Methyl-CpG-binding domain protein 2 "	1.41	0.8	1.155	0.45	1.33	0.73	1.325	0.73	1.276	0.66	1.187	0.52																					1.26918	0.66	0.749183	-0.73	0.842458	-0.51	0.991493	-0.02	1.65769	0.9	0.954903	-0.13	1.06646	0.18	1.27216
ENSP00000412302	MBD3	MBD3 O95983 "Methyl-CpG-binding domain protein 3 "	1.015	0.04	0.68	-0.84	0.791	-0.65	0.993	-0.02	1.001	0	0.469	-0.96	0.977831	-0.04	1.01252	0.02	1.00675	0.01	1.14731	0.27	0.99339	-0.01	0.813884	-0.38	0.848696	-0.32	0.868282	-0.27	0.953452	-0.08	0.839811	-0.33	0.688299	-0.83	1.03073	0.09	0.840512	-0.52	0.756933	-0.72	0.826471	-0.56	1.20728	0.56	0.976551	-0.07	0.894472
ENSP00000399718	MBIP	MBIP Q9NS73 "MAP3K12-binding inhibitory protein 1 "	0.919	-0.27	1.048	0.15	0.82	-0.57	0.922	-0.26	0.721	-0.78	0.838	-0.53	0.643133	-0.7	0.700176	-0.6	0.557175	-0.82	0.711074	-0.58	0.910193	-0.18	0.569188	-0.81	0.627025	-0.72	0.515414	-0.86	0.629642	-0.72	0.825341	-0.36	0.815616	-0.59	1.1013	0.28	0.898722	-0.31	1.00107	0	0.820649	-0.58	1.08636	0.23	0.877556	-0.38	0.988299
ENSP00000468304	MBTD1	MBTD1 NP_060113.2 "MBT domain-containing protein 1 "	1.255	0.64	0.966	-0.11	1.002	0	0.889	-0.37	1.169	0.48	1.002	0	0.660255	-0.67	0.958671	-0.07	0.683957	-0.63	0.776881	-0.46	0.963752	-0.06	0.864601	-0.28	1.27936	0.45	0.953431	-0.08	1.02462	0.04	1.27945	0.45
ENSP00000326305	SLC25A20	SLC25A20 O43772 "Mitochondrial carnitine/acylcarnitine carrier protein "	2.558	0.98	2.308	0.97	2.228	0.97	2.614	0.98	1.668	0.91	2.548	0.98
ENSP00000265594	MCCC1	MCCC1 Q96RQ3 "Methylcrotonoyl-CoA carboxylase subunit alpha, mitochondrial "	1.155	0.45	1.004	0.01	1.54	0.87	1.637	0.9	1.006	0.01	1.258	0.64
ENSP00000244217	MCEE	MCEE Q96PE7 "Methylmalonyl-CoA epimerase, mitochondrial "	1.869	0.95	0.926	-0.24	0.773	-0.69	1.414	0.8	1.348	0.75	1.524	0.87
ENSP00000265056	MCM2	MCM2 P49736 "DNA replication licensing factor MCM2 "	0.569	-0.93	1.781	0.94	0.645	-0.88	1.556	0.88	0.898	-0.34	0.74	-0.75	1.51456	0.67	1.96317	0.86	0.748035	-0.51	1.91559	0.85	0.804969	-0.4	1.17403	0.31	1.53888	0.69	0.606384	-0.76	1.48176	0.65	0.643122	-0.7	0.406778	-0.97	0.311289	-0.98	0.359332	-0.97	0.472257	-0.95	0.626892	-0.88	0.473088	-0.95	0.534401	-0.93	0.702425
ENSP00000380820	MCM3AP	MCM3AP O60318 "80 kDa MCM3-associated protein "	1.337	0.74	1.359	0.76	1.198	0.54	0.957	-0.14	1.343	0.74	1.198	0.54	1.2044	0.35	1.66755	0.77	1.12239	0.23	1.82661	0.83	1.61134	0.73	0.988319	-0.02	1.37152	0.55	0.968169	-0.06	1.50928	0.67	1.342	0.51	1.65468	0.9	0.579524	-0.92	0.736589	-0.75	0.979351	-0.06	2.24159	0.96	0.768281	-0.7	0.96838	-0.09	1.30273
ENSP00000216122	MCM5	MCM5 P33992 "DNA replication licensing factor MCM5 "	0.533	-0.95	1.661	0.91	0.54	-0.95	1.375	0.77	0.8	-0.63	0.719	-0.78	1.5703	0.71	2.1801	0.9	0.818097	-0.37	2.25501	0.91	0.941873	-0.11	1.06128	0.11	1.50496	0.66	0.572542	-0.8	1.53507	0.68	0.658851	-0.67
ENSP00000264156	MCM6	MCM6 Q14566 "DNA replication licensing factor MCM6 "	0.514	-0.96	1.889	0.95	0.589	-0.92	1.803	0.94	0.812	-0.6	0.758	-0.72	1.30772	0.48	1.40696	0.58	0.665264	-0.66	1.64165	0.76	0.73222	-0.55	1.23329	0.39	1.33961	0.51	0.651528	-0.68	1.54815	0.69	0.712878	-0.58	0.488985	-0.95	0.464762	-0.96	0.684002	-0.83	0.687955	-0.83	0.523817	-0.94	0.487893	-0.95	0.70784	-0.8	0.721111
ENSP00000307288	MCM7	MCM7 P33993 "DNA replication licensing factor MCM7 "	0.715	-0.79	1.797	0.94	0.726	-0.77	1.676	0.91	0.909	-0.3	0.835	-0.54	0.811787	-0.38	0.801897	-0.41	0.504863	-0.87	1.01572	0.03	0.446824	-0.91	1.05629	0.09	1.06096	0.11	0.698735	-0.61	1.31005	0.48	0.598625	-0.77	0.661187	-0.86	0.997286	0	0.701262	-0.8	0.786557	-0.66	0.791208	-0.65	1.16867	0.47	0.81484	-0.59	0.927261
ENSP00000362144	MCU	MCU Q8NE86 "Calcium uniporter protein, mitochondrial "	1.193	0.52	1.643	0.9	1.2	0.54	1.772	0.94	0.978	-0.07	2.204	0.97
ENSP00000281928	MED13L	MED13L Q71F56 "Mediator of RNA polymerase II transcription subunit 13-like "	1.751	0.93	1.074	0.22	1.447	0.82	1.144	0.42	1.98	0.96	0.994	-0.01																					0.881368	-0.37	0.958678	-0.11	0.769594	-0.7	0.790923	-0.66	1.17058	0.48	1.24602	0.62	0.991938	-0.02	1.03146
ENSP00000382562	MAD1L1	MAD1L1 Q9Y6D9 "Mitotic spindle assembly checkpoint protein MAD1 "	1.21	0.56	1.044	0.14	1.233	0.6	0.616	-0.9	1.113	0.34	1.191	0.52	1.33723	0.51	1.24408	0.41	1.00559	0	1.42952	0.6	1.33699	0.51	1.23809	0.39	1.17204	0.3	0.95802	-0.08	1.30342	0.48	1.21189	0.36	1.93825	0.94	1.73366	0.92	1.99114	0.95	1.36078	0.76	1.66783	0.91	1.45914	0.83	1.66268	0.9	1.14916
ENSP00000296509	MAD2L1	MAD2L1 Q13257 "Mitotic spindle assembly checkpoint protein MAD2A "	1.023	0.07	1.223	0.58	0.806	-0.61	0.688	-0.83	0.885	-0.38	1.044	0.14
ENSP00000327070	MDH2	MDH2 P40926 "Malate dehydrogenase, mitochondrial "	1.444	0.82	1.012	0.03	1.185	0.51	1.47	0.84	1.197	0.53	0.996	-0.01	1.77459	0.81	2.02746	0.88	6.42782	0.99	1.47156	0.64	1.82738	0.83	2.65457	0.94	3.06095	0.95	9.95815	0.99	2.1703	0.9	2.74204	0.95	1.94711	0.94	2.1078	0.95	1.56216	0.87	3.82723	0.98	1.25213	0.63	1.19173	0.52	0.935752	-0.19	2.46514
ENSP00000302537	MDM1	MDM1 Q8TC05 "Nuclear protein MDM1 "	0.969	-0.1	1.073	0.22	1.035	0.11	0.939	-0.2	1.254	0.64	1.145	0.42	0.740634	-0.52	0.583108	-0.79	0.541999	-0.83	0.757371	-0.49	0.789813	-0.43	0.849678	-0.31	0.692982	-0.62	0.641166	-0.7	0.868632	-0.27	0.927049	-0.14	1.31177	0.71	1.45641	0.83	1.18957	0.51	1.15898	0.44	1.33692	0.73	1.44513	0.82	1.17266	0.48	1.16386
ENSP00000358400	MDN1	MDN1 Q9NU22 "Midasin "	1.507	0.86	1.08	0.24	1.148	0.43	1.215	0.57	1.116	0.34	1.055	0.17	0.732156	-0.55	0.668286	-0.66	0.63221	-0.72	0.758234	-0.49	0.810123	-0.39	1.03185	0.05	0.916804	-0.16	0.926966	-0.14	1.02587	0.04	1.10141	0.18
ENSP00000301948	MECP2	MECP2 P51608 "Methyl-CpG-binding protein 2 "	1.253	0.63	1.127	0.37	1.362	0.76	0.854	-0.48	1.447	0.82	1.329	0.73	1.80688	0.82	2.3543	0.92	1.78916	0.82	1.78376	0.81	1.74767	0.8	1.16401	0.29	1.53208	0.68	1.19849	0.34	1.14455	0.26	1.14371	0.26	1.30821	0.71	1.4928	0.85	1.25363	0.64	1.26155	0.65	1.38784	0.78	1.54913	0.87	1.29669	0.7	1.31292
ENSP00000255764	MED10	MED10 Q9BTT4 "Mediator of RNA polymerase II transcription subunit 10 "	1.586	0.88	0.967	-0.1	1.281	0.67	1.094	0.28	1.325	0.73	0.908	-0.31
ENSP00000380888	MED13	MED13 Q9UHV7 "Mediator of RNA polymerase II transcription subunit 13 "	1.348	0.75	1.083	0.25	1.09	0.27	1.191	0.52	1.212	0.56	1.189	0.52	0.901646	-0.2	1.038	0.06	0.95687	-0.08	0.896833	-0.21	0.845214	-0.32	1.0719	0.13	1.24901	0.41	1.17924	0.32	1.03525	0.06	1.01719	0.03
ENSP00000323720	MED14	MED14 O60244 "Mediator of RNA polymerase II transcription subunit 14 "	1.433	0.81	1.134	0.39	1.485	0.85	1.187	0.52	1.974	0.96	1.079	0.24	0.804481	-0.4	0.565183	-0.81	0.866798	-0.28	0.871516	-0.27	0.799024	-0.41	1.17094	0.3	0.818071	-0.37	1.31745	0.49	1.26344	0.43	1.18462	0.32
ENSP00000263205	MED15	MED15 Q96RN5 "Mediator of RNA polymerase II transcription subunit 15 "	0.983	-0.05	0.715	-0.79	1.059	0.18	0.88	-0.4	0.938	-0.21	0.748	-0.74	1.2153	0.36	0.956282	-0.08	1.18556	0.32	1.78024	0.81	1.05452	0.09	0.889432	-0.23	0.764155	-0.48	0.937369	-0.12	1.3055	0.48	0.828565	-0.35
ENSP00000464810	MED16	MED16 B9TX09 "Mediator complex subunit MED16 variant MED16_i16 "	1.891	0.95	1.135	0.39	1.679	0.92	1.46	0.83	1.671	0.91	1.019	0.06
ENSP00000251871	MED17	MED17 Q9NVC6 "Mediator of RNA polymerase II transcription subunit 17 "	1.618	0.9	0.95	-0.16	1.265	0.65	1.082	0.25	1.406	0.79	0.939	-0.2	0.968393	-0.06	0.745886	-0.51	0.946078	-0.1	0.858675	-0.29	1.16769	0.3	1.42433	0.6	1.10786	0.2	1.43148	0.61	1.26359	0.43	1.74307	0.8
ENSP00000362948	MED18	MED18 Q9BUE0 "Mediator of RNA polymerase II transcription subunit 18 "	1.619	0.9	1.132	0.39	1.467	0.84	1.233	0.6	1.719	0.92	0.995	-0.01
ENSP00000300651	MED1	MED1 Q15648 "Mediator of RNA polymerase II transcription subunit 1 "	1.589	0.89	1.037	0.11	1.258	0.64	1.054	0.17	1.405	0.79	0.929	-0.23	1.14438	0.26	1.22307	0.37	1.07318	0.13	0.984834	-0.02	0.962406	-0.06	1.14797	0.27	1.20209	0.34	1.10255	0.19	0.970371	-0.05	0.978206	-0.04
ENSP00000265350	MED20	MED20 Q9H944 "Mediator of RNA polymerase II transcription subunit 20 "	1.549	0.88	0.942	-0.19	1.158	0.45	0.947	-0.17	1.37	0.77	0.886	-0.38
ENSP00000326767	MED25	MED25 Q71SY5 "Mediator of RNA polymerase II transcription subunit 25 "	1.329	0.73	1.062	0.19	1.191	0.52	1.078	0.24	1.255	0.64	0.967	-0.1
ENSP00000263390	MED26	MED26 O95402 "Mediator of RNA polymerase II transcription subunit 26 "	1.018	0.05	0.797	-0.64	1	0	0.826	-0.56	0.963	-0.12	0.654	-0.87
ENSP00000292035	MED27	MED27 Q6P2C8 "Mediator of RNA polymerase II transcription subunit 27 "	1.262	0.65	0.869	-0.43	1.325	0.73	0.951	-0.16	1.365	0.76	0.831	-0.55	1.18589	0.32	1.10713	0.19	1.24581	0.41	1.26997	0.44	1.14097	0.26	1.33124	0.5	1.26151	0.43	1.46815	0.64	1.42789	0.6	1.31187	0.48
ENSP00000297347	MED30	MED30 Q96HR3 "Mediator of RNA polymerase II transcription subunit 30 "	2.16	0.96	1.116	0.34	1.709	0.92	1.547	0.87	2.047	0.96	1.018	0.05
ENSP00000225728	MED31	MED31 Q9Y3C7 "Mediator of RNA polymerase II transcription subunit 31 "	0.801	-0.63	0.825	-0.56	0.966	-0.11	1.054	0.17	0.893	-0.35	0.573	-0.93
ENSP00000258648	MED4	MED4 Q9NPJ6 "Mediator of RNA polymerase II transcription subunit 4 "	1.529	0.87	0.878	-0.41	1.229	0.59	1.048	0.15	1.408	0.79	0.73	-0.77	1.17416	0.31	1.16392	0.29	1.31354	0.48	1.45337	0.63	1.30246	0.48	1.47989	0.65	1.48439	0.65	1.73044	0.79	1.83275	0.83	1.68194	0.77
ENSP00000361535	MED8	MED8 Q96G25 "Mediator of RNA polymerase II transcription subunit 8 "	1.407	0.79	0.982	-0.05	1.175	0.49	1.027	0.08	1.246	0.62	0.878	-0.41
ENSP00000268711	MED9	MED9 Q9NWA0 "Mediator of RNA polymerase II transcription subunit 9 "	0.918	-0.27	0.81	-0.6	2.037	0.96	1.099	0.3	1.306	0.71	0.85	-0.49
ENSP00000366530	MEN1	MEN1 O00255 "Menin "	1.061	0.19	1.282	0.67	0.882	-0.39	0.973	-0.08	0.946	-0.18	1.335	0.73	1.35692	0.53	1.18414	0.32	1.1343	0.25	1.31946	0.49	1.31841	0.49	1.17977	0.32	1.00698	0.01	1.02776	0.05	1.12294	0.23	1.16721	0.3
ENSP00000308546	MEPCE	MEPCE Q7L2J0 "7SK snRNA methylphosphate capping enzyme "	1.049	0.15	0.936	-0.21	0.848	-0.5	0.86	-0.46	1.175	0.49	0.795	-0.64	0.828679	-0.35	0.97792	-0.04	0.73076	-0.55	0.639134	-0.7	0.590583	-0.78	1.17499	0.31	1.40734	0.58	1.08928	0.16	0.918408	-0.16	0.860547	-0.29
ENSP00000458710	METTL16	METTL16 Q86W50 "Methyltransferase-like protein 16 "	0.669	-0.85	0.709	-0.8	1.127	0.37	0.489	-0.96	1.103	0.31	0.592	-0.92
ENSP00000303147	MAT2A	MAT2A P31153 "S-adenosylmethionine synthase isoform type-2 "	0.777	-0.68	0.993	-0.02	0.754	-0.73	0.902	-0.32	0.754	-0.73	1.071	0.22
ENSP00000267812	MFAP1	MFAP1 P55081 "Microfibrillar-associated protein 1 "	1.254	0.64	1.038	0.12	0.873	-0.42	0.864	-0.45	1.051	0.16	0.906	-0.31	1.04072	0.07	1.44835	0.62	1.09231	0.16	1.7136	0.79	1.47246	0.64	0.48243	-0.88	0.669672	-0.66	0.522193	-0.85	0.784119	-0.45	0.695314	-0.61	1.16796	0.47	1.82248	0.93	1.33048	0.72	0.681967	-0.83	1.33094	0.73	2.05787	0.95	1.49502	0.85	0.763967
ENSP00000360525	MAGOH	MAGOH P61326 "Protein mago nashi homolog "	0.82	-0.57	0.807	-0.61	0.84	-0.52	0.681	-0.84	0.791	-0.65	0.72	-0.78	0.745015	-0.52	0.67355	-0.65	0.576908	-0.79	0.763914	-0.48	0.853017	-0.31	0.596119	-0.77	0.543328	-0.83	0.479789	-0.88	0.6074	-0.76	0.694308	-0.62	0.606373	-0.9	0.536065	-0.93	0.690482	-0.82	0.251745	-0.98	0.466854	-0.96	0.403891	-0.97	0.515907	-0.94	0.190316
ENSP00000265498	MGST2	MGST2 Q99735 "Microsomal glutathione S-transferase 2 "	0.905	-0.31	1.119	0.35	0.937	-0.21	0.928	-0.24	0.743	-0.75	0.874	-0.42
ENSP00000351664	MICAL1	MICAL1 Q8TDZ2 "Protein-methionine sulfoxide oxidase MICAL1 "	1.231	0.6	1.92	0.95	1.239	0.61	1.68	0.92	0.78	-0.67	1.745	0.93
ENSP00000215754	MIF	MIF P14174 "Macrophage migration inhibitory factor "	1.365	0.76	0.955	-0.15	1.221	0.58	1.718	0.92	0.92	-0.26	0.999	0	0.744075	-0.52	0.771885	-0.47	1.67871	0.77	1.67131	0.77	0.977649	-0.04	0.909202	-0.18	0.954375	-0.08	2.14402	0.89	2.04327	0.88	1.22397	0.38
ENSP00000297508	MICALL2	MICALL2 Q8IY33 "MICAL-like protein 2 "	2.851	0.98	1.18	0.5	1.258	0.64	2.424	0.98	0.956	-0.14	0.887	-0.37
ENSP00000296597	NDUFAF2	NDUFAF2 Q8N183 "Mimitin, mitochondrial "	1.405	0.79	0.472	-0.96	1.772	0.94	2.524	0.98	0.806	-0.61	0.488	-0.96	1.15654	0.28	1.41456	0.59	4.17325	0.98	1.08646	0.15	1.11153	0.21	1.36531	0.55	1.68971	0.78	5.14935	0.98	1.28324	0.46	1.34442	0.52	0.846653	-0.5	1.36824	0.76	1.67467	0.91	4.02055	0.98	1.16417	0.46	1.8411	0.93	2.23469	0.96	5.42838
ENSP00000347427	MINK1	MINK1 Q8N4C8 "Misshapen-like kinase 1 "	0.557	-0.94	0.784	-0.66	0.716	-0.78	0.857	-0.47	0.6	-0.91	0.726	-0.77
ENSP00000364912	SPEN	SPEN Q96T58 "Msx2-interacting protein "	0.926	-0.24	0.712	-0.79	1.032	0.1	0.853	-0.48	1.052	0.16	0.714	-0.79	1.05668	0.1	1.04099	0.07	0.988529	-0.02	1.06733	0.12	1.22049	0.37	0.827133	-0.35	0.821719	-0.36	0.807152	-0.4	0.833912	-0.34	0.9795	-0.03	1.04146	0.11	0.79647	-0.64	1.15274	0.42	0.837126	-0.53	1.09752	0.27	0.83804	-0.52	1.20822	0.56	0.87379
ENSP00000339881	MIOS	MIOS Q9NXC5 "WD repeat-containing protein mio "	0.705	-0.8	0.749	-0.74	0.783	-0.67	0.649	-0.87	0.839	-0.52	0.988	-0.03	1.12307	0.23	1.24038	0.4	1.47153	0.64	1.63864	0.75	1.36915	0.55	0.906891	-0.19	1.03952	0.06	1.29051	0.47	1.36357	0.54	1.18243	0.32
ENSP00000461252	MIS12	MIS12 Q9H081 "Protein MIS12 homolog "	1.212	0.56	1.389	0.78	1.084	0.25	0.957	-0.14	1.224	0.59	1.281	0.67
ENSP00000215832	MAPK1	MAPK1 P28482 "Mitogen-activated protein kinase 1 "	0.901	-0.33	0.96	-0.13	0.886	-0.38	1.049	0.15	0.913	-0.29	0.983	-0.05
ENSP00000263025	MAPK3	MAPK3 P27361 "Mitogen-activated protein kinase 3 "	0.783	-0.67	0.794	-0.64	0.875	-0.42	0.888	-0.37	0.896	-0.34	0.759	-0.72																					0.726347	-0.77	0.426736	-0.96	1.0738	0.2	0.841495	-0.51	1.0594	0.16	0.609088	-0.9	1.51991	0.86	1.20515
ENSP00000229794	MAPK14	MAPK14 Q16539 "Mitogen-activated protein kinase 14 "	0.851	-0.49	0.762	-0.71	0.832	-0.55	0.778	-0.68	0.9	-0.33	0.884	-0.38
ENSP00000285814	MKI67IP	MKI67IP Q9BYG3 "MKI67 FHA domain-interacting nucleolar phosphoprotein "	1.051	0.16	0.854	-0.48	0.842	-0.52	0.827	-0.56	0.966	-0.11	0.945	-0.18	1.11947	0.22	1.04943	0.09	1.29166	0.47	1.48265	0.65	1.25441	0.42	0.892347	-0.22	0.845616	-0.32	1.07079	0.12	1.18425	0.32	1.02031	0.03	0.979078	-0.06	0.762358	-0.71	0.464484	-0.96	1.0007	0	0.766515	-0.71	0.584074	-0.92	0.352901	-0.97	0.769276
ENSP00000237500	MYL12B	MYL12B O14950 "Myosin regulatory light chain 12B "	0.444	-0.97	0.594	-0.92	0.73	-0.77	0.595	-0.92	0.419	-0.98	0.876	-0.41	2.16251	0.9	2.84398	0.95	0.737055	-0.53	0.890811	-0.23	1.14511	0.26	1.95784	0.86	2.63044	0.94	0.691334	-0.62	0.802589	-0.41	1.04737	0.08	0.769199	-0.7	1.4294	0.81	0.801748	-0.62	0.932194	-0.2	0.779765	-0.67	1.41827	0.8	0.788938	-0.66	0.928086
ENSP00000228506	MLEC	MLEC Q14165 "Malectin "	1.69	0.92	1.341	0.74	1.551	0.88	1.52	0.86	1.526	0.87	1.345	0.75																					1.00501	0.01	1.75238	0.92	1.84957	0.93	2.60144	0.97	1.38793	0.78	2.39636	0.96	2.5256	0.97	3.62972
ENSP00000203630	MLF2	MLF2 Q15773 "Myeloid leukemia factor 2 "	0.678	-0.84	0.871	-0.43	0.883	-0.39	0.727	-0.77	0.782	-0.67	0.629	-0.89
ENSP00000231790	MLH1	MLH1 P40692 "DNA mismatch repair protein Mlh1 "	0.87	-0.43	0.939	-0.2	0.822	-0.57	0.845	-0.51	0.889	-0.37	0.977	-0.07
ENSP00000308351	MLKL	MLKL Q8NB16 "Mixed lineage kinase domain-like protein "	1.816	0.94	1.924	0.95	1.301	0.7	2.432	0.98	1.152	0.44	1.79	0.94
ENSP00000301067	MLL2	MLL2 O14686 "Histone-lysine N-methyltransferase MLL2 "	1.248	0.62	0.664	-0.86	1.115	0.34	1.002	0	1.145	0.42	0.548	-0.94	1.01499	0.02	0.966407	-0.06	1.01293	0.02	0.980256	-0.03	1.10969	0.2	1.09385	0.17	1.06341	0.11	1.15801	0.28	1.07591	0.13	1.22858	0.38	0.849531	-0.49	0.91866	-0.24	0.882954	-0.36	0.826376	-0.56	0.997009	0	1.06997	0.19	0.993226	-0.02	0.96147
ENSP00000262189	MLL3	MLL3 Q8NEZ4 "Histone-lysine N-methyltransferase MLL3 "	0.748	-0.74	0.809	-0.61	0.89	-0.37	0.815	-0.59	0.945	-0.18	0.661	-0.86																					0.771552	-0.7	1.01111	0.03	0.808695	-0.61	1.05914	0.16	0.825483	-0.57	1.08754	0.24	0.84686	-0.5	1.13404
ENSP00000222270	WBP7	WBP7 Q9UMN6 "Histone-lysine N-methyltransferase MLL4 "	1.353	0.75	1.037	0.11	1.128	0.38	1.044	0.14	1.246	0.62	0.957	-0.14	0.999613	0	0.955238	-0.08	0.859496	-0.29	0.854619	-0.3	1.08159	0.14	1.02325	0.04	0.985072	-0.02	0.916739	-0.16	0.885284	-0.24	1.13754	0.25	0.905345	-0.29	1.00827	0.02	1.06881	0.19	0.902714	-0.3	1.03722	0.1	1.1328	0.36	1.20341	0.55	1.02204
ENSP00000312379	MLL5	MLL5 Q8IZD2 "Histone-lysine N-methyltransferase MLL5 "	0.977	-0.07	0.462	-0.96	1.051	0.16	0.841	-0.52	1.035	0.11	0.274	-0.99
ENSP00000312834	MLXIP	MLXIP Q9HAP2 "MLX-interacting protein "	1.735	0.93	1.307	0.71	0.903	-0.32	1.012	0.03	0.882	-0.39	1.561	0.88
ENSP00000281317	MMAA	MMAA Q8IVH4 "Methylmalonic aciduria type A protein, mitochondrial "	1.124	0.37	0.811	-0.6	1.138	0.4	0.984	-0.05	1.092	0.28	1.011	0.03
ENSP00000445920	MMAB	MMAB Q96EY8 "Cob(I)yrinic acid a,c-diamide adenosyltransferase, mitochondrial "	1.058	0.18	0.962	-0.12	1.306	0.71	1.076	0.23	1.18	0.5	1.221	0.58
ENSP00000378431	MMRN1	MMRN1 Q13201 "Multimerin-1 Platelet glycoprotein Ia* 155 kDa platelet multimerin"	0.314	-0.99	1.037	0.11	0.47	-0.96	0.304	-0.99	0.435	-0.97	3.086	0.99
ENSP00000272139	C1orf35	C1orf35 Q9BU76 "Multiple myeloma tumor-associated protein 2 "	0.966	-0.11	0.64	-0.88	0.844	-0.51	0.893	-0.35	0.909	-0.3	0.62	-0.9	1.01745	0.03	1.11955	0.22	1.05365	0.09	1.30502	0.48	0.90299	-0.19	0.974722	-0.04	1.08678	0.15	1.0566	0.1	1.26208	0.43	0.870906	-0.27	1.10298	0.29	1.32052	0.72	1.37795	0.77	1.155	0.42	0.898207	-0.31	1.04941	0.13	1.08708	0.24	0.917585
ENSP00000357123	MNDA	MNDA P41218 "Myeloid cell nuclear differentiation antigen "	0.736	-0.76	0.595	-0.92	1.747	0.93	2.13	0.96	1.53	0.87	0.343	-0.98	1.5672	0.71	1.98599	0.87	0.940146	-0.11	2.31491	0.92	5.53822	0.98	2.07581	0.88	2.65527	0.94	1.31493	0.49	3.07162	0.96	7.51618	0.99	0.796592	-0.64	0.896177	-0.32	0.440717	-0.96	0.774686	-0.69	0.856914	-0.47	0.955105	-0.13	0.461319	-0.96	0.825862
ENSP00000174618	MNT	MNT Q99583 "Max-binding protein MNT "	1.068	0.21	1.124	0.37	1.147	0.43	0.912	-0.29	1.213	0.56	1.243	0.62
ENSP00000331310	MORF4L1	MORF4L1 Q9UBU8 "Mortality factor 4-like protein 1 "	0.886	-0.38	1.229	0.59	0.881	-0.4	0.861	-0.46	1.066	0.2	1.183	0.51	1.25461	0.42	0.928616	-0.13	0.996046	0	1.36634	0.55	0.868867	-0.27	1.03105	0.05	0.771835	-0.47	0.854531	-0.3	1.11715	0.22	0.714337	-0.58
ENSP00000379364	MOB1A	MOB1A Q9H8S9 "MOB kinase activator 1A "	1.657	0.91	1.886	0.95	1.589	0.89	1.827	0.94	1.801	0.94	1.767	0.94	1.84074	0.83	1.49088	0.65	1.31262	0.48	1.00397	0	1.41828	0.59	2.09254	0.89	1.71494	0.79	1.55967	0.7	1.1419	0.26	1.65192	0.76
ENSP00000349575	MOB3A	MOB3A Q96BX8 "MOB kinase activator 3A "	1.6	0.89	1.765	0.93	1.405	0.79	1.469	0.84	1.464	0.84	1.843	0.94
ENSP00000244051	MOCS3	MOCS3 O95396 "Adenylyltransferase and sulfurtransferase MOCS3 Molybdopterin-synthase adenylyltransferase Molybdopterin-synthase sulfurtransferase"	2.005	0.96	2.22	0.97	1.325	0.73	1.203	0.55	1.389	0.78	1.938	0.95
ENSP00000353408	MSN	MSN P26038 "Moesin "	1.257	0.64	1.065	0.2	1.773	0.94	1.621	0.9	1.58	0.88	1.215	0.57	0.89026	-0.23	0.541076	-0.83	1.17135	0.3	0.686427	-0.63	0.866364	-0.28	1.41067	0.59	0.85967	-0.29	1.93409	0.85	1.08946	0.16	1.39109	0.57	1.40829	0.8	1.21694	0.57	1.50713	0.86	1.69296	0.91	1.23454	0.61	1.03297	0.09	1.28963	0.69	1.4653
ENSP00000233616	MOGS	MOGS Q13724 "Mannosyl-oligosaccharide glucosidase "	1.299	0.7	1.139	0.41	1.232	0.6	1.014	0.04	1.065	0.2	1.305	0.7	1.35587	0.53	1.83597	0.83	1.91273	0.85	1.78752	0.82	2.11863	0.89	0.985294	-0.02	1.3549	0.53	1.47564	0.64	1.31012	0.48	1.61123	0.73
ENSP00000215862	MORC2	MORC2 Q9Y6X9 "MORC family CW-type zinc finger protein 2 "	1.226	0.59	0.783	-0.67	0.852	-0.49	1.005	0.01	0.974	-0.08	0.734	-0.76
ENSP00000383333	MORC3	MORC3 Q14149 "MORC family CW-type zinc finger protein 3 "	1.291	0.69	1.643	0.9	1.109	0.33	1.056	0.17	1.223	0.58	1.79	0.94	0.786419	-0.44	0.700874	-0.6	0.875691	-0.26	0.721494	-0.57	0.794681	-0.42	0.944471	-0.1	0.848356	-0.32	1.07221	0.13	0.865168	-0.28	0.97963	-0.03	1.06098	0.17	1.46822	0.84	1.16349	0.46	1.10002	0.28	1.29586	0.7	1.75488	0.92	1.37909	0.77	1.31924
ENSP00000358640	SLC16A1	SLC16A1 P53985 "Monocarboxylate transporter 1 "	0.62	-0.9	0.651	-0.87	1.113	0.34	0.672	-0.85	0.944	-0.19	0.676	-0.84
ENSP00000399797	MOV10	MOV10 Q9HCE1 "Putative helicase MOV-10 "	0.252	-0.99	0.28	-0.99	0.38	-0.98	0.292	-0.99	0.355	-0.98	0.278	-0.99	0.779289	-0.46	1.18549	0.32	0.58323	-0.79	1.1899	0.33	0.754518	-0.5	1.03879	0.06	1.61816	0.74	0.850983	-0.31	1.64488	0.76	1.03736	0.06
ENSP00000302486	MAP2K1	MAP2K1 Q02750 "Dual specificity mitogen-activated protein kinase kinase 1 "	1.194	0.53	1.173	0.49	0.864	-0.45	1.03	0.1	0.9	-0.33	1.324	0.73
ENSP00000262948	MAP2K2	MAP2K2 P36507 "Dual specificity mitogen-activated protein kinase kinase 2 "	1.142	0.41	1.37	0.77	0.982	-0.05	1.177	0.49	1.267	0.65	1.466	0.84
ENSP00000345083	MAP2K3	MAP2K3 P46734 "Dual specificity mitogen-activated protein kinase kinase 3 "	1.435	0.81	1.486	0.85	1.355	0.75	2.303	0.97	0.916	-0.28	0.919	-0.27
ENSP00000258169	MPHOSPH6	MPHOSPH6 Q99547 "M-phase phosphoprotein 6 "	1.006	0.01	1.179	0.49	0.863	-0.46	0.976	-0.08	0.774	-0.69	1.137	0.4	1.01526	0.02	1.22826	0.38	1.08475	0.15	1.57924	0.71	1.51039	0.67	0.563075	-0.81	0.689287	-0.62	0.628818	-0.72	0.876315	-0.26	0.858265	-0.29
ENSP00000244230	MPHOSPH10	MPHOSPH10 O00566 "U3 small nucleolar ribonucleoprotein protein MPP10 "	1.193	0.52	1.434	0.81	0.926	-0.24	1.111	0.33	0.961	-0.13	1.842	0.94	1.26324	0.43	1.32063	0.49	1.45615	0.63	1.38261	0.56	1.5669	0.71	0.718769	-0.57	0.765898	-0.48	0.860327	-0.29	0.784536	-0.44	0.908532	-0.18	1.10636	0.29	1.56345	0.87	1.1733	0.48	1.34786	0.74	1.10965	0.3	1.52828	0.87	1.14797	0.41	1.32733
ENSP00000355388	MPHOSPH8	MPHOSPH8 Q99549 "M-phase phosphoprotein 8 "	1.014	0.04	0.879	-0.4	0.821	-0.57	0.902	-0.32	0.901	-0.33	0.77	-0.7	1.01678	0.03	0.93941	-0.11	0.975476	-0.04	1.2124	0.36	0.917809	-0.16	0.85275	-0.31	0.789905	-0.43	0.866243	-0.28	1.0313	0.05	0.779484	-0.46
ENSP00000360782	PMPCA	PMPCA Q10713 "Mitochondrial-processing peptidase subunit alpha "	0.91	-0.3	0.816	-0.59	0.83	-0.55	1.075	0.23	0.735	-0.76	0.887	-0.37	1.06345	0.11	1.42918	0.6	2.87607	0.95	0.85258	-0.31	0.574119	-0.8	1.39659	0.57	1.89915	0.85	3.94783	0.98	1.12024	0.22	0.772497	-0.47
ENSP00000249269	PMPCB	PMPCB O75439 "Mitochondrial-processing peptidase subunit beta "	1.068	0.21	0.953	-0.15	1.141	0.41	1.061	0.19	1.419	0.8	1.277	0.66
ENSP00000000412	M6PR	M6PR P20645 "Cation-dependent mannose-6-phosphate receptor "	1.29	0.68	1.585	0.88	2.014	0.96	2.303	0.97	1.594	0.89	1.754	0.93
ENSP00000355237	CDC42BPB	CDC42BPB Q9Y5S2 "Serine/threonine-protein kinase MRCK beta "	0.818	-0.58	1.065	0.2	0.712	-0.79	0.532	-0.95	0.583	-0.92	1.351	0.75
ENSP00000460520	MRM1	MRM1 MRM1-001 "mitochondrial rRNA methyltransferase 1 homolog (S. cerevisiae) [Source:HGNC Symbol;Acc:26202]" "HGNC_transcript_name"	1.822	0.94	1.569	0.88	1.087	0.27	0.995	-0.01	1.345	0.75	1.73	0.93
ENSP00000382342	ABCC1	ABCC1 P33527 "Multidrug resistance-associated protein 1 "	0.975	-0.08	0.92	-0.26	1.047	0.14	0.937	-0.21	1.517	0.86	1.006	0.01
ENSP00000362638	MARCKSL1	MARCKSL1 P49006 "MARCKS-related protein "	0.461	-0.96	0.49	-0.96	0.717	-0.78	0.465	-0.96	0.982	-0.05	0.622	-0.89
ENSP00000312356	TRMT10C	TRMT10C Q7L0Y3 "Mitochondrial ribonuclease P protein 1 "	1.201	0.54	1.275	0.66	1.172	0.48	0.965	-0.11	0.872	-0.43	1.273	0.66	0.854618	-0.3	0.827157	-0.35	2.09738	0.89	0.775679	-0.46	1.33006	0.5	1.41647	0.59	1.3893	0.57	3.70809	0.97	1.28582	0.46	2.29553	0.92
ENSP00000440915	KIAA0391	KIAA0391 G3V2W2;G3V4R4;G3V5R1;G3V5Z8 "Mitochondrial ribonuclease P protein 3 ";"Mitochondrial ribonuclease P protein 3 ";"Mitochondrial ribonuclease P protein 3 ";"Mitochondrial ribonuclease P protein 3 "	1.125	0.37	0.941	-0.2	0.806	-0.61	1.05	0.15	1.352	0.75	1.288	0.68	0.501172	-0.87	0.965937	-0.06	0.509207	-0.86	0.579752	-0.79	0.969633	-0.05	0.512658	-0.86	0.999798	0	0.544433	-0.83	0.593344	-0.78	1.01623	0.03
ENSP00000364320	MRTO4	MRTO4 Q9UKD2 "mRNA turnover protein 4 homolog "	1.175	0.49	1.635	0.9	0.966	-0.11	1.119	0.35	1.137	0.4	1.571	0.88	0.930904	-0.13	0.924132	-0.14	0.875619	-0.26	0.69785	-0.61	0.862622	-0.28	0.931877	-0.13	0.937532	-0.12	0.924684	-0.14	0.69947	-0.6	0.86697	-0.28	1.13084	0.36	0.96626	-0.1	0.832792	-0.54	1.47324	0.84	0.870703	-0.41	0.730456	-0.76	0.623801	-0.89	1.11385
ENSP00000312244	MSL3	MSL3 Q8N5Y2 "Male-specific lethal 3 homolog "	1.64	0.9	1.231	0.6	1.221	0.58	1.389	0.78	1.396	0.78	1.668	0.91	1.90611	0.85	2.07831	0.88	1.45386	0.63	1.70283	0.78	1.50317	0.66	1.60564	0.73	1.77487	0.81	1.28203	0.46	1.44065	0.62	1.30226	0.48	0.979803	-0.06	1.23949	0.61	0.797678	-0.64	0.912077	-0.27	1.30788	0.71	1.62116	0.9	1.03304	0.09	1.19577
ENSP00000233146	MSH2	MSH2 P43246 "DNA mismatch repair protein Msh2 "	1.085	0.26	0.865	-0.45	0.938	-0.21	1.064	0.2	1.029	0.09	0.821	-0.57	0.845106	-0.32	0.919824	-0.15	0.882441	-0.25	0.927544	-0.14	1.06333	0.11	1.23244	0.38	1.33751	0.51	1.3263	0.5	1.31502	0.49	1.5607	0.7
ENSP00000265081	MSH3	MSH3 P20585 "DNA mismatch repair protein Msh3 "	1.159	0.46	0.943	-0.19	1.112	0.33	0.892	-0.36	1.257	0.64	0.848	-0.5	0.850118	-0.31	0.835864	-0.33	1.08512	0.15	1.05631	0.09	0.744621	-0.52	1.02621	0.04	1.02097	0.03	1.36912	0.55	1.27576	0.45	0.92095	-0.15	1.06188	0.17	0.904304	-0.29	0.792939	-0.65	1.69922	0.92	1.11126	0.31	0.933723	-0.19	0.805232	-0.62	1.75515
ENSP00000234420	MSH6	MSH6 P52701 "DNA mismatch repair protein Msh6 "	1.072	0.22	0.964	-0.12	0.869	-0.43	1.153	0.44	1.03	0.1	0.836	-0.53	1.04599	0.08	0.960943	-0.07	1.11522	0.21	0.822941	-0.36	0.698508	-0.61	1.4626	0.63	1.33889	0.51	1.62922	0.75	1.1352	0.25	0.979168	-0.03	1.70616	0.92	1.16194	0.45	1.45669	0.83	3.43246	0.98	0.693786	-0.82	0.462377	-0.96	0.574846	-0.92	1.37052
ENSP00000311827	MSL2	MSL2 Q9HCI7 "Male-specific lethal 2 homolog "	1.003	0	1.118	0.35	0.947	-0.17	0.851	-0.49	1.037	0.11	0.819	-0.58	1.48904	0.65	1.37667	0.56	1.52986	0.68	1.30217	0.48	1.41209	0.59	1.87212	0.84	1.70203	0.78	2.00662	0.87	1.64344	0.76	1.81038	0.82	1.64714	0.9	1.21472	0.57	1.24988	0.63	1.21658	0.57	1.88881	0.93	1.36608	0.76	1.39112	0.78	1.37034
ENSP00000356231	RABIF	RABIF P47224 "Guanine nucleotide exchange factor MSS4 "	0.912	-0.29	0.906	-0.31	1.186	0.51	1.425	0.81	1.03	0.1	1.123	0.36
ENSP00000278823	MTA2	MTA2 O94776 "Metastasis-associated protein MTA2 "	1.299	0.7	0.938	-0.21	1.203	0.55	1.224	0.59	1.244	0.62	0.78	-0.67	1.17196	0.3	1.04315	0.07	1.11957	0.22	0.973588	-0.04	1.17533	0.31	1.15471	0.28	1.03162	0.05	1.15643	0.28	0.971634	-0.05	1.16281	0.29	0.824877	-0.57	0.566003	-0.92	0.504817	-0.95	1.01902	0.05	1.04626	0.13	0.707183	-0.8	0.633045	-0.88	1.28243
ENSP00000303222	MTCH2	MTCH2 Q9Y6C9 "Mitochondrial carrier homolog 2 "	2.06	0.96	4.078	0.99	3.011	0.98	4.091	0.99	1.478	0.84	4.982	0.99	0.51193	-0.86	0.516271	-0.86	0.808307	-0.39	0.504138	-0.87	0.401539	-0.93	2.34025	0.92	2.31538	0.92	3.76783	0.97	2.29541	0.92	1.76224	0.81
ENSP00000377617	MTHFD2	MTHFD2 P13995 "Bifunctional methylenetetrahydrofolate dehydrogenase/cyclohydrolase, mitochondrial NAD-dependent methylenetetrahydrofolate dehydrogenase Methenyltetrahydrofolate cyclohydrolase"	0.739	-0.75	0.754	-0.73	0.9	-0.33	0.767	-0.7	0.878	-0.41	0.777	-0.68	1.28866	0.46	1.11097	0.2	1.14109	0.26	1.16833	0.3	1.2857	0.46	0.960585	-0.07	0.830865	-0.35	0.885131	-0.24	0.869223	-0.27	0.974591	-0.04
ENSP00000359321	MTF2	MTF2 Q9Y483 "Metal-response element-binding transcription factor 2 "	0.883	-0.39	1.287	0.68	0.692	-0.82	0.879	-0.4	0.656	-0.87	1.1	0.3	1.37324	0.55	2.01511	0.87	1.33359	0.5	1.72069	0.79	1.06501	0.11	0.833133	-0.34	1.23761	0.39	0.845183	-0.32	1.04483	0.08	0.661423	-0.67
ENSP00000040663	MRI1	MRI1 Q9BV20 "Methylthioribose-1-phosphate isomerase "	0.801	-0.63	0.941	-0.2	1.044	0.14	1.068	0.21	0.982	-0.05	0.987	-0.04
ENSP00000354558	MTOR	MTOR P42345 "Serine/threonine-protein kinase mTOR "	0.772	-0.69	0.868	-0.44	1.058	0.18	0.821	-0.57	0.951	-0.16	0.819	-0.58
ENSP00000362550	FTSJD2	FTSJD2 Q8N1G2 "Cap-specific mRNA (nucleoside-2'-O-)-methyltransferase 1 "	0.801	-0.63	0.737	-0.76	0.766	-0.71	0.677	-0.84	1.144	0.42	0.531	-0.95	0.680467	-0.64	0.621586	-0.73	0.578065	-0.79	0.574496	-0.8	0.531048	-0.84	1.15302	0.28	1.06459	0.11	1.02384	0.04	0.963765	-0.06	0.884585	-0.24
ENSP00000264198	MUL1	MUL1 Q969V5 "Mitochondrial ubiquitin ligase activator of NFKB 1 "	0.55	-0.94	0.61	-0.9	0.72	-0.78	0.642	-0.88	0.757	-0.72	0.568	-0.93
ENSP00000349977	MVP	MVP Q14764 "Major vault protein "	0.989	-0.03	1.329	0.73	1.8	0.94	2.39	0.98	0.853	-0.48	1.982	0.96	1.73424	0.79	1.04163	0.07	0.777775	-0.46	1.82715	0.83	0.978645	-0.04	1.99053	0.87	1.11733	0.22	0.819555	-0.37	1.87041	0.84	1.02726	0.04	0.740122	-0.75	0.676936	-0.84	0.726636	-0.77	0.682431	-0.83	1.02649	0.07	0.917802	-0.24	0.982676	-0.05	0.931398
ENSP00000333657	MX2	MX2 P20592 "Interferon-induced GTP-binding protein Mx2 "	3.091	0.99	1.208	0.56	3.413	0.99	1.367	0.76	1.498	0.85	1.272	0.66	1.1138	0.21	1.27382	0.44	1.68617	0.78	1.11179	0.21	1.38962	0.57	0.705557	-0.59	0.818812	-0.37	1.11972	0.22	0.70462	-0.59	0.901451	-0.2
ENSP00000437073	MYO18A	MYO18A Q92614 "Unconventional myosin-XVIIIa "	0.772	-0.69	0.767	-0.7	0.975	-0.08	0.824	-0.57	0.761	-0.71	0.811	-0.6
ENSP00000375650	MYADM	MYADM Q96S97 "Myeloid-associated differentiation marker "	1.41	0.8	1.507	0.86	1.376	0.77	1.167	0.47	1.202	0.55	1.018	0.05	0.179177	-0.98	0.203241	-0.98	0.0972571	-0.99	0.186267	-0.98	0.0597673	-0.99	0.572243	-0.8	0.656798	-0.67	0.324659	-0.96	0.595192	-0.77	0.195571	-0.98
ENSP00000349892	MYCBP2	MYCBP2 O75592 "Probable E3 ubiquitin-protein ligase MYCBP2 "	0.788	-0.66	0.977	-0.07	0.966	-0.11	1.049	0.15	0.821	-0.57	1.053	0.16	1.03191	0.05	0.886155	-0.24	1.18053	0.32	0.901343	-0.2	0.843803	-0.32	1.34165	0.51	1.16464	0.29	1.57176	0.71	1.17487	0.31	1.11589	0.21
ENSP00000380702	MYCBP	MYCBP Q99417 "C-Myc-binding protein "	0.554	-0.94	0.497	-0.96	0.756	-0.73	0.649	-0.87	0.657	-0.87	0.518	-0.95
ENSP00000316950	MYEF2	MYEF2 Q9P2K5 "Myelin expression factor 2 "	0.07	-0.99	0.046	-0.99	0.214	-0.99	0.107	-0.99	0.189	-0.99	0.045	-0.99	0.274128	-0.97	0.261084	-0.97	0.377997	-0.94	0.190682	-0.98	0.269807	-0.97	0.438204	-0.91	0.463156	-0.9	0.61176	-0.75	0.299113	-0.96	0.550438	-0.83	0.426575	-0.96	0.293966	-0.98	1.95938	0.94	1.73375	0.92	0.503384	-0.95	0.337146	-0.98	2.24053	0.96	2.009
ENSP00000216181	MYH9	MYH9 P35579 "Myosin-9 "	0.457	-0.97	0.543	-0.94	0.883	-0.39	0.598	-0.91	0.493	-0.96	0.731	-0.76	1.50385	0.66	2.2613	0.91	0.646254	-0.69	0.734171	-0.54	1.04455	0.08	1.77954	0.81	2.69525	0.94	0.803829	-0.41	0.883451	-0.24	1.26024	0.43	0.756807	-0.72	0.889085	-0.34	0.82642	-0.56	0.80416	-0.62	0.68369	-0.83	0.782406	-0.67	0.726301	-0.77	0.715039
ENSP00000349150	MYNN	MYNN Q9NPC7 "Myoneurin "	1.058	0.18	0.941	-0.2	1.19	0.52	1.032	0.1	1.006	0.01	1.112	0.33
ENSP00000460038	MYO1F	MYO1F O00160 "Unconventional myosin-If "	1.353	0.75	1.999	0.96	1.891	0.95	2.241	0.97	1.635	0.9	1.298	0.7	1.91197	0.85	1.66322	0.77	1.57547	0.71	1.26552	0.43	1.61118	0.73	1.85004	0.83	1.60484	0.73	1.59385	0.72	1.26811	0.43	1.59788	0.72
ENSP00000258787	MYO1G	MYO1G B0I1T2 "Unconventional myosin-Ig Minor histocompatibility antigen HA-2"	1.433	0.81	1.419	0.8	1.694	0.92	1.617	0.9	1.642	0.9	1.131	0.38	0.850429	-0.31	0.695105	-0.61	1.24084	0.4	0.558424	-0.82	0.647686	-0.69	1.40527	0.58	1.1382	0.25	2.15313	0.9	0.910895	-0.18	1.08412	0.15	0.79811	-0.63	0.846975	-0.5	0.685773	-0.83	1.69609	0.91	0.904795	-0.29	0.952857	-0.13	0.760284	-0.72	1.94303
ENSP00000389168	PPP1R12A	PPP1R12A O14974 "Protein phosphatase 1 regulatory subunit 12A "	0.512	-0.96	0.505	-0.96	0.768	-0.7	0.691	-0.82	0.586	-0.92	0.509	-0.96	1.60614	0.73	1.02284	0.04	1.37182	0.55	0.870866	-0.27	1.45763	0.63	1.46972	0.64	0.94707	-0.09	1.31207	0.48	0.797306	-0.42	1.3666	0.55
ENSP00000418734	MYSM1	MYSM1 Q5VVJ2 "Histone H2A deubiquitinase MYSM1 "	0.692	-0.82	0.795	-0.64	0.682	-0.84	0.706	-0.8	0.762	-0.71	0.699	-0.81	0.846109	-0.32	0.789816	-0.43	0.950855	-0.09	0.850869	-0.31	0.775112	-0.47	1.04002	0.06	0.994903	0	1.23641	0.39	1.05868	0.1	0.980332	-0.03
ENSP00000417763	NAA10	NAA10 P41227 "N-alpha-acetyltransferase 10 "	0.875	-0.42	0.95	-0.16	1.204	0.55	1.04	0.13	1.08	0.24	0.931	-0.22
ENSP00000368716	NAA16	NAA16 Q6N069 "N-alpha-acetyltransferase 16, NatA auxiliary subunit "	0.743	-0.75	1.08	0.24	0.718	-0.78	1.128	0.38	0.822	-0.57	0.777	-0.68
ENSP00000249299	NAA38	NAA38 O95777 "N-alpha-acetyltransferase 38, NatC auxiliary subunit "	0.83	-0.55	0.809	-0.61	0.741	-0.75	0.602	-0.91	0.896	-0.34	0.726	-0.77	1.22211	0.37	1.25258	0.41	1.27279	0.44	1.07826	0.14	1.39175	0.57	0.712103	-0.58	0.735354	-0.54	0.771214	-0.47	0.622552	-0.73	0.833101	-0.34	0.772204	-0.69	0.721405	-0.78	0.791022	-0.66	0.452571	-0.96	0.942439	-0.17	0.8616	-0.45	0.936888	-0.19	0.542354
ENSP00000240922	NAA50	NAA50 Q9GZZ1 "N-alpha-acetyltransferase 50 "	1.028	0.09	1.145	0.42	1.092	0.28	1.078	0.24	0.96	-0.13	1.217	0.57
ENSP00000292431	NACC1	NACC1 Q96RE7 "Nucleus accumbens-associated protein 1 "	0.726	-0.77	0.88	-0.4	0.936	-0.21	0.884	-0.38	0.76	-0.72	1.012	0.03
ENSP00000323837	SLC4A1AP	SLC4A1AP Q9BWU0 "Kanadaptin "	1.048	0.15	0.698	-0.81	1.194	0.53	1.347	0.75	0.887	-0.37	0.624	-0.89
ENSP00000378782	QPRT	QPRT Q15274 "Nicotinate-nucleotide pyrophosphorylase [carboxylating] "	1.041	0.13	1.005	0.01	0.91	-0.3	0.901	-0.33	1.159	0.46	1.36	0.76
ENSP00000407952	NAMPTL	NAMPTL Q5SYT8;Q658Z1;F5H246 "Novel protein similar to Pre-B cell enhancing factor (PBEF); Protein NAMPTL ";"Putative uncharacterized protein DKFZp666B131 ";"Protein NAMPTL "	0.866	-0.45	1.106	0.32	0.872	-0.43	1.926	0.95	0.822	-0.57	0.931	-0.22
ENSP00000261520	NARG2	NARG2 Q659A1 "NMDA receptor-regulated protein 2 "	0.808	-0.61	0.764	-0.71	0.791	-0.65	0.71	-0.79	0.849	-0.49	0.921	-0.26	0.328711	-0.95	0.616538	-0.74	0.456013	-0.9	0.714532	-0.58	0.565957	-0.81	0.414556	-0.92	0.782839	-0.45	0.65162	-0.68	0.907021	-0.19	0.736759	-0.53
ENSP00000255120	NASP	NASP P49321 "Nuclear autoantigenic sperm protein "	0.797	-0.64	0.767	-0.7	1.042	0.13	0.933	-0.22	1.201	0.54	0.804	-0.62
ENSP00000257829	NAT10	NAT10 Q9H0A0 "N-acetyltransferase 10 "	1.067	0.21	1.362	0.76	0.792	-0.65	1.028	0.09	0.791	-0.65	1.196	0.53	0.689172	-0.62	0.762197	-0.48	0.958258	-0.07	0.631689	-0.72	0.751425	-0.5	0.78035	-0.45	0.845951	-0.32	1.10544	0.19	0.68589	-0.63	0.856141	-0.3	0.660096	-0.86	0.587293	-0.92	0.56228	-0.92	1.5585	0.87	0.681664	-0.83	0.592856	-0.91	0.584251	-0.92	1.73189
ENSP00000396382	CYB5R1	CYB5R1 CYB5R1-005 "cytochrome b5 reductase 1 [Source:HGNC Symbol;Acc:13397]" "HGNC_transcript_name"	1.264	0.65	1.658	0.91	1.771	0.94	2.059	0.96	0.923	-0.25	1.803	0.94	0.842149	-0.32	1.66684	0.77	0.938958	-0.11	0.642257	-0.7	1.19029	0.33	1.33225	0.5	2.54515	0.93	1.57384	0.71	1.02513	0.04	1.95838	0.86
ENSP00000324074	ANP32E	ANP32E Q9BTT0 "Acidic leucine-rich nuclear phosphoprotein 32 family member E "	1.076	0.23	0.547	-0.94	1.031	0.1	0.944	-0.19	0.799	-0.63	0.432	-0.97	0.651082	-0.69	0.576356	-0.79	0.66545	-0.66	0.579047	-0.79	1.0005	0	1.00756	0.01	0.902503	-0.2	1.07637	0.13	0.896546	-0.21	1.58635	0.72
ENSP00000307850	DRAP1	DRAP1 Q14919 "Dr1-associated corepressor "	1.427	0.81	1.991	0.96	1.481	0.84	1.549	0.88	1.325	0.73	2.192	0.97	2.37983	0.92	2.76681	0.95	2.33331	0.92	1.94819	0.86	1.77227	0.81	1.46503	0.64	1.72585	0.79	1.5028	0.66	1.19683	0.34	1.1188	0.22	1.56129	0.87	2.68892	0.97	3.2878	0.98	2.75305	0.97	1.48267	0.85	2.55961	0.97	3.14743	0.98	2.59702
ENSP00000359295	DR1	DR1 Q01658 "Protein Dr1 "	1.36	0.76	1.941	0.95	1.283	0.67	1.401	0.79	1.167	0.47	2.007	0.96	1.59171	0.72	1.71347	0.79	1.33821	0.51	1.15572	0.28	1.17786	0.31	1.78347	0.81	1.93441	0.85	1.56077	0.7	1.24171	0.4	1.34668	0.52	1.06878	0.19	1.49693	0.85	1.22919	0.6	1.002	0	1.31777	0.72	1.78251	0.92	1.44791	0.82	1.19097
ENSP00000364289	NCBP1	NCBP1 Q09161 "Nuclear cap-binding protein subunit 1 "	1.127	0.37	0.939	-0.2	1.438	0.82	0.983	-0.05	1.168	0.47	0.83	-0.55	0.384165	-0.94	0.371228	-0.94	0.394455	-0.93	0.369416	-0.94	0.434176	-0.92	1.20906	0.35	1.09504	0.17	1.28828	0.46	1.12632	0.23	1.25497	0.42
ENSP00000326806	NCBP2	NCBP2 P52298 "Nuclear cap-binding protein subunit 2 "	1.244	0.62	0.842	-0.52	1.163	0.47	0.874	-0.42	1.03	0.1	0.685	-0.83	0.857273	-0.3	0.834075	-0.34	0.686674	-0.63	0.819014	-0.37	1.10759	0.19	0.78326	-0.45	0.771106	-0.47	0.655762	-0.68	0.74869	-0.51	1.03684	0.06
ENSP00000289473	NCF1	NCF1 P14598 "Neutrophil cytosol factor 1 "	0.827	-0.56	1.485	0.85	1.704	0.92	2.678	0.98	0.734	-0.76	0.713	-0.79
ENSP00000356506	NCF2	NCF2 P19878 "Neutrophil cytosol factor 2 "	0.753	-0.73	1.025	0.08	1.104	0.31	2.311	0.97	0.961	-0.13	0.832	-0.55
ENSP00000248899	NCF4	NCF4 Q15080 "Neutrophil cytosol factor 4 "	0.799	-0.63	1.58	0.88	1.467	0.84	3.01	0.98	0.957	-0.14	1.133	0.39
ENSP00000293373	NCKAP1L	NCKAP1L P55160 "Nck-associated protein 1-like "	1.41	0.8	1.39	0.78	1.322	0.73	1.717	0.92	1.172	0.48	1.615	0.9	0.64371	-0.7	0.52735	-0.85	0.525896	-0.85	0.698322	-0.61	0.221666	-0.98	0.861347	-0.29	0.714019	-0.58	0.735524	-0.54	0.934905	-0.12	0.303901	-0.96
ENSP00000290231	NCOA5	NCOA5 Q9HCD5 "Nuclear receptor coactivator 5 "	0.774	-0.69	0.65	-0.87	0.861	-0.46	0.783	-0.67	0.792	-0.65	0.546	-0.94	0.914134	-0.17	0.732526	-0.55	0.89031	-0.23	1.13259	0.25	1.26627	0.43	0.563839	-0.81	0.455497	-0.9	0.57233	-0.8	0.696164	-0.61	0.802352	-0.41	0.934307	-0.19	1.24443	0.62	1.31148	0.71	0.976433	-0.07	1.05654	0.15	1.37657	0.77	1.46327	0.83	1.08421
ENSP00000363929	NCOA6	NCOA6 Q14686 "Nuclear receptor coactivator 6 "	1.169	0.48	0.708	-0.8	1.036	0.11	0.922	-0.26	0.954	-0.15	0.652	-0.87																					1.10152	0.28	1.36503	0.76	1.11618	0.32	1.00312	0	1.1424	0.39	1.38539	0.78	1.1234	0.34	1.02153
ENSP00000268712	NCOR1	NCOR1 O75376 "Nuclear receptor corepressor 1 "	0.809	-0.61	0.729	-0.77	0.82	-0.57	0.857	-0.47	0.699	-0.81	0.59	-0.92
ENSP00000360483	TMEM48	TMEM48 Q9BTX1 "Nucleoporin NDC1 "	1.183	0.51	1.141	0.41	1.166	0.47	1.5	0.85	0.958	-0.14	0.947	-0.17	0.674324	-0.65	1.43453	0.61	1.89685	0.85	2.01358	0.87	1.62734	0.75	0.333608	-0.95	0.718124	-0.57	0.980864	-0.03	0.996688	0	0.824879	-0.36	0.40566	-0.97	0.61148	-0.9	0.388846	-0.97	0.798736	-0.63	0.89948	-0.31	1.32684	0.72	0.836729	-0.53	1.73903
ENSP00000261597	NDC80	NDC80 O14777 "Kinetochore protein NDC80 homolog "	0.655	-0.87	1.086	0.26	0.618	-0.9	1.648	0.91	0.739	-0.75	0.527	-0.95
ENSP00000219302	NME3	NME3 Q13232 "Nucleoside diphosphate kinase 3 "	1.633	0.9	2.459	0.98	2.4	0.98	2.7	0.98	1.515	0.86	3.02	0.98
ENSP00000252102	NDUFA2	NDUFA2 O43678 "NADH dehydrogenase [ubiquinone] 1 alpha subcomplex subunit 2 "	1.723	0.92	1.791	0.94	1.204	0.55	2.565	0.98	0.888	-0.37	1.482	0.85																					3.46304	0.98	5.66681	0.99	5.05331	0.99	5.72153	0.99	1.8118	0.93	2.90133	0.97	2.5657	0.97	2.93927
ENSP00000339720	NDUFA4	NDUFA4 O00483 "NADH dehydrogenase [ubiquinone] 1 alpha subcomplex subunit 4 "	2.131	0.96	2.402	0.98	2.252	0.97	3.604	0.99	1.632	0.9	2.127	0.96
ENSP00000347988	NDUFA5	NDUFA5 Q16718 "NADH dehydrogenase [ubiquinone] 1 alpha subcomplex subunit 5 "	1.086	0.26	1.207	0.55	1.08	0.24	1.701	0.92	1.063	0.2	1.104	0.31
ENSP00000470609	NDUFA7	NDUFA7 Q32Q14;Q6FG42 "NDUFA7 protein ";"NDUFA7 protein "	1.389	0.78	1.315	0.72	1.229	0.59	1.846	0.94	0.892	-0.36	1.229	0.59																					1.59581	0.88	1.34991	0.75	2.61242	0.97	1.89031	0.93	1.56666	0.88	1.28567	0.68	2.45831	0.97	1.85895
ENSP00000266544	NDUFA9	NDUFA9 Q16795 "NADH dehydrogenase [ubiquinone] 1 alpha subcomplex subunit 9, mitochondrial "	1.481	0.84	1.267	0.65	1.179	0.49	2.232	0.97	0.846	-0.5	1.096	0.29	0.563224	-0.81	0.258078	-0.98	0.467199	-0.89	0.410341	-0.93	0.337311	-0.95	2.57429	0.94	1.17224	0.31	2.20417	0.9	1.89873	0.85	1.58901	0.72	1.30077	0.7	3.03513	0.98	1.86033	0.93	3.54265	0.98	0.745465	-0.74	1.70219	0.92	1.03465	0.1	1.99356
ENSP00000330737	NDUFA12	NDUFA12 Q9UI09 "NADH dehydrogenase [ubiquinone] 1 alpha subcomplex subunit 12 "	1.764	0.93	1.8	0.94	1.593	0.89	3.014	0.98	1.031	0.1	1.436	0.81																					1.00293	0	1.24971	0.63	1.17388	0.49	1.3689	0.76	0.865649	-0.42	1.059	0.16	0.98581	-0.04	1.16453
ENSP00000419087	NDUFB2	NDUFB2 O95178 "NADH dehydrogenase [ubiquinone] 1 beta subcomplex subunit 2, mitochondrial "	1.778	0.94	1.993	0.96	1.528	0.87	2.648	0.98	0.992	-0.02	1.222	0.58																					0.703245	-0.8	2.78477	0.97	0.905019	-0.29	0.837004	-0.53	1.49902	0.85	5.80891	0.99	1.87213	0.93	1.75187
ENSP00000215565	NDUFB7	NDUFB7 P17568 "NADH dehydrogenase [ubiquinone] 1 beta subcomplex subunit 7 "	1.037	0.11	1.069	0.21	1.081	0.24	1.31	0.71	1.036	0.11	0.98	-0.06
ENSP00000268668	NDUFB10	NDUFB10 O96000 "NADH dehydrogenase [ubiquinone] 1 beta subcomplex subunit 10 "	1.615	0.9	1.897	0.95	1.552	0.88	2.559	0.98	1.264	0.65	1.423	0.81
ENSP00000263774	NDUFS3	NDUFS3 O75489 "NADH dehydrogenase [ubiquinone] iron-sulfur protein 3, mitochondrial "	1.201	0.54	1.534	0.87	1.357	0.76	2.078	0.96	1.073	0.22	1.235	0.61	0.590004	-0.78	0.676061	-0.65	0.870651	-0.27	0.599661	-0.77	0.535321	-0.84	1.86254	0.84	2.18246	0.9	2.92199	0.95	1.89516	0.85	1.69977	0.78	0.792425	-0.65	0.41974	-0.96	0.606541	-0.9	0.763164	-0.71	0.888946	-0.35	0.454503	-0.96	0.687595	-0.83	0.885313
ENSP00000296684	NDUFS4	NDUFS4 O43181 "NADH dehydrogenase [ubiquinone] iron-sulfur protein 4, mitochondrial "	1.09	0.27	1.251	0.63	1.074	0.22	1.586	0.88	0.755	-0.73	1.024	0.07
ENSP00000274137	NDUFS6	NDUFS6 O75380 "NADH dehydrogenase [ubiquinone] iron-sulfur protein 6, mitochondrial "	1.813	0.94	1.812	0.94	1.261	0.64	2.882	0.98	0.877	-0.41	1.551	0.88	1.35625	0.53	1.53691	0.69	1.03499	0.06	1.58942	0.72	0.859184	-0.29	2.28452	0.91	2.61955	0.94	1.82222	0.83	2.67866	0.94	1.48281	0.65
ENSP00000433521	NDUFS8	NDUFS8 E9PKH6 "NADH dehydrogenase [ubiquinone] iron-sulfur protein 8, mitochondrial "	1.527	0.87	1.638	0.9	1.517	0.86	2.691	0.98	0.96	-0.13	1.3	0.7	0.873464	-0.26	0.9081	-0.18	1.08132	0.14	1.19021	0.33	0.712983	-0.58	2.12744	0.89	2.23804	0.91	2.75281	0.95	2.90041	0.95	1.77924	0.81	1.28196	0.67	1.40195	0.79	2.05955	0.95	2.98733	0.98	1.12371	0.34	1.20259	0.55	1.75198	0.92	2.57121
ENSP00000266742	NEDD1	NEDD1 Q8NHV4 "Protein NEDD1 "	0.652	-0.87	0.49	-0.96	0.72	-0.78	0.785	-0.66	0.878	-0.41	0.44	-0.97
ENSP00000397538	NEIL2	NEIL2 Q969S2 "Endonuclease 8-like 2 "	0.628	-0.89	0.839	-0.52	1.01	0.03	0.618	-0.9	0.959	-0.13	1.027	0.08	0.525166	-0.85	0.64125	-0.7	0.416464	-0.92	0.689409	-0.62	0.476694	-0.89	0.690327	-0.62	0.852919	-0.31	0.572196	-0.8	0.906689	-0.19	0.64201	-0.7
ENSP00000356355	NEK7	NEK7 Q8TDX7 "Serine/threonine-protein kinase Nek7 "	0.977	-0.07	0.908	-0.31	1.116	0.34	1.196	0.53	1.078	0.24	0.792	-0.65
ENSP00000238616	NEK9	NEK9 Q8TD19 "Serine/threonine-protein kinase Nek9 "	0.794	-0.64	0.993	-0.02	0.981	-0.06	0.811	-0.6	1.05	0.15	1.173	0.49
ENSP00000339495	COBRA1	COBRA1 Q8WX92 "Negative elongation factor B "	1.157	0.45	0.956	-0.14	1.066	0.2	0.894	-0.35	1.2	0.54	0.753	-0.73	0.683605	-0.63	0.704924	-0.59	0.891904	-0.22	0.650969	-0.69	0.689882	-0.62	0.876439	-0.26	0.914904	-0.16	1.19704	0.34	0.810902	-0.39	0.907861	-0.18
ENSP00000342300	TH1L	TH1L Q8IXH7 "Negative elongation factor C/D "	1.528	0.87	1.126	0.37	1.222	0.58	1.148	0.43	1.559	0.88	1.095	0.29	2.20739	0.9	2.65524	0.94	1.77489	0.81	1.7423	0.8	1.67804	0.77	1.38038	0.56	1.67995	0.77	1.18397	0.32	1.10137	0.18	1.05551	0.09
ENSP00000470560	EMG1	EMG1 Q92979 "Ribosomal RNA small subunit methyltransferase NEP1 "	0.759	-0.72	0.98	-0.06	0.629	-0.89	0.716	-0.78	0.677	-0.84	1.052	0.16	0.954268	-0.08	0.979114	-0.03	1.20473	0.35	1.12784	0.24	1.2307	0.38	0.500926	-0.87	0.52287	-0.85	0.661691	-0.67	0.601542	-0.77	0.674435	-0.65
ENSP00000229329	CMAS	CMAS Q8NFW8 "N-acylneuraminate cytidylyltransferase "	1.231	0.6	1.045	0.14	1.043	0.13	0.916	-0.28	1.03	0.1	1.832	0.94	1.28632	0.46	1.31047	0.48	1.48238	0.65	1.36368	0.54	1.87731	0.84	1.09176	0.16	1.10864	0.2	1.31491	0.49	1.14716	0.26	1.65016	0.76	1.26337	0.65	1.50791	0.86	1.19059	0.52	1.55397	0.87	1.38532	0.78	1.61975	0.9	1.26948	0.66	1.6766
ENSP00000399591	NRGN	NRGN Q92686 "Neurogranin NEUG(55-78)"	0.479	-0.96	0.697	-0.81	0.578	-0.93	1.161	0.46	0.529	-0.95	1.613	0.9
ENSP00000333938	NEXN	NEXN Q0ZGT2 "Nexilin "	0.429	-0.97	0.833	-0.54	0.491	-0.96	0.343	-0.98	0.476	-0.96	2.182	0.97
ENSP00000389377	NFATC1	NFATC1 B5B2M4;B5B2M8;F5H4S8 "Nuclear factor of activated T-cells c1 isoform IA-IXL; Nuclear factor of activated T-cells, cytoplasmic, calcineurin-dependent 1, isoform CRA_e ";"Nuclear factor of activated T-cells c1 isoform IA-IXS; Nuclear factor of activated T-cells, cytoplasmic, calcineurin-dependent 1, isoform CRA_f ";"Nuclear factor of-activated T-cells, cytoplasmic 1 "	0.968	-0.1	1.111	0.33	1.116	0.34	1.059	0.18	1.322	0.73	0.862	-0.46	2.3039	0.92	1.76475	0.81	1.39241	0.57	1.48028	0.65	2.76111	0.95	1.68443	0.78	1.29915	0.47	1.05501	0.09	1.08014	0.14	2.04032	0.88
ENSP00000378297	NFKB1	NFKB1 P19838 "Nuclear factor NF-kappa-B p105 subunit Nuclear factor NF-kappa-B p50 subunit"	0.919	-0.27	1.237	0.61	0.84	-0.52	1.027	0.08	0.83	-0.55	1.142	0.41																					1.8569	0.93	1.16875	0.47	1.45275	0.83	1.65157	0.9	1.19773	0.53	0.798586	-0.63	0.919956	-0.24	1.09761
ENSP00000400476	NFRKB	NFRKB Q6P4R8 "Nuclear factor related to kappa-B-binding protein "	1.095	0.29	0.981	-0.06	1.043	0.13	1.001	0	1.108	0.32	1.006	0.01	1.22128	0.37	1.01215	0.02	1.12132	0.22	1.29864	0.47	1.13278	0.25	0.975833	-0.04	0.824312	-0.36	0.936216	-0.12	1.05198	0.09	0.941708	-0.11	0.792899	-0.65	0.829778	-0.55	0.712307	-0.79	0.901706	-0.3	1.07224	0.19	1.0982	0.27	0.93341	-0.19	1.19587
ENSP00000368856	NFX1	NFX1 Q12986 "Transcriptional repressor NF-X1 "	0.82	-0.57	0.751	-0.73	0.93	-0.23	0.862	-0.46	1.039	0.12	0.827	-0.56
ENSP00000370949	NFXL1	NFXL1 Q6ZNB6 "NF-X1-type zinc finger protein NFXL1 "	1.053	0.16	1.046	0.14	0.927	-0.24	1.012	0.03	1.129	0.38	1.405	0.79
ENSP00000312617	NFYC	NFYC Q13952 "Nuclear transcription factor Y subunit gamma "	0.954	-0.15	1.041	0.13	1.086	0.26	0.947	-0.17	1.185	0.51	1.135	0.39	0.710794	-0.58	0.751744	-0.5	0.640883	-0.7	0.961526	-0.06	0.688626	-0.62	1.14938	0.27	1.22957	0.38	1.08296	0.15	1.55479	0.7	1.12149	0.22
ENSP00000347401	NHP2L1	NHP2L1 P55769 "NHP2-like protein 1 "	1.413	0.8	1.451	0.83	1.113	0.34	1.149	0.43	1.108	0.32	1.654	0.91	1.46919	0.64	1.8572	0.84	1.79418	0.82	2.29901	0.92	2.19446	0.9	0.840209	-0.33	1.0858	0.15	1.07467	0.13	1.33227	0.5	1.29729	0.47	1.09429	0.26	2.2715	0.96	1.53661	0.87	1.12885	0.36	0.940256	-0.18	1.9307	0.94	1.29306	0.69	0.948567
ENSP00000349313	NHEJ1	NHEJ1 Q9H9Q4 "Non-homologous end-joining factor 1 "	1.308	0.71	1.348	0.75	1.095	0.29	1.073	0.22	1.347	0.75	2.035	0.96
ENSP00000262613	SLC9A3R1	SLC9A3R1 O14745 "Na(+)/H(+) exchange regulatory cofactor NHE-RF1 "	0.764	-0.71	0.596	-0.91	0.936	-0.21	0.895	-0.35	0.838	-0.53	0.68	-0.84	1.37978	0.56	0.709581	-0.58	1.25127	0.41	1.14374	0.26	1.30187	0.47	1.3331	0.5	0.687361	-0.63	1.26454	0.43	1.10435	0.19	1.26309	0.43
ENSP00000356481	FAM129A	FAM129A Q9BZQ8 "Protein Niban "	1.254	0.64	1.449	0.83	1.239	0.61	1.406	0.79	0.895	-0.35	2.049	0.96
ENSP00000254940	NIP7	NIP7 Q9Y221 "60S ribosome subunit biogenesis protein NIP7 homolog "	0.931	-0.22	1.164	0.47	0.766	-0.71	1.071	0.22	0.765	-0.71	1.234	0.6	0.391489	-0.93	0.343293	-0.95	0.359457	-0.95	0.270794	-0.97	0.403499	-0.93	1.06416	0.11	0.946789	-0.09	0.943746	-0.1	0.740633	-0.52	1.1096	0.2
ENSP00000282516	NIPBL	NIPBL Q6KC79 "Nipped-B-like protein "	1.47	0.84	1.316	0.72	1.414	0.8	1.233	0.6	1.552	0.88	1.179	0.49
ENSP00000356988	NIT1	NIT1 Q86X76 "Nitrilase homolog 1 "	0.85	-0.49	0.872	-0.43	0.99	-0.03	0.932	-0.22	0.791	-0.65	0.772	-0.69
ENSP00000464275	C17orf75	C17orf75 Q9HAS0 "Protein Njmu-R1 "	0.916	-0.28	0.827	-0.56	1.157	0.45	1.045	0.14	1.237	0.61	0.921	-0.26
ENSP00000360464	NKAP	NKAP Q8N5F7 "NF-kappa-B-activating protein "	0.842	-0.52	0.962	-0.12	0.888	-0.37	0.849	-0.49	0.935	-0.21	0.71	-0.79
ENSP00000232978	NKTR	NKTR P30414 "NK-tumor recognition protein Putative peptidyl-prolyl cis-trans isomerase"	1.137	0.4	1.083	0.25	1.036	0.11	0.965	-0.11	1.014	0.04	0.769	-0.7																					1.12109	0.33	0.962289	-0.11	0.959397	-0.11	0.815665	-0.59	0.977864	-0.07	0.821391	-0.58	0.812111	-0.6	0.698595
ENSP00000320089	NKX2-6	NKX2-6 A6NCS4 "Homeobox protein Nkx-2.6 "	5.883	0.99	4.725	0.99	1.539	0.87	3.42	0.99	6.243	0.99	5.42	0.99
ENSP00000243346	NMI	NMI Q13287 "N-myc-interactor "	0.772	-0.69	1.196	0.53	1.364	0.76	1.758	0.93	0.717	-0.78	0.943	-0.19
ENSP00000366410	NMNAT1	NMNAT1 Q9HAN9 "Nicotinamide mononucleotide adenylyltransferase 1 "	1.349	0.75	1.059	0.18	1.709	0.92	1.131	0.38	1.431	0.81	1.722	0.92	0.758603	-0.49	0.953325	-0.08	0.648723	-0.69	0.471154	-0.89	0.765735	-0.48	1.22884	0.38	1.56191	0.7	1.08432	0.15	0.724914	-0.56	1.26825	0.43
ENSP00000296202	NMNAT3	NMNAT3 Q96T66 "Nicotinamide mononucleotide adenylyltransferase 3 "	1.404	0.79	1.328	0.73	1.087	0.27	1.936	0.95	1.14	0.41	1.51	0.86
ENSP00000468424	NMT1	NMT1 Q96HI4;Q9Y465 "Glycylpeptide N-tetradecanoyltransferase ";"Myristoyl-CoA:protein N-myristoyltransferase "	1.129	0.38	1.079	0.24	1.111	0.33	0.96	-0.13	1.19	0.52	1.305	0.7																					1.12267	0.34	1.38255	0.77	1.32007	0.72	1.11208	0.31	1.3013	0.7	1.50192	0.85	1.50635	0.86	1.26298
ENSP00000264663	NNT	NNT Q13423 "NAD(P) transhydrogenase, mitochondrial "	2.353	0.97	2.637	0.98	2.544	0.98	3.693	0.99	1.453	0.83	2.189	0.97	0.794344	-0.42	0.824383	-0.36	2.17993	0.9	1.29569	0.47	0.659399	-0.67	1.32833	0.5	1.40786	0.58	3.5671	0.97	2.14387	0.89	1.13013	0.24	0.987645	-0.03	1.28028	0.67	1.19772	0.53	2.07867	0.95	0.844048	-0.51	1.0928	0.25	0.989277	-0.03	1.72623
ENSP00000268802	NOB1	NOB1 Q9ULX3 "RNA-binding protein NOB1 "	0.767	-0.7	1.141	0.41	0.819	-0.58	1.093	0.28	0.631	-0.88	0.926	-0.24
ENSP00000317992	NOC2L	NOC2L Q9Y3T9 "Nucleolar complex protein 2 homolog "	1.243	0.62	1.552	0.88	0.894	-0.35	1.232	0.6	0.93	-0.23	0.977	-0.07	0.656065	-0.68	0.500033	-0.87	0.795554	-0.42	0.584443	-0.78	0.64936	-0.69	0.838572	-0.33	0.632105	-0.72	1.06624	0.12	0.724471	-0.56	0.768453	-0.47	0.641133	-0.87	1.17796	0.5	0.505266	-0.95	0.780116	-0.67	0.683103	-0.83	1.22799	0.6	0.521854	-0.94	0.823583
ENSP00000328854	NOC4L	NOC4L Q9BVI4 "Nucleolar complex protein 4 homolog "	1.076	0.23	1.201	0.54	0.943	-0.19	1.19	0.52	0.9	-0.33	1.185	0.51	1.01628	0.03	0.951743	-0.09	1.15891	0.28	0.943179	-0.11	1.13917	0.25	0.875831	-0.26	0.810389	-0.39	1.04631	0.08	0.80873	-0.39	1.00433	0	0.854617	-0.47	0.606819	-0.9	2.80654	0.97	1.37165	0.77	0.652057	-0.87	0.453083	-0.96	2.07809	0.95	1.02762
ENSP00000354040	GTPBP4	GTPBP4 Q9BZE4 "Nucleolar GTP-binding protein 1 "	1.535	0.87	1.713	0.92	1.366	0.76	1.694	0.92	1.395	0.78	1.507	0.86	0.801696	-0.41	0.712206	-0.58	0.75147	-0.5	0.714989	-0.58	0.817901	-0.37	1.05876	0.1	0.92574	-0.14	1.05047	0.09	0.910264	-0.18	1.10608	0.19
ENSP00000362153	GNL2	GNL2 Q13823 "Nucleolar GTP-binding protein 2 "	0.922	-0.26	0.847	-0.5	0.779	-0.67	0.922	-0.26	0.76	-0.72	0.842	-0.52	0.94216	-0.11	0.595941	-0.77	0.753175	-0.5	0.636665	-0.71	0.532514	-0.84	1.02311	0.04	0.638046	-0.71	0.847898	-0.32	0.686335	-0.63	0.539213	-0.84	0.606298	-0.9	0.588092	-0.92	0.614232	-0.9	0.67796	-0.84	0.602741	-0.9	0.574147	-0.92	0.597503	-0.91	0.659778
ENSP00000253247	NOL11	NOL11 Q9H8H0 "Nucleolar protein 11 "	1.231	0.6	1.695	0.92	0.936	-0.21	1.16	0.46	0.934	-0.22	1.73	0.93	1.1946	0.33	1.38316	0.56	1.05604	0.09	1.95385	0.86	2.05687	0.88	0.749212	-0.51	0.876543	-0.26	0.713352	-0.58	1.34517	0.52	1.32405	0.5
ENSP00000297990	NOL6	NOL6 Q9H6R4 "Nucleolar protein 6 "	0.88	-0.4	1.231	0.6	0.706	-0.8	0.98	-0.06	0.763	-0.71	1.119	0.35	0.81319	-0.38	0.90339	-0.19	0.847162	-0.32	0.860642	-0.29	1.01233	0.02	0.594396	-0.78	0.653267	-0.68	0.649048	-0.69	0.625057	-0.73	0.74837	-0.51	1.35374	0.75	2.13948	0.96	1.4355	0.81	1.35639	0.75	1.20278	0.55	1.86023	0.93	1.23775	0.61	1.18335
ENSP00000405674	NOL7	NOL7 Q9UMY1 "Nucleolar protein 7 "	1.295	0.69	1.391	0.78	0.964	-0.12	1.309	0.71	0.982	-0.05	1.493	0.85	0.906911	-0.19	0.910181	-0.18	1.04142	0.07	1.53356	0.68	1.23981	0.4	0.555284	-0.82	0.56516	-0.81	0.675748	-0.65	0.954271	-0.08	0.773036	-0.47	0.848256	-0.5	1.1495	0.42	0.85284	-0.48	0.8812	-0.37	0.760027	-0.72	1.01153	0.03	0.753066	-0.72	0.777755
ENSP00000401177	NOL8	NOL8 Q76FK4 "Nucleolar protein 8 "	1.389	0.78	1.415	0.8	0.954	-0.15	1.14	0.41	1.058	0.18	1.235	0.61	0.940447	-0.11	1.09435	0.17	0.906765	-0.19	1.15918	0.28	1.12138	0.22	0.822363	-0.36	0.944671	-0.1	0.846502	-0.32	0.987446	-0.02	0.993903	-0.01	0.862534	-0.44	1.39419	0.79	0.739206	-0.75	0.803315	-0.62	1.04471	0.12	1.65268	0.9	0.872865	-0.4	0.957438
ENSP00000366934	NOL9	NOL9 Q5SY16 "Polynucleotide 5'-hydroxyl-kinase NOL9 "	1.514	0.86	1.276	0.66	1.313	0.71	1.104	0.31	1.341	0.74	1.491	0.85	0.627931	-0.72	0.892946	-0.22	0.667088	-0.66	0.556371	-0.82	1.02802	0.05	0.849723	-0.31	1.21768	0.37	0.942066	-0.11	0.757589	-0.49	1.40514	0.58	4.58526	0.99	0.837653	-0.52	0.679128	-0.84	1.56313	0.87	3.4804	0.98	0.622207	-0.89	0.500258	-0.95	1.16502
ENSP00000275820	NOM1	NOM1 Q5C9Z4 "Nucleolar MIF4G domain-containing protein 1 "	1.073	0.22	0.701	-0.81	0.637	-0.88	0.913	-0.29	0.774	-0.69	0.842	-0.52	0.371792	-0.94	0.250115	-0.98	0.600789	-0.77	0.386504	-0.94	0.213958	-0.98	1.01055	0.02	0.687891	-0.63	1.70683	0.78	1.05108	0.09	0.595843	-0.77	0.850887	-0.49	0.82234	-0.57	0.904308	-0.29	0.733838	-0.76	1.26716	0.66	1.1993	0.54	1.30803	0.71	1.07363
ENSP00000287667	NOMO1	NOMO1 Q15155 "Nodal modulator 1 "	1.411	0.8	1.17	0.48	1.429	0.81	1.778	0.94	1.083	0.25	1.004	0.01
ENSP00000276079	NONO	NONO Q15233 "Non-POU domain-containing octamer-binding protein "	0.766	-0.71	0.802	-0.62	0.753	-0.73	0.688	-0.83	0.851	-0.49	0.755	-0.73	0.933851	-0.12	0.66083	-0.67	0.745105	-0.52	0.927715	-0.14	1.03893	0.06	0.752102	-0.5	0.535799	-0.84	0.63013	-0.72	0.74915	-0.51	0.867946	-0.28	0.945237	-0.16	1.0666	0.18	1.01642	0.05	0.752787	-0.72	0.950932	-0.14	1.06119	0.17	1.01057	0.03	0.747584
ENSP00000332198	NOP10	NOP10 Q9NPE3 "H/ACA ribonucleoprotein complex subunit 3 "	1.009	0.02	1.231	0.6	0.949	-0.17	0.915	-0.28	0.938	-0.21	1.353	0.75	0.764308	-0.48	0.894107	-0.22	0.937866	-0.12	1.40404	0.58	0.986016	-0.02	0.712346	-0.58	0.84597	-0.32	0.914116	-0.17	1.30481	0.48	0.946136	-0.1	1.22736	0.59	1.14668	0.41	0.951002	-0.14	0.853457	-0.48	1.34069	0.74	1.22575	0.59	1.00831	0.02	0.915341
ENSP00000405068	NOP14	NOP14 P78316 "Nucleolar protein 14 "	0.932	-0.22	1.176	0.49	0.825	-0.56	0.929	-0.23	0.825	-0.56	1.043	0.13	1.03285	0.06	0.889936	-0.23	1.25483	0.42	1.06537	0.11	1.36987	0.55	0.741956	-0.52	0.641779	-0.7	0.945098	-0.1	0.768333	-0.47	1.00741	0.01	0.890908	-0.34	1.10746	0.3	0.727136	-0.77	1.01423	0.04	1.00668	0.02	1.23605	0.61	0.79738	-0.64	1.12708
ENSP00000373810	NOP16	NOP16 Q9Y3C1 "Nucleolar protein 16 "	0.832	-0.55	1.172	0.48	0.757	-0.72	0.995	-0.01	0.84	-0.52	1.216	0.57	0.851642	-0.31	0.79982	-0.41	0.857655	-0.29	0.979981	-0.03	0.952614	-0.09	0.737697	-0.53	0.700893	-0.6	0.775791	-0.46	0.849023	-0.31	0.845116	-0.32	0.754283	-0.72	1.56433	0.87	1.11947	0.33	1.35948	0.76	0.636815	-0.88	1.28115	0.67	0.909852	-0.27	1.12015
ENSP00000444437	NOP2	NOP2 P46087 "Putative ribosomal RNA methyltransferase NOP2 "	1.14	0.41	1.235	0.61	0.744	-0.75	0.97	-0.1	0.835	-0.54	1.293	0.69	1.16722	0.3	1.24326	0.4	1.15579	0.28	1.36225	0.54	1.37998	0.56	0.852637	-0.31	0.915801	-0.16	0.884851	-0.24	0.991054	-0.01	1.03466	0.06	0.885514	-0.36	1.94643	0.94	1.10603	0.29	1.2156	0.57	0.938887	-0.18	2.02533	0.95	1.14145	0.39	1.27781
ENSP00000370589	NOP56	NOP56 O00567 "Nucleolar protein 56 "	1.296	0.69	1.422	0.8	1.145	0.42	1.151	0.44	1.161	0.46	1.552	0.88	1.39285	0.57	1.68195	0.77	1.74657	0.8	1.71316	0.79	2.13954	0.89	0.899324	-0.21	1.09972	0.18	1.18188	0.32	1.11092	0.2	1.43067	0.6	1.31699	0.72	1.00045	0	0.932187	-0.2	1.51762	0.86	1.17682	0.49	0.889851	-0.34	0.827719	-0.56	1.34848
ENSP00000264279	NOP58	NOP58 Q9Y2X3 "Nucleolar protein 58 "	1.212	0.56	1.359	0.76	1.137	0.4	1.022	0.06	1.156	0.45	1.432	0.81	1.21178	0.36	1.41682	0.59	1.48012	0.65	1.34281	0.52	1.99798	0.87	0.888148	-0.23	1.05741	0.1	1.14519	0.26	0.993878	-0.01	1.5056	0.67	1.33369	0.73	1.58875	0.88	1.59007	0.88	1.32326	0.72	1.16654	0.46	1.40898	0.8	1.36163	0.76	1.16286
ENSP00000267425	NOP9	NOP9 Q86U38 "Nucleolar protein 9 "	1.447	0.82	1.48	0.84	1.273	0.66	1.986	0.96	1.146	0.42	1.254	0.64	1.04103	0.07	1.0839	0.15	1.63079	0.75	1.10827	0.2	1.04103	0.07	1.06804	0.12	1.11239	0.21	1.68761	0.78	1.12378	0.23	1.08639	0.15
ENSP00000470034	NOSIP	NOSIP NP_001257889.1 "nitric oxide synthase-interacting protein "	0.949	-0.17	0.746	-0.74	0.859	-0.47	0.974	-0.08	0.878	-0.41	0.7	-0.81	0.636642	-0.71	0.837867	-0.33	0.834179	-0.34	0.941305	-0.11	0.682143	-0.64	0.673771	-0.65	0.897252	-0.21	0.922752	-0.15	0.996714	0	0.739668	-0.53
ENSP00000369915	NAP1L4	NAP1L4 Q99733 "Nucleosome assembly protein 1-like 4 "	0.533	-0.95	0.723	-0.78	0.642	-0.88	0.706	-0.8	0.621	-0.9	0.632	-0.88	0.884924	-0.24	1.96552	0.86	1.11861	0.22	1.21476	0.36	0.698485	-0.61	0.61309	-0.75	1.3779	0.56	0.810039	-0.39	0.842038	-0.32	0.495816	-0.87	0.255094	-0.98	0.0793028	-0.99	0.198856	-0.99	0.19366	-0.99	0.111877	-0.99	0.0340358	-0.99	0.0846366	-0.99	0.0833981
ENSP00000372199	URB1	URB1 O60287 "Nucleolar pre-ribosomal-associated protein 1 "	1.714	0.92	1.633	0.9	1.23	0.59	1.663	0.91	1.353	0.75	1.334	0.73	0.64607	-0.69	0.601227	-0.77	0.611291	-0.75	0.676571	-0.65	0.867783	-0.28	0.786045	-0.44	0.749024	-0.51	0.779346	-0.46	0.819753	-0.37	1.03725	0.06
ENSP00000359128	NPM3	NPM3 O75607 "Nucleoplasmin-3 "	0.646	-0.87	0.65	-0.87	0.487	-0.96	0.641	-0.88	0.469	-0.96	0.6	-0.91	0.729193	-0.55	0.561129	-0.81	0.603816	-0.76	0.741036	-0.52	0.78679	-0.44	0.680623	-0.64	0.529968	-0.84	0.589085	-0.78	0.692034	-0.62	0.752433	-0.5
ENSP00000428755	NPM1	NPM1 P06748 "Nucleophosmin "	0.578	-0.93	0.53	-0.95	0.452	-0.97	0.465	-0.96	0.465	-0.96	0.559	-0.94	0.778561	-0.46	0.404149	-0.93	0.85641	-0.3	0.976596	-0.04	0.701881	-0.6	0.587007	-0.78	0.304702	-0.96	0.675712	-0.65	0.738121	-0.53	0.536475	-0.84	0.728387	-0.77	0.920006	-0.24	1.12496	0.35	0.870094	-0.42	0.611961	-0.9	0.756644	-0.72	0.918006	-0.24	0.717239
ENSP00000388387	NR2C2	NR2C2 P49116 "Nuclear receptor subfamily 2 group C member 2 "	0.962	-0.12	0.83	-0.55	0.852	-0.49	0.862	-0.46	0.963	-0.12	0.649	-0.87	1.08026	0.14	0.829987	-0.35	0.78054	-0.45	1.04631	0.08	1.2264	0.38	0.834176	-0.34	0.653387	-0.68	0.634395	-0.71	0.810895	-0.39	0.972485	-0.05
ENSP00000223190	NRF1	NRF1 Q16656 "Nuclear respiratory factor 1 "	1.046	0.14	1.169	0.48	1.05	0.15	0.909	-0.3	1.165	0.47	1.345	0.75	1.50238	0.66	1.85718	0.84	1.36619	0.55	1.58562	0.72	1.24062	0.4	1.08977	0.16	1.36231	0.54	1.03416	0.06	1.15034	0.27	0.917168	-0.16	0.923119	-0.22	1.49132	0.85	1.38133	0.77	1.46934	0.84	0.876719	-0.38	1.38316	0.77	1.27029	0.66	1.36623
ENSP00000296802	NSA2	NSA2 O95478 "Ribosome biogenesis protein NSA2 homolog "	0.852	-0.49	1.292	0.69	0.906	-0.31	1.176	0.49	0.879	-0.4	1.235	0.61	0.775606	-0.46	0.692313	-0.62	0.736819	-0.53	0.930002	-0.13	0.800898	-0.41	0.844199	-0.32	0.762399	-0.48	0.840015	-0.33	1.01054	0.02	0.891215	-0.22	0.913945	-0.26	0.964057	-0.1	0.778419	-0.68	0.803814	-0.62	0.71066	-0.8	0.733584	-0.76	0.587399	-0.92	0.613722
ENSP00000423972	WHSC1	WHSC1 O96028 "Probable histone-lysine N-methyltransferase NSD2 "	0.757	-0.72	0.981	-0.06	0.668	-0.85	0.915	-0.28	0.777	-0.68	0.814	-0.59	1.90761	0.85	2.45269	0.93	0.944287	-0.1	1.40485	0.58	1.0992	0.18	1.081	0.14	1.40175	0.58	0.553319	-0.82	0.788254	-0.43	0.632313	-0.72	0.701601	-0.8	0.913471	-0.26	0.640375	-0.87	0.64818	-0.87	0.826522	-0.56	1.05309	0.14	0.73211	-0.76	0.749781
ENSP00000355077	NSMCE1	NSMCE1 Q8WV22 "Non-structural maintenance of chromosomes element 1 homolog "	0.94	-0.2	1.059	0.18	0.862	-0.46	1.036	0.11	1.041	0.13	1.088	0.27
ENSP00000358019	NSMCE4A	NSMCE4A Q9NXX6 "Non-structural maintenance of chromosomes element 4 homolog A "	0.84	-0.52	0.922	-0.26	0.864	-0.45	0.915	-0.28	1.095	0.29	0.863	-0.46	1.56643	0.7	1.46056	0.63	1.53491	0.68	1.29209	0.47	0.921721	-0.15	0.823209	-0.36	0.758426	-0.49	0.830493	-0.35	0.662956	-0.67	0.477841	-0.89
ENSP00000216879	NSFL1C	NSFL1C Q9UNZ2 "NSFL1 cofactor p47 "	0.709	-0.8	0.807	-0.61	1.007	0.02	1.078	0.24	0.943	-0.19	0.695	-0.82
ENSP00000381293	NSF	NSF P46459 "Vesicle-fusing ATPase "	1.224	0.59	1.032	0.1	1.161	0.46	1.249	0.63	1.037	0.11	1.274	0.66
ENSP00000355944	NSL1	NSL1 Q96IY1 "Kinetochore-associated protein NSL1 homolog "	1.091	0.28	1.154	0.44	1.055	0.17	0.898	-0.34	1.076	0.23	1.159	0.46	1.2531	0.42	1.47801	0.65	1.07043	0.12	2.00225	0.87	1.36639	0.55	0.81726	-0.37	0.975398	-0.04	0.729499	-0.55	1.30692	0.48	0.890896	-0.23	0.976016	-0.07	2.44727	0.96	1.97009	0.95	1.08093	0.22	1.12072	0.33	2.73722	0.97	2.1858	0.96	1.21792
ENSP00000247026	NSRP1	NSRP1 Q9H0G5 "Nuclear speckle splicing regulatory protein 1 "	1.118	0.35	0.832	-0.55	1.015	0.04	0.974	-0.08	1.031	0.1	0.912	-0.29	1.97844	0.87	1.6231	0.74	1.21854	0.37	1.40415	0.58	1.25932	0.42	1.22633	0.38	1.01928	0.03	0.789807	-0.43	0.871092	-0.27	0.798958	-0.41
ENSP00000419740	NSUN4	NSUN4 Q96CB9 "Putative methyltransferase NSUN4 "	1.317	0.72	1.779	0.94	0.97	-0.1	1.184	0.51	1.312	0.71	1.107	0.32
ENSP00000344881	LAT2	LAT2 Q9GZY6 "Linker for activation of T-cells family member 2 "	0.622	-0.89	0.332	-0.98	0.692	-0.82	0.85	-0.49	0.546	-0.94	0.3	-0.99																					1.05722	0.15	0.673547	-0.85	1.13099	0.36	1.39039	0.78	1.43823	0.81	0.896678	-0.32	1.49313	0.85	1.85727
ENSP00000219066	NTHL1	NTHL1 P78549 "Endonuclease III-like protein 1 "	0.893	-0.35	1.368	0.76	0.601	-0.91	1.111	0.33	0.667	-0.85	1.188	0.52	0.856626	-0.3	0.717015	-0.57	0.510837	-0.86	0.582013	-0.79	0.637304	-0.71	1.16476	0.29	0.981502	-0.03	0.723267	-0.56	0.718656	-0.57	0.88219	-0.25
ENSP00000355587	NTPCR	NTPCR Q9BSD7 "Cancer-related nucleoside-triphosphatase "	1.922	0.95	1.336	0.74	1.303	0.7	0.881	-0.4	1.752	0.93	1.163	0.47	0.815473	-0.38	0.859254	-0.29	1.22596	0.38	0.795297	-0.42	0.970036	-0.05	0.905875	-0.19	0.966364	-0.06	1.41578	0.59	0.866195	-0.28	1.05345	0.09	1.23764	0.61	0.713223	-0.79	1.15603	0.42	1.38891	0.78	1.11029	0.31	0.6355	-0.88	1.009	0.02	1.2203
ENSP00000229179	NUP107	NUP107 P57740 "Nuclear pore complex protein Nup107 "	1.406	0.79	1.908	0.95	1.287	0.68	1.325	0.73	1.23	0.59	1.49	0.85	1.06801	0.12	0.967648	-0.06	0.978863	-0.04	0.907118	-0.19	1.5068	0.67	1.31507	0.49	1.19722	0.34	1.26071	0.43	1.11364	0.21	1.91308	0.85	1.13075	0.36	0.850205	-0.49	0.846074	-0.5	1.2168	0.57	1.30234	0.7	0.960425	-0.11	0.953616	-0.13	1.38698
ENSP00000261396	NUP133	NUP133 Q8WUM0 "Nuclear pore complex protein Nup133 "	1.24	0.61	1.429	0.81	1.149	0.43	1.267	0.65	1.167	0.47	0.983	-0.05	0.927077	-0.14	0.981245	-0.03	0.960781	-0.07	1.07568	0.13	1.18484	0.32	1.02592	0.04	1.06111	0.11	1.06856	0.12	1.17039	0.3	1.32494	0.5	1.19293	0.52	0.714381	-0.79	0.923032	-0.22	1.46192	0.83	1.31069	0.71	0.769112	-0.7	0.983603	-0.05	1.57792
ENSP00000367721	NUP160	NUP160 Q12769 "Nuclear pore complex protein Nup160 "	1.708	0.92	1.897	0.95	1.514	0.86	1.824	0.94	1.578	0.88	1.303	0.7	0.785078	-0.44	0.935299	-0.12	0.881483	-0.25	0.732973	-0.54	0.813461	-0.38	1.14631	0.26	1.32412	0.5	1.33974	0.51	1.05329	0.09	1.22456	0.38
ENSP00000361658	NUP188	NUP188 Q5SRE5 "Nucleoporin NUP188 homolog "	1.45	0.83	1.527	0.87	1.509	0.86	1.398	0.79	1.729	0.93	1.165	0.47	0.695268	-0.61	0.767975	-0.47	0.944426	-0.1	0.710715	-0.58	0.810455	-0.39	0.882045	-0.25	0.989108	-0.02	1.27637	0.45	0.920179	-0.15	1.07301	0.13	0.892818	-0.33	0.827884	-0.56	0.882234	-0.37	2.15407	0.96	1.1477	0.41	1.01963	0.05	1.0933	0.25	2.80982
ENSP00000285968	NUP205	NUP205 Q92621 "Nuclear pore complex protein Nup205 "	1.454	0.83	1.872	0.95	1.404	0.79	1.518	0.86	1.386	0.78	1.335	0.73	0.986371	-0.02	0.865245	-0.28	1.05483	0.09	0.760662	-0.49	1.30569	0.48	1.46716	0.64	1.28216	0.46	1.64339	0.76	1.11446	0.21	1.99399	0.87	1.02449	0.07	0.650464	-0.87	0.858907	-0.46	3.24344	0.98	1.39218	0.78	0.863205	-0.43	1.13873	0.38	4.27999
ENSP00000352400	NUP214	NUP214 P35658 "Nuclear pore complex protein Nup214 "	1.065	0.2	1.185	0.51	0.857	-0.47	0.863	-0.46	0.822	-0.57	0.941	-0.2
ENSP00000281081	NUBPL	NUBPL Q8TB37 "Iron-sulfur protein NUBPL "	1.269	0.65	1.377	0.77	1.087	0.27	1.119	0.35	1.062	0.19	1.367	0.76
ENSP00000361725	ENDOG	ENDOG Q14249 "Endonuclease G, mitochondrial "	0.85	-0.49	0.843	-0.51	0.911	-0.3	0.713	-0.79	0.846	-0.5	1.012	0.03	3.46564	0.97	2.99084	0.95	1.78244	0.81	2.50547	0.93	1.97403	0.86	1.87677	0.84	1.64408	0.76	1.02398	0.04	1.47454	0.64	1.1808	0.32
ENSP00000356110	NUCKS1	NUCKS1 Q9H1E3 "Nuclear ubiquitous casein and cyclin-dependent kinase substrate 1 "	0.87	-0.43	0.99	-0.03	0.604	-0.91	0.918	-0.27	0.636	-0.88	1.163	0.47	0.873296	-0.26	0.793247	-0.43	1.17949	0.32	1.05465	0.09	0.604219	-0.76	0.908485	-0.18	0.822055	-0.36	1.28755	0.46	1.09884	0.18	0.638316	-0.71	0.875157	-0.39	0.943459	-0.16	0.788392	-0.66	0.863282	-0.43	1.11509	0.32	1.19387	0.52	0.996765	0	1.08535
ENSP00000318195	NCL	NCL P19338 "Nucleolin "	0.934	-0.22	0.935	-0.21	0.769	-0.7	0.739	-0.75	0.84	-0.52	1.108	0.32	0.691381	-0.62	0.703415	-0.6	1.12704	0.24	0.732925	-0.54	0.673571	-0.65	0.507385	-0.86	0.518624	-0.85	0.866251	-0.28	0.540305	-0.83	0.505449	-0.87	1.11898	0.33	1.92923	0.94	1.63821	0.9	0.916037	-0.25	0.729434	-0.77	1.25761	0.64	1.04894	0.13	0.592239
ENSP00000380251	NUDT19	NUDT19 A8MXV4 "Nucleoside diphosphate-linked moiety X motif 19, mitochondrial "	1.582	0.88	1.224	0.59	2.35	0.97	1.682	0.92	1.266	0.65	1.889	0.95
ENSP00000304854	NUDCD2	NUDCD2 Q8WVJ2 "NudC domain-containing protein 2 "	0.879	-0.4	0.856	-0.48	0.858	-0.47	0.875	-0.42	1.022	0.06	1.161	0.46
ENSP00000319664	NUDC	NUDC Q9Y266 "Nuclear migration protein nudC "	0.769	-0.7	0.988	-0.03	0.891	-0.36	0.839	-0.52	0.898	-0.34	1.07	0.22	0.424786	-0.92	1.51649	0.67	0.106377	-0.99	1.6733	0.77	1.03787	0.06	0.930468	-0.13	3.3612	0.96	0.24355	-0.98	3.66714	0.97	2.32927	0.92
ENSP00000303575	NUDT9	NUDT9 Q9BW91 "ADP-ribose pyrophosphatase, mitochondrial "	1.196	0.53	1.211	0.56	1.168	0.47	1.472	0.84	1.01	0.03	1.204	0.55
ENSP00000356875	NUF2	NUF2 Q9BZD4 "Kinetochore protein Nuf2 "	0.904	-0.32	0.891	-0.36	0.792	-0.65	1.671	0.91	0.649	-0.87	0.705	-0.8
ENSP00000225388	NUFIP2	NUFIP2 Q7Z417 "Nuclear fragile X mental retardation-interacting protein 2 "	0.463	-0.96	0.723	-0.78	1.597	0.89	0.699	-0.81	1.045	0.14	0.472	-0.96																					1.14594	0.4	0.59761	-0.91	0.576122	-0.92	0.859491	-0.46	0.904234	-0.29	0.453192	-0.96	0.441938	-0.96	0.655782
ENSP00000448054	NUP37	NUP37 Q8NFH4 "Nucleoporin Nup37 "	0.994	-0.01	1.202	0.55	0.939	-0.2	0.796	-0.64	0.927	-0.24	1.311	0.71	0.812878	-0.38	0.833106	-0.34	0.641974	-0.7	0.900348	-0.2	1.08371	0.15	0.809545	-0.39	0.83436	-0.34	0.668569	-0.66	0.902928	-0.19	1.10994	0.2
ENSP00000342262	NUP43	NUP43 Q8NFH3 "Nucleoporin Nup43 "	0.98	-0.06	1.019	0.06	0.891	-0.36	0.971	-0.09	0.835	-0.54	1.151	0.44	0.876398	-0.26	0.912279	-0.17	0.790951	-0.43	1.19732	0.34	1.19752	0.34	0.795489	-0.42	0.837963	-0.33	0.751096	-0.5	1.08718	0.15	1.11214	0.21
ENSP00000345895	NUP50	NUP50 Q9UKX7 "Nuclear pore complex protein Nup50 "	0.859	-0.47	0.466	-0.96	0.914	-0.29	1.048	0.15	0.696	-0.82	0.301	-0.99	1.13057	0.24	0.973541	-0.04	0.773856	-0.47	1.14269	0.26	1.23463	0.39	1.00666	0.01	0.877287	-0.26	0.718057	-0.57	1.01983	0.03	1.12903	0.24	1.08616	0.23	1.56718	0.88	1.09097	0.24	1.05195	0.14	1.22916	0.6	1.7354	0.92	1.19929	0.54	1.16588
ENSP00000407331	NUP62	NUP62 P37198 "Nuclear pore glycoprotein p62 "	1.109	0.33	1.293	0.69	1.034	0.1	1.053	0.16	1.01	0.03	1.288	0.68	1.47921	0.65	1.81112	0.82	1.47574	0.64	1.5242	0.68	2.08085	0.88	1.14608	0.26	1.41696	0.59	1.19293	0.33	1.18077	0.32	1.66038	0.76	0.819067	-0.58	1.03067	0.09	0.799261	-0.63	0.959813	-0.11	1.01254	0.03	1.24742	0.62	0.960684	-0.11	1.16717
ENSP00000458954	NUP88	NUP88 Q99567 "Nuclear pore complex protein Nup88 "	1.122	0.36	1.363	0.76	1.016	0.05	0.94	-0.2	0.941	-0.2	1.183	0.51																					1.8805	0.93	1.50421	0.85	2.67112	0.97	1.8816	0.93	1.62617	0.9	1.27293	0.66	2.24163	0.96	1.5977
ENSP00000310668	NUP93	NUP93 Q8N1F7 "Nuclear pore complex protein Nup93 "	1.347	0.75	1.659	0.91	1.193	0.52	1.233	0.6	1.124	0.37	1.406	0.79	1.02697	0.04	0.83805	-0.33	1.15471	0.28	0.826004	-0.36	1.3496	0.52	1.23263	0.38	1.0111	0.02	1.45239	0.62	0.990962	-0.01	1.64419	0.76	1.46362	0.83	0.951459	-0.14	0.93816	-0.18	2.04817	0.95	1.47343	0.84	0.939103	-0.18	0.917412	-0.24	2.05196
ENSP00000281701	NVL	NVL O15381 "Nuclear valosin-containing protein-like "	0.928	-0.24	1.354	0.75	0.881	-0.4	0.978	-0.07	0.996	-0.01	1.214	0.57	1.78004	0.81	1.59707	0.72	1.30214	0.47	1.58721	0.72	1.21399	0.36	1.02559	0.04	0.930697	-0.13	0.786483	-0.44	0.920888	-0.15	0.718958	-0.57
ENSP00000436679	NXF1	NXF1 Q9UBU9 "Nuclear RNA export factor 1 "	0.941	-0.2	0.908	-0.31	0.865	-0.45	0.793	-0.65	0.869	-0.43	0.805	-0.62	1.04451	0.08	0.948339	-0.09	0.93254	-0.13	1.11415	0.21	1.15032	0.27	0.853935	-0.3	0.780333	-0.45	0.792634	-0.43	0.912472	-0.17	0.971937	-0.05
ENSP00000228928	OAS3	OAS3 Q9Y6K5 "2'-5'-oligoadenylate synthase 3 "	0.409	-0.98	0.538	-0.95	0.655	-0.87	0.538	-0.95	0.546	-0.94	0.781	-0.67	1.06055	0.11	0.6602	-0.67	0.581203	-0.79	0.73207	-0.55	1.35966	0.54	1.12237	0.23	0.706969	-0.59	0.642894	-0.7	0.775137	-0.47	1.47427	0.64
ENSP00000357838	OAT	OAT P04181 "Ornithine aminotransferase, mitochondrial Ornithine aminotransferase, hepatic form Ornithine aminotransferase, renal form"	0.894	-0.35	0.798	-0.64	1	0	0.936	-0.21	1.022	0.06	1.052	0.16
ENSP00000342581	ODF2	ODF2 Q5BJF6 "Outer dense fiber protein 2 "	2.102	0.96	1.926	0.95	1.713	0.92	1.395	0.78	2.453	0.98	2.026	0.96	0.979592	-0.03	1.35811	0.53	1.01948	0.03	1.44317	0.62	1.09749	0.18	0.8422	-0.32	1.17644	0.31	0.913063	-0.17	1.22002	0.37	0.964524	-0.06
ENSP00000335304	DLST	DLST P36957 "Dihydrolipoyllysine-residue succinyltransferase component of 2-oxoglutarate dehydrogenase complex, mitochondrial "	0.658	-0.86	1.275	0.66	1.067	0.21	0.934	-0.22	0.664	-0.86	1.355	0.75	1.24611	0.41	1.32258	0.49	3.33655	0.96	1.15884	0.28	1.38395	0.57	1.14224	0.26	1.22748	0.38	3.17531	0.96	1.05954	0.1	1.27352	0.44
ENSP00000344314	OFD1	OFD1 O75665 "Oral-facial-digital syndrome 1 protein "	0.813	-0.6	0.742	-0.75	0.996	-0.01	0.725	-0.77	1.211	0.56	0.679	-0.84
ENSP00000363216	OGDHL	OGDHL Q9ULD0 "2-oxoglutarate dehydrogenase-like, mitochondrial "	0.971	-0.09	1.266	0.65	1.106	0.32	0.884	-0.38	1.055	0.17	1.163	0.47	1.52779	0.68	0.745502	-0.51	1.59482	0.72	0.906058	-0.19	1.41959	0.59	1.66993	0.77	0.826127	-0.36	1.67191	0.77	0.990429	-0.02	1.58065	0.71
ENSP00000290291	OGFR	OGFR Q9NZT2 "Opioid growth factor receptor "	0.609	-0.9	0.76	-0.72	1.495	0.85	0.794	-0.64	0.835	-0.54	0.61	-0.9
ENSP00000362824	OGT	OGT O15294 "UDP-N-acetylglucosamine--peptide N-acetylglucosaminyltransferase 110 kDa subunit "	0.939	-0.2	0.743	-0.75	0.854	-0.48	0.878	-0.41	0.986	-0.04	0.525	-0.95	0.663258	-0.67	0.662859	-0.67	0.484503	-0.88	0.600473	-0.77	0.751375	-0.5	0.880901	-0.25	0.890853	-0.23	0.673737	-0.65	0.795517	-0.42	1.02354	0.04
ENSP00000284719	OLA1	OLA1 Q9NTK5 "Obg-like ATPase 1 "	1	0	0.95	-0.16	0.842	-0.52	1.004	0.01	0.822	-0.57	0.874	-0.42	1.17204	0.3	1.22674	0.38	1.30605	0.48	1.24013	0.4	2.26187	0.91	1.19975	0.34	1.27064	0.44	1.39738	0.57	1.2701	0.44	2.37224	0.92
ENSP00000263275	OPA3	OPA3 Q9H6K4 "Optic atrophy 3 protein "	1.803	0.94	1.254	0.64	1.32	0.72	1.341	0.74	1.528	0.87	1.205	0.55
ENSP00000360623	ORC1	ORC1 Q13415 "Origin recognition complex subunit 1 "	1.03	0.1	1.33	0.73	0.895	-0.35	1.034	0.1	1.131	0.38	1.33	0.73	1.00096	0	1.12473	0.23	0.797781	-0.42	1.48543	0.65	0.780732	-0.45	1.0374	0.06	1.14654	0.26	0.883042	-0.25	1.57028	0.71	0.804231	-0.4	0.760932	-0.72	3.1699	0.98	1.35478	0.75	1.17751	0.5	0.877796	-0.38	3.62087	0.98	1.51568	0.86	1.33211
ENSP00000234296	ORC2	ORC2 Q13416 "Origin recognition complex subunit 2 "	1.067	0.21	1.045	0.14	0.823	-0.57	0.859	-0.47	0.897	-0.34	0.979	-0.06	1.11148	0.21	1.03387	0.06	1.3183	0.49	2.05426	0.88	1.18514	0.32	0.778898	-0.46	0.726336	-0.56	0.964693	-0.06	1.42189	0.6	0.84734	-0.32	0.826761	-0.56	1.62717	0.9	1.00468	0.01	1.15435	0.42	0.906473	-0.29	1.76296	0.92	1.06902	0.19	1.24701
ENSP00000376586	ORC3	ORC3 Q9UBD5 "Origin recognition complex subunit 3 "	2.063	0.96	1.643	0.9	1.378	0.77	1.573	0.88	1.529	0.87	1.262	0.65
ENSP00000376597	ORC4	ORC4 O43929 "Origin recognition complex subunit 4 "	1.384	0.78	1.14	0.41	1.249	0.63	1.211	0.56	1.293	0.69	1.005	0.01	0.654334	-0.68	0.704214	-0.59	0.754242	-0.5	0.500567	-0.87	0.950531	-0.09	1.42515	0.6	1.39597	0.57	1.72522	0.79	1.10423	0.19	2.19192	0.9
ENSP00000297431	ORC5	ORC5 O43913 "Origin recognition complex subunit 5 "	1.707	0.92	1.253	0.63	1.365	0.76	1.429	0.81	1.47	0.84	0.916	-0.28
ENSP00000206542	OSGEP	OSGEP Q9NPF4 "Probable tRNA threonylcarbamoyladenosine biosynthesis protein OSGEP "	0.748	-0.74	0.853	-0.48	0.835	-0.54	0.871	-0.43	0.87	-0.43	0.932	-0.22
ENSP00000364188	DDOST	DDOST P39656 "Dolichyl-diphosphooligosaccharide--protein glycosyltransferase 48 kDa subunit "	1.337	0.74	1.12	0.36	1.058	0.18	1	0	0.957	-0.14	0.959	-0.13	1.09343	0.17	1.3225	0.49	1.46825	0.64	1.44606	0.62	1.227	0.38	1.21806	0.37	1.4762	0.64	1.71733	0.79	1.61668	0.74	1.40117	0.58	1.08651	0.23	1.08316	0.22	1.47378	0.84	1.79566	0.93	1.00811	0.02	0.994188	-0.01	1.32956	0.72	1.63489
ENSP00000340836	OSTF1	OSTF1 Q92882 "Osteoclast-stimulating factor 1 "	1.687	0.92	1.437	0.82	1.912	0.95	3.527	0.99	1.616	0.9	1.649	0.91
ENSP00000280701	OXSM	OXSM Q9NWU1 "3-oxoacyl-[acyl-carrier-protein] synthase, mitochondrial "	1.597	0.89	1.377	0.77	1.357	0.76	1.096	0.29	1.163	0.47	1.704	0.92	1.50575	0.67	1.81108	0.82	1.22094	0.37	1.1698	0.3	1.60223	0.73	1.19013	0.33	1.44796	0.62	1.0087	0.01	0.925161	-0.14	1.29839	0.47
ENSP00000311713	OXSR1	OXSR1 O95747 "Serine/threonine-protein kinase OSR1 "	1.203	0.55	1.22	0.58	1.226	0.59	1.039	0.12	1.235	0.61	1.265	0.65	2.51095	0.93	1.75913	0.81	2.01894	0.88	0.969909	-0.05	2.38175	0.92	2.57762	0.94	1.82372	0.83	2.16415	0.9	0.995198	0	2.50231	0.93
ENSP00000392095	ZNF146	ZNF146 Q15072 "Zinc finger protein OZF "	0.732	-0.76	0.941	-0.2	0.793	-0.65	0.643	-0.88	0.914	-0.29	1.049	0.15
ENSP00000257665	POM121C	POM121C A8CG34 "Nuclear envelope pore membrane protein POM 121C "	1.271	0.66	0.906	-0.31	1.144	0.42	1.257	0.64	1.19	0.52	0.832	-0.55																					1.00043	0	1.44612	0.82	1.04204	0.11	1.20663	0.56	1.14285	0.39	1.91697	0.94	1.26897	0.66	1.39737
ENSP00000275072	PM20D2	PM20D2 Q8IYS1 "Peptidase M20 domain-containing protein 2 "	1.293	0.69	1.495	0.85	0.747	-0.74	1.049	0.15	1.297	0.69	1.584	0.88																					2.85809	0.97	0.67187	-0.85	2.17634	0.96	2.18933	0.96	2.63725	0.97	0.645426	-0.87	1.96121	0.94	2.01109
ENSP00000296388	LEPRE1	LEPRE1 Q32P28 "Prolyl 3-hydroxylase 1 "	1.276	0.66	1.546	0.87	1.5	0.85	1.381	0.77	1.206	0.55	1.574	0.88
ENSP00000342502	PYCR2	PYCR2 Q96C36 "Pyrroline-5-carboxylate reductase 2 "	0.723	-0.78	1.603	0.89	0.657	-0.87	0.904	-0.32	0.665	-0.85	1.017	0.05	0.886105	-0.24	0.954895	-0.08	0.774869	-0.47	0.656151	-0.68	0.526427	-0.85	0.641365	-0.7	0.699356	-0.6	0.586216	-0.78	0.475168	-0.89	0.390394	-0.94
ENSP00000351552	GATAD2A	GATAD2A Q86YP4 "Transcriptional repressor p66-alpha "	1.138	0.4	1.05	0.15	0.911	-0.3	1.083	0.25	1.091	0.28	0.771	-0.7	1.05688	0.1	1.20614	0.35	1.10861	0.2	1.41477	0.59	1.1532	0.28	0.908189	-0.18	1.04463	0.08	0.996856	0	1.21323	0.36	1.02111	0.03	0.755797	-0.72	0.749791	-0.73	0.646781	-0.87	0.755734	-0.72	1.09386	0.26	1.06307	0.18	0.911637	-0.27	1.07614
ENSP00000458280	GATAD2B	GATAD2B GATAD2B-001 "GATA zinc finger domain containing 2B [Source:HGNC Symbol;Acc:30778]" "HGNC_transcript_name"	1.134	0.39	0.682	-0.84	1.015	0.04	1.047	0.14	1.187	0.52	0.567	-0.93	1.16565	0.29	1.08868	0.16	1.11706	0.22	1.07658	0.13	1.20625	0.35	1.05809	0.1	0.985678	-0.02	1.05639	0.1	0.976496	-0.04	1.12245	0.23	0.833819	-0.54	1.1087	0.3	0.897843	-0.31	0.804063	-0.62	1.04799	0.13	1.36369	0.76	1.09504	0.26	0.991073
ENSP00000428056	PIK3R1	PIK3R1 P27986 "Phosphatidylinositol 3-kinase regulatory subunit alpha "	1.181	0.5	1.181	0.5	1.58	0.88	1.414	0.8	1.211	0.56	1.271	0.66	0.866632	-0.28	0.98666	-0.02	1.10774	0.2	1.02326	0.04	1.35524	0.53	1.27013	0.44	1.4632	0.63	1.69693	0.78	1.50047	0.66	2.03506	0.88
ENSP00000262890	PAFAH1B3	PAFAH1B3 Q15102 "Platelet-activating factor acetylhydrolase IB subunit gamma "	0.913	-0.29	0.779	-0.67	0.928	-0.24	0.896	-0.34	1.019	0.06	0.753	-0.73	1.41796	0.59	1.72602	0.79	0.955364	-0.08	0.908637	-0.18	1.20576	0.35	0.938038	-0.12	1.1458	0.26	0.665182	-0.66	0.586513	-0.78	0.803538	-0.41
ENSP00000302886	PA2G4	PA2G4 Q9UQ80 "Proliferation-associated protein 2G4 "	0.772	-0.69	1.004	0.01	0.97	-0.1	1.15	0.43	0.86	-0.46	1.017	0.05	0.867029	-0.28	1.13338	0.25	0.766292	-0.48	1.30143	0.47	0.947616	-0.09	1.04353	0.07	1.37957	0.56	0.965976	-0.06	1.56831	0.71	1.03453	0.06	0.793671	-0.65	1.31649	0.72	1.01434	0.04	1.0326	0.09	0.923086	-0.22	1.49839	0.85	1.14489	0.4	1.17926
ENSP00000313007	PABPC1	PABPC1 P11940 "Polyadenylate-binding protein 1 "	0.549	-0.94	0.571	-0.93	0.725	-0.77	0.926	-0.24	0.599	-0.91	0.48	-0.96	0.372498	-0.94	0.365287	-0.94	0.340255	-0.95	0.380129	-0.94	0.320721	-0.96	0.719318	-0.57	0.708604	-0.59	0.691368	-0.62	0.743157	-0.52	0.589533	-0.78	1.33321	0.73	0.802041	-0.62	1.09511	0.26	1.18172	0.5	1.03276	0.09	0.622522	-0.89	0.822728	-0.57	0.9038
ENSP00000216727	PABPN1	PABPN1 Q86U42 "Polyadenylate-binding protein 2 "	0.66	-0.86	0.5	-0.96	0.811	-0.6	0.595	-0.92	0.821	-0.57	0.345	-0.98	0.460003	-0.9	0.44161	-0.91	0.494038	-0.88	0.4943	-0.88	0.47673	-0.89	0.593464	-0.78	0.571381	-0.8	0.665314	-0.66	0.639227	-0.7	0.617212	-0.74	1.02146	0.06	1.53652	0.87	1.95837	0.94	0.749516	-0.73	0.736677	-0.75	1.10606	0.29	1.38009	0.77	0.527033
ENSP00000316454	PACS1	PACS1 Q6VY07 "Phosphofurin acidic cluster sorting protein 1 "	1.41	0.8	1.194	0.53	1.329	0.73	1.515	0.86	1.269	0.65	1.288	0.68																					0.893619	-0.33	0.557281	-0.93	1.58766	0.88	1.19322	0.52	0.844617	-0.51	0.500157	-0.95	1.47493	0.84	1.1609
ENSP00000364597	PADI4	PADI4 Q9UM07 "Protein-arginine deiminase type-4 "	0.334	-0.98	1.292	0.69	0.372	-0.98	1.021	0.06	0.388	-0.98	0.666	-0.85	1.47201	0.64	0.740315	-0.53	1.61245	0.73	0.650842	-0.69	2.89076	0.95	2.09264	0.89	1.02438	0.04	2.4234	0.92	0.896895	-0.21	4.13451	0.98	0.953468	-0.13	0.650932	-0.87	0.696747	-0.81	1.01041	0.03	0.686372	-0.83	0.457666	-0.96	0.485166	-0.95	0.713818
ENSP00000326519	PAGR1	PAGR1 Q9BTK6 "PAXIP1-associated protein 1 "	0.831	-0.55	0.418	-0.98	0.909	-0.3	0.782	-0.67	0.969	-0.1	0.548	-0.94
ENSP00000314067	PAK2	PAK2 Q13177 "Serine/threonine-protein kinase PAK 2 PAK-2p27 PAK-2p34"	1.294	0.69	1.991	0.96	1.463	0.83	1.839	0.94	1.206	0.55	1.647	0.91
ENSP00000351049	PAK4	PAK4 O96013 "Serine/threonine-protein kinase PAK 4 "	0.65	-0.87	0.628	-0.89	0.704	-0.8	0.986	-0.04	0.701	-0.81	0.561	-0.94																					0.934965	-0.19	1.4567	0.83	0.924814	-0.22	1.14498	0.4	1.11399	0.31	1.69538	0.91	1.06839	0.19	1.33678
ENSP00000341911	PALM	PALM O75781 "Paralemmin-1 "	0.489	-0.96	0.243	-0.99	0.628	-0.89	0.26	-0.99	0.705	-0.8	0.308	-0.99
ENSP00000449861	PAN2	PAN2 Q504Q3 "PAB-dependent poly(A)-specific ribonuclease subunit 2 "	0.809	-0.61	0.858	-0.47	1.034	0.1	1.052	0.16	0.935	-0.21	0.921	-0.26
ENSP00000263549	PARP12	PARP12 Q9H0J9 "Poly [ADP-ribose] polymerase 12 "	0.315	-0.99	0.364	-0.98	0.628	-0.89	0.396	-0.98	0.375	-0.98	0.278	-0.99
ENSP00000418194	PARP14	PARP14 Q460N5 "Poly [ADP-ribose] polymerase 14 "	0.695	-0.82	1.408	0.79	0.87	-0.43	1.2	0.54	0.741	-0.75	0.778	-0.68
ENSP00000355759	PARP1	PARP1 P09874 "Poly [ADP-ribose] polymerase 1 "	1.018	0.05	1.304	0.7	0.663	-0.86	0.863	-0.46	0.787	-0.66	1.547	0.87	1.3849	0.57	1.72397	0.79	1.07708	0.13	2.30161	0.92	1.29956	0.47	1.04097	0.07	1.30757	0.48	0.844732	-0.32	1.7431	0.8	0.99303	-0.01	0.743286	-0.74	0.718683	-0.78	0.861646	-0.45	0.556024	-0.93	0.687045	-0.83	0.659397	-0.86	0.783337	-0.67	0.511444
ENSP00000371419	PARP4	PARP4 Q9UKK3 "Poly [ADP-ribose] polymerase 4 "	0.897	-0.34	1.01	0.03	1.351	0.75	1.441	0.82	1.174	0.49	1.29	0.68
ENSP00000342492	PARVB	PARVB Q9HBI1 "Beta-parvin "	0.637	-0.88	1.157	0.45	0.754	-0.73	0.61	-0.9	0.522	-0.95	3.198	0.99
ENSP00000391583	PARVG	PARVG Q9HBI0 "Gamma-parvin "	1.206	0.55	1.099	0.3	1.148	0.43	1.185	0.51	1.18	0.5	0.934	-0.22	2.41682	0.92	1.89385	0.85	4.03004	0.98	0.918379	-0.16	2.88381	0.95	10.8538	0.99	8.11819	0.99	19.3276	0.99	4.00752	0.98	13.0056	0.99
ENSP00000300146	PATL1	PATL1 Q86TB9 "Protein PAT1 homolog 1 "	0.468	-0.96	0.424	-0.97	0.794	-0.64	0.683	-0.84	0.532	-0.95	0.525	-0.95
ENSP00000384048	PAXIP1	PAXIP1 Q6ZW49 "PAX-interacting protein 1 "	1.176	0.49	0.807	-0.61	1.036	0.11	0.955	-0.15	0.912	-0.29	0.862	-0.46
ENSP00000423472	LPCAT1	LPCAT1 Q8NF37 "Lysophosphatidylcholine acyltransferase 1 "	0.966	-0.11	1.52	0.86	0.969	-0.1	2.55	0.98	0.765	-0.71	1.196	0.53
ENSP00000262134	LPCAT2	LPCAT2 Q7L5N7 "Lysophosphatidylcholine acyltransferase 2 "	1.833	0.94	2.994	0.98	2.017	0.96	2.503	0.98	2.561	0.98	2.661	0.98
ENSP00000305556	PCBP1	PCBP1 Q15365 "Poly(rC)-binding protein 1 "	0.878	-0.41	0.918	-0.27	0.972	-0.09	0.776	-0.68	0.961	-0.13	0.793	-0.65	0.924561	-0.14	0.962463	-0.06	0.978209	-0.04	1.24462	0.41	0.934256	-0.12	0.683716	-0.63	0.705717	-0.59	0.756624	-0.49	0.923563	-0.15	0.709827	-0.58	1.05655	0.15	0.947241	-0.15	1.01724	0.05	1.10486	0.29	1.05571	0.15	0.9209	-0.23	0.996131	0	1.08287
ENSP00000298281	PCF11	PCF11 O94913 "Pre-mRNA cleavage complex 2 protein Pcf11 "	1.069	0.21	0.6	-0.91	0.933	-0.22	0.914	-0.29	0.976	-0.08	0.571	-0.93
ENSP00000358862	PCGF6	PCGF6 Q9BYE7 "Polycomb group RING finger protein 6 "	1.183	0.51	1.189	0.52	0.98	-0.06	0.981	-0.06	1.093	0.28	1.004	0.01	1.0066	0.01	1.07326	0.13	1.03175	0.05	0.903572	-0.19	1.07331	0.13	0.851145	-0.31	0.909255	-0.18	0.904923	-0.19	0.764636	-0.48	0.931594	-0.13
ENSP00000361486	PCIF1	PCIF1 Q9H4Z3 "Phosphorylated CTD-interacting factor 1 "	1.242	0.62	1.476	0.84	1.302	0.7	0.955	-0.15	2.014	0.96	1.304	0.7
ENSP00000368438	PCNA	PCNA P12004 "Proliferating cell nuclear antigen "	0.833	-0.54	1.202	0.55	0.815	-0.59	1.697	0.92	0.799	-0.63	0.923	-0.25	1.46186	0.63	1.68053	0.77	1.61007	0.73	1.09635	0.17	0.803161	-0.41	1.23448	0.39	1.43543	0.61	1.42062	0.59	0.926319	-0.14	0.686096	-0.63	0.730442	-0.76	0.679548	-0.84	0.916265	-0.25	1.51521	0.86	0.804146	-0.62	0.729344	-0.77	0.975297	-0.07	1.63092
ENSP00000265260	PCNP	PCNP Q8WW12 "PEST proteolytic signal-containing nuclear protein "	1.45	0.83	0.937	-0.21	1.285	0.68	1.431	0.81	1.183	0.51	0.723	-0.78	1.57584	0.71	1.4668	0.64	1.6628	0.77	1.34162	0.51	1.36458	0.54	1.46468	0.64	1.38038	0.56	1.61143	0.73	1.24787	0.41	1.29854	0.47	0.744853	-0.74	0.798806	-0.63	0.762617	-0.71	0.734793	-0.76	0.86804	-0.42	0.910995	-0.27	0.862489	-0.44	0.840831
ENSP00000352572	PCNT	PCNT O95613 "Pericentrin "	1.412	0.8	0.934	-0.22	1.402	0.79	1.511	0.86	1.423	0.81	0.936	-0.21	3.03667	0.95	1.22489	0.38	0.937022	-0.12	1.08352	0.15	1.69294	0.78	2.30546	0.92	0.95025	-0.09	0.751541	-0.5	0.833488	-0.34	1.33324	0.5	0.877189	-0.38	0.92116	-0.23	0.805683	-0.62	0.852533	-0.48	1.10822	0.3	1.11781	0.33	0.981325	-0.05	1.04636
ENSP00000317362	PRCP	PRCP P42785 "Lysosomal Pro-X carboxypeptidase "	2.055	0.96	1.771	0.94	0.925	-0.25	1.239	0.61	0.831	-0.55	2.402	0.98
ENSP00000292823	PCYT1A	PCYT1A P49585 "Choline-phosphate cytidylyltransferase A "	0.837	-0.53	1.182	0.5	1.097	0.29	0.866	-0.45	0.963	-0.12	1.131	0.38	0.854741	-0.3	1.18056	0.32	1.20084	0.34	1.35039	0.53	1.75975	0.81	0.782732	-0.45	1.09393	0.17	1.1494	0.27	1.23726	0.39	1.6511	0.76
ENSP00000376506	PDCD10	PDCD10 Q9BUL8 "Programmed cell death protein 10 "	1.298	0.7	0.632	-0.88	1.148	0.43	1.412	0.8	0.988	-0.03	0.619	-0.9	0.42798	-0.92	0.391982	-0.93	0.700605	-0.6	0.428487	-0.92	0.430812	-0.92	1.09037	0.16	1.02352	0.04	1.87023	0.84	1.1004	0.18	1.10502	0.19
ENSP00000307387	PDCD6IP	PDCD6IP Q8WUM4 "Programmed cell death 6-interacting protein "	1.26	0.64	2.023	0.96	1.198	0.54	1.318	0.72	0.991	-0.03	1.998	0.96	2.15602	0.9	1.69018	0.78	1.50892	0.67	1.66209	0.77	2.45584	0.93	1.52922	0.68	1.21804	0.37	1.11955	0.22	1.1804	0.32	1.79328	0.82	0.988415	-0.03	1.50463	0.85	0.962362	-0.11	1.58764	0.88	0.975158	-0.07	1.4486	0.83	0.920286	-0.24	1.52803
ENSP00000264933	PDCD6	PDCD6 O75340 "Programmed cell death protein 6 "	0.868	-0.44	1.211	0.56	0.816	-0.59	0.876	-0.41	0.987	-0.04	1.019	0.06	0.643981	-0.7	0.470426	-0.89	0.493731	-0.88	0.544939	-0.83	0.50393	-0.87	0.855922	-0.3	0.613962	-0.75	0.682357	-0.64	0.720712	-0.57	0.661328	-0.67
ENSP00000264254	PDCL3	PDCL3 Q9H2J4 "Phosducin-like protein 3 "	2.03	0.96	1.678	0.92	1.606	0.89	1.823	0.94	1.301	0.7	1.339	0.74
ENSP00000300289	PDIA3	PDIA3 P30101 "Protein disulfide-isomerase A3 "	1.141	0.41	0.998	0	1.943	0.95	1.777	0.94	1.358	0.76	1.329	0.73																					1.29838	0.7	1.19493	0.53	1.38528	0.78	3.14231	0.98	1.1274	0.35	1.02382	0.07	1.16729	0.47	2.72242
ENSP00000286091	PDIA4	PDIA4 P13667 "Protein disulfide-isomerase A4 "	3.743	0.99	1.279	0.67	2.759	0.98	1.645	0.9	4.328	0.99	1.661	0.91	1.04363	0.08	1.00607	0.01	1.22107	0.37	0.892588	-0.22	1.13069	0.24	1.27142	0.44	1.33101	0.5	1.59535	0.72	1.10016	0.18	1.42073	0.59
ENSP00000323313	PDIA5	PDIA5 Q14554 "Protein disulfide-isomerase A5 "	1.225	0.59	2.356	0.97	0.976	-0.08	1.084	0.25	0.646	-0.87	2.96	0.98	1.52114	0.67	1.06665	0.12	1.10381	0.19	0.961309	-0.06	2.16862	0.9	1.27214	0.44	0.898926	-0.21	0.966774	-0.06	0.804681	-0.4	1.84552	0.83
ENSP00000252115	POLDIP3	POLDIP3 Q9BY77 "Polymerase delta-interacting protein 3 "	0.842	-0.52	0.64	-0.88	0.76	-0.72	0.633	-0.88	0.796	-0.64	0.361	-0.98	0.594799	-0.77	0.660528	-0.67	0.50518	-0.87	1.12629	0.23	0.850067	-0.31	0.372553	-0.94	0.416687	-0.92	0.324882	-0.96	0.716002	-0.57	0.544718	-0.83	0.989685	-0.03	0.841218	-0.51	0.767411	-0.71	0.504844	-0.95	1.3197	0.72	1.09835	0.27	0.992874	-0.02	0.656125
ENSP00000360305	PDLIM1	PDLIM1 O00151 "PDZ and LIM domain protein 1 "	0.508	-0.96	0.688	-0.83	0.691	-0.82	0.826	-0.56	0.562	-0.94	0.7	-0.81																					0.954782	-0.13	0.681142	-0.84	0.849984	-0.49	0.824542	-0.57	0.858601	-0.46	0.599419	-0.91	0.74178	-0.74	0.728071
ENSP00000321746	PDLIM5	PDLIM5 Q96HC4 "PDZ and LIM domain protein 5 "	0.761	-0.71	0.737	-0.76	0.929	-0.23	1.136	0.4	0.76	-0.72	0.832	-0.55	0.328706	-0.95	0.266659	-0.97	0.310858	-0.96	0.294802	-0.97	0.143328	-0.99	1.14007	0.26	0.935845	-0.12	1.12692	0.23	1.023	0.04	0.509333	-0.86
ENSP00000348099	PDLIM7	PDLIM7 Q9NR12 "PDZ and LIM domain protein 7 "	0.882	-0.39	0.746	-0.74	0.667	-0.85	0.949	-0.17	0.65	-0.87	0.596	-0.91	0.613656	-0.75	0.347649	-0.95	0.365061	-0.94	0.542067	-0.83	0.601896	-0.77	1.07387	0.13	0.628447	-0.72	0.659969	-0.67	0.932731	-0.13	1.079	0.14	0.980767	-0.05	0.905233	-0.29	0.735239	-0.76	0.669295	-0.85	0.822079	-0.57	0.742529	-0.74	0.598073	-0.91	0.550858
ENSP00000303427	PDS5A	PDS5A Q29RF7 "Sister chromatid cohesion protein PDS5 homolog A "	1.623	0.9	1.154	0.44	1.41	0.8	1.247	0.62	1.43	0.81	1.132	0.39	0.56641	-0.81	0.586276	-0.78	0.767653	-0.48	0.475346	-0.89	0.620596	-0.73	1.09746	0.18	1.09303	0.16	1.55964	0.7	0.911382	-0.17	1.19374	0.33	1.19145	0.52	0.862904	-0.44	0.541123	-0.93	2.16652	0.96	0.74106	-0.75	0.522003	-0.94	0.328926	-0.98	1.36774
ENSP00000313851	PDS5B	PDS5B Q9NTI5 "Sister chromatid cohesion protein PDS5 homolog B "	1.694	0.92	1.199	0.54	1.599	0.89	1.369	0.76	1.712	0.92	1.12	0.36																					0.841062	-0.51	0.699308	-0.81	0.833613	-0.54	1.16385	0.46	0.895547	-0.32	0.727039	-0.77	0.861744	-0.44	1.22149
ENSP00000291565	PDXK	PDXK O00764 "Pyridoxal kinase "	1.091	0.28	1.022	0.06	0.877	-0.41	1.253	0.63	1.021	0.06	1.113	0.34
ENSP00000290858	CBFB	CBFB Q13951 "Core-binding factor subunit beta "	1.703	0.92	0.864	-0.45	1.525	0.87	1.415	0.8	1.409	0.8	0.396	-0.98	2.47873	0.93	1.97814	0.87	1.74186	0.8	1.98202	0.87	1.7223	0.79	2.17232	0.9	1.75041	0.8	1.58862	0.72	1.73585	0.79	1.54831	0.69	1.69972	0.92	1.73326	0.92	1.43268	0.81	1.02736	0.07	1.26823	0.66	1.26297	0.65	1.03643	0.1	0.751716
ENSP00000261313	PEBP1	PEBP1 P30086 "Phosphatidylethanolamine-binding protein 1 Hippocampal cholinergic neurostimulating peptide"	1.372	0.77	1.151	0.44	1.491	0.85	1.627	0.9	1.307	0.71	1.449	0.83
ENSP00000362807	PEF1	PEF1 Q9UBV8 "Peflin "	1.499	0.85	1.521	0.86	1.601	0.89	1.206	0.55	2.077	0.96	1.858	0.95	1.79478	0.82	1.33375	0.5	2.34215	0.92	2.18525	0.9	2.77298	0.95	0.582678	-0.79	0.435888	-0.92	0.800882	-0.41	0.714424	-0.58	0.954213	-0.08	1.3182	0.72	3.52125	0.98	2.39606	0.96	1.3174	0.72	1.06124	0.17	2.77417	0.97	1.87201	0.93	1.04141
ENSP00000309595	C10orf2	C10orf2 Q96RR1 "Twinkle protein, mitochondrial "	1.042	0.13	1.19	0.52	0.859	-0.47	1.013	0.04	0.855	-0.48	1.355	0.75
ENSP00000225371	EPX	EPX P11678 "Eosinophil peroxidase Eosinophil peroxidase light chain Eosinophil peroxidase heavy chain"	0.266	-0.99	0.439	-0.97	0.497	-0.96	2.938	0.98	0.176	-0.99	0.643	-0.88	0.32809	-0.95	0.281215	-0.97	0.672639	-0.65	0.346365	-0.95	2.0938	0.89	0.307252	-0.96	0.266087	-0.97	0.668161	-0.66	0.321674	-0.96	2.02231	0.88	0.485174	-0.95	0.3712	-0.97	0.428336	-0.96	0.33888	-0.98	0.594414	-0.91	0.440842	-0.96	0.50487	-0.95	0.408363
ENSP00000225275	MPO	MPO P05164 "Myeloperoxidase Myeloperoxidase 89 kDa myeloperoxidase 84 kDa myeloperoxidase Myeloperoxidase light chain Myeloperoxidase heavy chain"	0.731	-0.76	1.127	0.37	7.113	0.99	3.441	0.99	5.248	0.99	0.736	-0.76	4.29729	0.98	12.6082	0.99	7.07431	0.99	5.60909	0.98	6.30171	0.99	2.76659	0.95	8.37715	0.99	4.78806	0.98	3.62359	0.97	4.20525	0.98	1.36724	0.76	3.41801	0.98	0.896715	-0.32	1.95697	0.94	0.850768	-0.49	2.18123	0.96	0.550803	-0.93	1.2112
ENSP00000261813	PFDN1	PFDN1 O60925 "Prefoldin subunit 1 "	0.802	-0.62	0.958	-0.14	0.944	-0.19	1.07	0.22	0.869	-0.43	1.057	0.17
ENSP00000356989	PFDN2	PFDN2 Q9UHV9 "Prefoldin subunit 2 "	0.823	-0.57	0.768	-0.7	0.937	-0.21	0.989	-0.03	0.919	-0.27	0.765	-0.71
ENSP00000286428	VBP1	VBP1 P61758 "Prefoldin subunit 3 "	0.687	-0.83	0.781	-0.67	0.804	-0.62	0.863	-0.46	0.784	-0.66	0.753	-0.73	1.12304	0.23	0.773094	-0.47	0.589562	-0.78	1.23632	0.39	0.93779	-0.12	1.01504	0.02	0.707043	-0.59	0.556967	-0.82	1.11801	0.22	0.868444	-0.27
ENSP00000360473	PFDN4	PFDN4 Q9NQP4 "Prefoldin subunit 4 "	0.724	-0.78	0.727	-0.77	0.714	-0.79	0.775	-0.68	0.838	-0.53	0.733	-0.76
ENSP00000378563	PFDN6	PFDN6 O15212 "Prefoldin subunit 6 "	1.122	0.36	0.896	-0.34	1.071	0.22	1.147	0.43	0.863	-0.46	0.943	-0.19
ENSP00000359991	PGAM1	PGAM1 P18669 "Phosphoglycerate mutase 1 "	0.841	-0.52	0.892	-0.36	1.238	0.61	1.168	0.47	1	0	1.005	0.01
ENSP00000438465	PGAM5	PGAM5 Q96HS1 "Serine/threonine-protein phosphatase PGAM5, mitochondrial "	0.803	-0.62	1.008	0.02	0.629	-0.89	0.792	-0.65	0.436	-0.97	1.006	0.01	0.690323	-0.62	0.566421	-0.81	0.955392	-0.08	0.470908	-0.89	0.650616	-0.69	0.938998	-0.11	0.775285	-0.47	1.35408	0.53	0.637948	-0.71	0.906043	-0.19	0.958853	-0.11	1.52949	0.87	1.34845	0.74	1.61893	0.9	0.943077	-0.16	1.47213	0.84	1.28708	0.68	1.5635
ENSP00000345341	PTGES2	PTGES2 Q9H7Z7 "Prostaglandin E synthase 2 Prostaglandin E synthase 2 truncated form"	1.012	0.03	1.142	0.41	1.045	0.14	0.958	-0.14	1.435	0.81	1.06	0.19
[truncated: 3,124 more rows]
[truncated: 1 more columns]
