# Supplementary material for: Integrated nuclear proteomics and transcriptomics identifies S100A4 as a therapeutic target in acute myeloid leukemia
Source: Leukemia. 2019 Oct 14;34(2):427–40. doi: 10.1038/s41375-019-0596-4 (PMC6995695; doi:10.1038/s41375-019-0596-4)
Supplement: Supplementary file 4 — Table S2 [file 41375_2019_596_MOESM4_ESM.xlsx]

## Sheet: Readme Notes
Supplemental Table S2. - Summary of significantly changing proteins that differ between AML patients vs normal human CD34+ hematopoietic stem progenitor cells (controls) by 2 fold or more. See criteria described in the notes b, c, d.
Summary of column headings from "Ration change" tab			Notes:	a.	Each Patient sample (labelled 'AML ') was normalised to the control sample in each run to provide a ratio of change compared to CD34 + cell. If more than 1 control sample was analysed then the patient sample was also normalised to additional controls.
Protein ENSEMBL Accession number				b	Using peptides from CD34+ cell as internal controls we calculated the intra-experiment confidence limits. Protein(s) (from Supplemental Table S1) were filtered based on these significance limits; we deemed significantly altered proteins compared to the AML blasts if the intra-experiment limits was >90% and changes were observed in >=5 patients in at least 2 different LC-MS/MS runs. In the case of…
Gene symbol				c	Data list resultant from filtering based on significance ("note b" above) coupled with a fold change >+/- 2 fold compared to control. The minimum fold change must have been observed in five unique patient ratios from at least two different LC-MS/MS runs. Where repeat patients samples were observed a change (deemed significant) must occur in the same direction and the average ratio was calculated.
Reported Nuclear Protein Function (based on Gene Ontolog localisation; note c)				e	Nuclear protein localisation and function identified through Pathway Metacore analysis (based on Gene Ontology Localisation and Processes)
Reported Protein Function (based on Gene Ontology Processes; note c)
Description
AML #11:CD34-1 Run 1 Ratio
AML #8:CD34-1 Run 1 Ratio
AML #6:CD34-1 Run 1 Ratio
AML #10:CD34-1 Run 1 Ratio
AML #9:CD34-1 Run 1 Ratio
AML #7:CD34-1 Run 1 Ratio
AML #15:Average ratio of CD34-2/CD34-3 (Run 2)
AML #12:Average ratio of CD34-2/CD34-3 (Run 2)
AML #13:Average ratio of CD34-2/CD34-3 (Run 2)
AML #14:Average ratio of CD34-2/CD34-3 (Run 2)
AML #16:Average ratio of CD34-2/CD34-3 (Run 2)
AML #17:Average ratio of CD34-4/CD34-5 (Run 3)
AML #18:Average ratio of CD34-4/CD34-5 (Run 3)
AML #19:Average ratio of CD34-4/CD34-5 (Run 3)
AML #20:Average ratio of CD34-4/CD34-5 (Run 3)
Average ratio (only in patients where the protein is considered changed)
Number of Patients Protien is significantly changed in

## Sheet: Sig Ratio Changes
																						Average ratio (Changed in Patients)	No. of Patients protein dysregulated in
Accession	Gene symbol	Description	Reported Nuclear localisation (based on Gene Ontology Localisation)	Reported Protein Function (based on Gene Ontology Processes)	AML #11:CD34-1 Run 1 Ratio	AML #8:CD34-1 Run 1 Ratio	AML #6:CD34-1 Run 1 Ratio	AML #10:CD34-1 Run 1 Ratio	AML #9:CD34-1 Run 1 Ratio	AML #7:CD34-1 Run 1 Ratio	AML #15:CD34-Ave Run 2 Ratio	AML #12:CD34-Ave Run 2 Ratio	AML #13:CD34-Ave Run 2 Ratio	AML #14:CD34-Ave Run 2 Ratio	AML #16:CD34-Ave Run 2 Ratio	AML #17:CD34-Ave Run 3 Ratio	AML #18:CD34-Ave Run 3 Ratio	AML #19:CD34-Ave Run 3 Ratio	AML #20:CD34-Ave Run 3 Ratio
ENSP00000277895	ABLIM1	ABLIM1 Q5JVV3;Q5T6N4 "Actin binding LIM protein 1; Actin-binding LIM protein 1 ";"Actin binding LIM protein 1; Actin-binding LIM protein 1 "	No	Generic binding protein	0.247	0.216	0.271	0.228	0.219	0.229									0.473894			0.269128	7
ENSP00000331514	ACTG1	ACTG1 P63261 "Actin, cytoplasmic 2 Actin, cytoplasmic 2, N-terminally processed"	Yes	Generic binding protein	0.38	0.353		0.463	0.381			0.35669	0.348918	0.190155	0.276848							0.343701	8
ENSP00000252699	ACTN4	ACTN4 O43707 "Alpha-actinin-4 "	Yes	Generic binding protein	0.348	0.364		0.483	0.391	0.421		0.360073	0.279099	0.269829	0.37449		0.32757					0.361806	10
ENSP00000367263	AHNAK	AHNAK Q09666 "Neuroblast differentiation-associated protein AHNAK "	Yes	Generic binding protein	2.392		4.213		2.529						3.28978	4.11107						3.30697	5
ENSP00000269701	AKAP8	AKAP8 O43823 "A-kinase anchor protein 8 "	Yes	Generic binding protein	0.432	0.49		0.491		0.317			0.48	0.41	0.45							0.438571	7
ENSP00000257497	ANXA1	ANXA1 P04083 "Annexin A1 "	Yes	Generic binding protein	2.178	3.464	2.066		2.402	6.534		13.2357		6.39553	24.1958	4.08622	2.52979	2.50851				6.32687	11
ENSP00000441748	ANXA11	ANXA11 P50995 "Annexin A11 "	Yes	Generic binding protein	2.73	3.079	2.814	2.247	3.294	4.49	2.42	2.75911	2.46738	2.87202	3.13356				2.82472			2.92757	12
ENSP00000346032	ANXA2	ANXA2 P07355 "Annexin A2 "	Yes	Generic binding protein	2.158		4.889	2.89	2.391	2.137					9.64334	2.09348						3.74312	7
ENSP00000386756	ANXA4	ANXA4 Q6MZI0;Q6P452 "Annexin ";"Annexin "	Yes	Generic binding protein	3.907	2.879	4.845	2.474	3.563	5.334	2.38828	5.79696	3.46894	6.24686	5.29984							4.20026	11
ENSP00000205948	APOH	APOH P02749 "Beta-2-glycoprotein 1 "	No	Transporter			2.664			2.076	3.37692	4.10835	5.19487	2.02	6.7922							3.74748	7
ENSP00000345361	ARPC5L	ARPC5L Q9BPX5 "Actin-related protein 2/3 complex subunit 5-like protein "	No	Generic binding protein		0.495			0.471				0.42	0.415405					0.467507			0.453782	5
ENSP00000381736	ATP5A1	ATP5A1 P25705 "ATP synthase subunit alpha, mitochondrial "	Yes	Protein				2.582				2.32904	8.71069	2.86058					7.94766			4.88599	5
ENSP00000301587	ATP5H	ATP5H O75947 "ATP synthase subunit d, mitochondrial "	Yes	Generic channel	2.431			2.455				2.32779	7.87677	2.6607					6.13955			3.9818	6
ENSP00000233997	AZU1	AZU1 P20160 "Azurocidin "	No	Generic protease	4.558			3.856	3.684			5.05963		8.55522								5.14257	5
ENSP00000338774	BCL11A	BCL11A Q9H165 "B-cell lymphoma/leukemia 11A "	Yes	Transcription factor	0.474	0.353		0.433		0.269						0.321305	0.27531	0.136959	0.152652			0.301903	8
ENSP00000327506	C16orf54	C16orf54 Q6UWD8 "Transmembrane protein C16orf54 "	No	Protein		2.628		2.299									6.0216	3.97519	4.69742			3.92424	5
ENSP00000320866	CALR	CALR P27797 "Calreticulin "	Yes	Generic binding protein	2.746		4.285	3.112	4.289			3.9139	6.50824	2.39365								3.89254	7
ENSP00000435272	CAPN1	CAPN1 P07384 "Calpain-1 catalytic subunit "	No	Generic protease		2.258	2.043	2.072		3.075					2.85283							2.46017	5
ENSP00000246533	CAPNS1	CAPNS1 P04632 "Calpain small subunit 1 "	No	Generic binding protein	2.57	3.083	2.756	2.969		4.692		2.36089			2.66439							3.01361	7
ENSP00000310670	CCAR2	KIAA1967 Q8N163 "DBIRD complex subunit KIAA1967 "	Yes	Generic binding protein	0.321	0.353		0.367		0.349	0.403803	0.453682		0.39172	0.383635							0.377855	8
ENSP00000427514	CEBPA	CEBPA P49715 "CCAAT/enhancer-binding protein alpha "	Yes	Transcription factor				2.267	3.046			2.99343	4.77221	3.5135	1.81194				2.39404			2.97116	7
ENSP00000368563	CELF2	CELF2 O95319 "CUGBP Elav-like family member 2 "	Yes	Generic binding protein	0.161	0.215	0.426	0.185		0.179	0.270827	0.196253		0.236862	0.117556			2.60316				0.459066	10
ENSP00000299736	CENPV	CENPV Q7Z7K6 "Centromere protein V "	Yes	Generic enzyme	3.417				2.601	2.627		3.09569				2.31617						2.81137	5
ENSP00000432660	CFL1	CFL1 P23528 "Cofilin-1 "	Yes	Generic binding protein		0.389						0.425102		0.329756	0.419218		0.313026	0.459131				0.389205	6
ENSP00000273986	CISD2	CISD2 Q8N5K1 "CDGSH iron-sulfur domain-containing protein 2 "	No	Generic binding protein	2.175							4.47094	7.69442	3.76146	3.15863							4.25209	5
ENSP00000361926	CNPY3	CNPY3 Q9BT09 "Protein canopy homolog 3 "	No	Generic binding protein	2.834		2.158	3.727					6.96149		4.02				3.03958			3.79001	6
ENSP00000340211	CORO1B	CORO1B Q9BR76 "Coronin-1B "	No	Generic binding protein		0.336			0.475	0.468							0.426778		0.354408			0.412037	5
ENSP00000394496	CORO1C	CORO1C A7MAP0;A7MAP1;B4E3S0;B7Z9V0;F8VRE9;F8VSA4;F8VTT6;F8VV53;F8VVB7;H0YHL7 "Coronin ";"Coronin ";"Coronin ";"cDNA, FLJ78964, highly similar to Coronin-1C ";"Coronin ";"Coronin ";"Coronin ";"Coronin ";"Coronin ";"Coronin-1C "	No	Generic binding protein	0.476	0.368		0.328					0.28237	0.219766	0.27052	0.840009						0.397809	7
ENSP00000253452	COX4I1	COX4I1 P13073 "Cytochrome c oxidase subunit 4 isoform 1, mitochondrial "	Yes	Generic enzyme		2.293		2.579				2.81902	2.71288	3.12								2.70478	5
ENSP00000317780	COX5A	COX5A P20674 "Cytochrome c oxidase subunit 5A, mitochondrial "	No	Generic enzyme		2.208		3.094									2.52896	3.97266	5.56183			3.47309	5
ENSP00000258424	COX5B	COX5B P10606 "Cytochrome c oxidase subunit 5B, mitochondrial "	No	Generic enzyme				2.086				3.58862	3.63816	3.63901			2.02386	3.43012	4.30975			3.24507	7
ENSP00000336945	CPNE1	CPNE1 Q99829 "Copine-1 "	Yes	Transporter		4.715				6.19		3.70951	2.65025						2.4781			3.94857	5
ENSP00000424778	CT45A5	CT45A5 Q6NSH3 "Cancer/testis antigen family 45 member A5 "	No	Generic binding protein	4.042	7.052		6.949						15.6111		2.3819						7.2072	5
ENSP00000367851	CYBB	CYBB P04839 "Cytochrome b-245 heavy chain "	No	Generic enzyme	0.294					0.446						0.244038	0.192613	0.199358				0.275202	5
ENSP00000416479	CYCS	CYCS C9JFR7 "Cytochrome c "	Yes	Generic enzyme	3.422	2.659	2.083	2.94		3.364	2.81641	2.66802	3.48992	4.03511	3.6629							3.11404	10
ENSP00000467613	DAZAP1	DAZAP1 Q5IRM7 "MEF2D/DAZAP1 fusion protein "	Yes	Transcription factor	0.206	0.261	0.423	0.238		0.245	0.373649	0.30444		0.301169	0.255296							0.289728	9
ENSP00000411701	DBNL	DBNL Q9UJU6 "Drebrin-like protein "	No	Generic binding protein	0.453	0.454										0.443572	0.279773	0.399361	0.425302			0.409168	6
ENSP00000242776	DDX39A	DDX39A O00148 "ATP-dependent RNA helicase DDX39A "	Yes	Generic enzyme						0.448	0.396863	0.353186	0.375884		0.335615							0.38191	5
ENSP00000372139	DEFA1	DEFA1 P59665 "Neutrophil defensin 1 HP 1-56 Neutrophil defensin 2"	No	Protein	0.245		0.438	2.346	0.212	0.221		0.172931		0.11			0.266512					0.50143	8
ENSP00000339063	EEF1A1	EEF1A1 P68104 "Elongation factor 1-alpha 1 "	Yes	Generic binding protein	2.053					2.179				2.65901	3.32692							2.55448	4
ENSP00000263277	EHD2	EHD2 Q9NZN4 "EH domain-containing protein 2 "	Yes	Generic binding protein	0.46	0.25	0.248	0.183	0.204	0.294		0.15										0.255571	7
ENSP00000264073	ELAVL1	ELAVL1 B4DVB8 "ELAV-like protein 1; cDNA FLJ60076, highly similar to ELAV-like protein 1 "	Yes	Generic binding protein	0.308	0.318		0.293		0.258	0.363878	0.253128		0.24647	0.208551	0.378625	0.396243					0.302389	10
ENSP00000261735	ERP29	ERP29 P30040 "Endoplasmic reticulum resident protein 29 "	No	Generic enzyme							3.0178	3.07539	9.84439	3.83028	3.27852	2.97232			4.60837			4.3753	7
ENSP00000358863	FLNA	FLNA Q5HY54;Q86TQ3;Q96C61 "Filamin-A ";"Similar to filamin C, gamma (Actin binding protein 280) ";"FLNA protein "	Yes	Generic binding protein		0.455			0.43								0.357151	0.39217	0.473589			0.421582	5
ENSP00000418510	FLNB	FLNB E7EN95 "Filamin-B "	Yes	Generic binding protein	0.186	0.16	0.336	0.143	0.234	0.165			0.365158	0.367977	0.47	0.456539	0.335284	0.356089	0.379239			0.304176	13
ENSP00000343027	GNAI1	GNAI1 P63096 "Guanine nucleotide-binding protein G(i) subunit alpha-1 "	Yes	G-alpha	0.294	0.329	0.299	0.286	0.219		1.36205	0.101197		0.150585	0.204012							0.360539	9
ENSP00000364253	HEMGN	HEMGN Q9BXL5 "Hemogen "	Yes	Protein	0.127	0.168	0.199	0.132	0.176	0.155	0.39	0.322332			0.262715							0.214672	9
ENSP00000244573	HIST1H1A	HIST1H1A Q02539 "Histone H1.1 "	Yes	Generic binding protein	0.233	0.463	0.342		0.177	0.228	0.182133	0.128341		0.118741								0.234027	8
ENSP00000352442	HIST1H2BM	HIST1H2BM Q99879 "Histone H2B type 1-M "	Yes	Generic binding protein	0.144		0.376			0.275						0.211397	0.32306		0.209109			0.256428	6
ENSP00000377205	HMGA2	HMGA2 Q8IZX8;F5H2A4 "High-mobility group protein isoform C ";"High mobility group protein HMGI-C "	Yes	Transcription factor	0.084	0.092	0.101	0.054	0.104	0.09	0.320442	0.2	0.21	0.292234		0.170388	0.196975	0.218059	0.181092			0.165299	14
ENSP00000316042	HNRNPA0	HNRNPA0 Q13151 "Heterogeneous nuclear ribonucleoprotein A0 "	Yes	Generic binding protein	0.377	0.357		0.336		0.318	0.325331	0.285339	0.39	0.324915	0.220621							0.326023	9
ENSP00000341826	HNRNPA1	HNRNPA1 P09651 "Heterogeneous nuclear ribonucleoprotein A1 "	Yes	Generic binding protein	0.334	0.331		0.301		0.249	0.284948	0.273447		0.282962	0.247032							0.287924	8
ENSP00000346694	HNRNPA2B1	HNRNPA2B1 P22626 "Heterogeneous nuclear ribonucleoproteins A2/B1 "	Yes	Generic binding protein	0.336	0.352		0.323		0.298	0.361583	0.272602	0.45	0.291522	0.233093							0.3242	9
ENSP00000376309	HNRNPA3	HNRNPA3 P51991 "Heterogeneous nuclear ribonucleoprotein A3 "	Yes	Generic binding protein	0.368	0.335		0.337		0.265	0.403064	0.265506		0.27719	0.29804							0.3186	8
ENSP00000348093	HNRNPAB	HNRNPAB Q99729 "Heterogeneous nuclear ribonucleoprotein A/B "	Yes	Generic binding protein	0.245	0.268	0.482	0.242		0.234	0.261914	0.221189		0.201126	0.135834							0.254563	9
ENSP00000451176	HNRNPC	HNRNPC P07910 "Heterogeneous nuclear ribonucleoproteins C1/C2 "	Yes	Generic binding protein	0.322	0.342	0.499	0.263		0.256	0.322386	0.350434		0.250175	0.29089							0.321765	9
ENSP00000313327	HNRNPD	HNRNPD Q14103 "Heterogeneous nuclear ribonucleoprotein D0 "	Yes	Generic binding protein	0.182	0.393		0.164	0.478	0.145	0.270724	0.209951	0.38	0.186192	0.148424							0.255729	10
ENSP00000295470	HNRNPDL	HNRPDL O14979 "Heterogeneous nuclear ribonucleoprotein D-like "	Yes	Transcription factor	0.231	0.223	0.473	0.185	0.481	0.195	0.349146	0.300569	0.398373	0.281261	0.215445							0.302981	11
ENSP00000349573	HNRNPF	HNRNPF P52597 "Heterogeneous nuclear ribonucleoprotein F Heterogeneous nuclear ribonucleoprotein F, N-terminally processed"	Yes	Generic binding protein						0.412	0.34	0.380185	0.377988	0.321857	0.35							0.363672	6
ENSP00000377082	HNRNPH1	HNRNPH1 P31943 "Heterogeneous nuclear ribonucleoprotein H Heterogeneous nuclear ribonucleoprotein H, N-terminally processed"	Yes	Generic binding protein				0.49		0.45	0.342725	0.298809	0.4	0.192044	0.251818							0.346485	7
ENSP00000325732	HNRNPM	HNRNPM P52272 "Heterogeneous nuclear ribonucleoprotein M "	Yes	Generic binding protein	0.426	0.481		0.452		0.32		0.386789		0.380366	0.46							0.415165	7
ENSP00000363745	HNRNPR	HNRNPR O43390 "Heterogeneous nuclear ribonucleoprotein R "	Yes	Generic binding protein	0.357	0.345		0.332		0.302	0.302966	0.272206	0.33	0.257664	0.20371							0.300283	9
ENSP00000301785	HNRNPUL2	HNRNPUL2 Q1KMD3 "Heterogeneous nuclear ribonucleoprotein U-like protein 2 "	Yes	Generic binding protein	0.323	0.362		0.298		0.293	0.39	0.38		0.39	0.381796							0.352225	8
ENSP00000410242	IGF2BP2	IGF2BP2 F8W930 "Insulin-like growth factor 2 mRNA-binding protein 2 "	Yes	Generic binding protein	0.425	0.405		0.459	0.465				0.320302									0.41486	5
ENSP00000375001	IGHM	IGHM Q86TT1 "Full-length cDNA clone CS0DD006YL02 of Neuroblastoma of Homo sapiens (human) "	No	Generic binding protein		2.147	6.766			2.03	3.00901	3.37158										3.46472	5
ENSP00000378155	IL16	IL16 Q14005 "Pro-interleukin-16 Interleukin-16"	Yes	Receptor ligand	0.347	0.283			0.279	0.33					0.25		0.469709	0.397743				0.336636	7
ENSP00000355011	ILF2	ILF2 Q12905 "Interleukin enhancer-binding factor 2 "	Yes	Transcription factor	0.45	0.409		0.375		0.346	0.352478	0.31743			0.325654							0.367938	7
ENSP00000468181	ILF3	ILF3 G5E9M5 "Interleukin enhancer binding factor 3, 90kDa, isoform CRA_b; Interleukin enhancer-binding factor 3 "	Yes	Transcription factor	0.43	0.448		0.454		0.336	0.400993	0.392342		0.4314	0.377859							0.408824	8
ENSP00000252244	KRT1	KRT1 P04264 "Keratin, type II cytoskeletal 1 "	Yes	Generic receptor	2.827	2.173	4.876	2.558		2.214								3.52971				3.02962	6
ENSP00000269576	KRT10	KRT10 P13645 "Keratin, type I cytoskeletal 10 "	Yes	Generic binding protein	3.437		3.287	2.089		2.898				0.296867				2.1926				2.36674	6
ENSP00000246662	KRT9	KRT9 P35527 "Keratin, type I cytoskeletal 9 "	Yes	Generic binding protein	2.582	2.334	5.65	3.208	2.137	2.216						2.03563		4.27574				3.0548	8
ENSP00000215909	LGALS1	LGALS1 P09382 "Galectin-1 "	Yes	Receptor ligand				3.637		2.222				12.741	3.48708			2.34297				4.88601	5
ENSP00000357283	LMNA	LMNA P02545 "Prelamin-A/C Lamin-A/C"	Yes	Generic binding protein	2.149	2.167	3.933		2.787	4.255					8.38447	4.83667						4.07316	7
ENSP00000261366	LMNB1	LMNB1 P20700 "Lamin-B1 "	Yes	Generic binding protein		2.378				2.886							3.61961	2.88508	3.21828			2.99739	5
ENSP00000419674	LRCH4	LRCH4 LRCH4-012 "leucine-rich repeats and calponin homology (CH) domain containing 4 [Source:HGNC Symbol;Acc:6691]" "HGNC_transcript_name"	Yes	Generic binding protein		2.177				2.291			2.57482				2.63767	2.57697	2.69913			2.49276	6
ENSP00000371194	LSP1	LSP1 Q9UEV7;Q9UEV8;C9J9B9;C9JKF7;C9JNQ1;E9PBD8;E9PBV6;E9PFP3 "Lymphocyte-specific protein 1 ";"Lymphocyte specific protein 1 ";"Lymphocyte-specific protein 1 ";"Lymphocyte-specific protein 1 ";"Lymphocyte-specific protein 1 ";"Lymphocyte-specific protein 1 ";"Lymphocyte-specific protein 1 ";"Lymphocyte-specific protein 1; Uncharacterized protein "	No	Generic binding protein	0.104	0.14	0.39	0.136	0.143	0.265		0.180029	0.347403	0.159865	0.23571	0.302269	0.258471	0.422335				0.237237	13
ENSP00000397427	LTF	LTF C9J0S5;E7EQB2 "Lactoferroxin-B ";"Lactoferroxin-B "	Yes	Transporter	0.29	0.397	0.422		0.304	0.402						0.356723		0.324512				0.356605	7
ENSP00000454660	MANF	MANF P55145 "Mesencephalic astrocyte-derived neurotrophic factor "	Yes	Receptor ligand	2.273	2.113		2.251		3.201	2.74	3.02894		2.92618	5.57761							3.01384	8
ENSP00000423533	MATR3	MATR3 P43243 "Matrin-3 "	Yes	Generic binding protein	0.292	0.353		0.309		0.252	0.405325	0.310496	0.43	0.289033	0.327982							0.329871	9
ENSP00000442970	MGST1	MGST1 F5GX73;F5H6X2;F5H7F6 "Microsomal glutathione S-transferase 1 ";"Microsomal glutathione S-transferase 1 ";"Microsomal glutathione S-transferase 1 "	Yes	Generic enzyme	6.208	2.913	8.141	5.766	6.899	3.073	1.53534	2.67029	1.52775	1.14155								3.98749	10
ENSP00000225275	MPO	MPO P05164 "Myeloperoxidase Myeloperoxidase 89 kDa myeloperoxidase 84 kDa myeloperoxidase Myeloperoxidase light chain Myeloperoxidase heavy chain"	Yes	Generic enzyme			7.113	3.441	5.248		3.53194	10.4927	5.93118	4.61634	5.25348		2.79962					5.38081	9
ENSP00000463227	MSI2	MSI2 J3QKT5 "RNA-binding protein Musashi homolog 2 "	No	Generic binding protein	0.25	0.245	0.411	0.206		0.178		0.36	0.34	0.337936	0.306916							0.292761	9
ENSP00000316950	MYEF2	MYEF2 Q9P2K5 "Myelin expression factor 2 "	Yes	Transcription factor	0.07	0.046	0.214	0.107	0.189	0.045	0.356166	0.26		0.244898			0.315556					0.184762	10
ENSP00000465655	NFIC	NFIC NP_995315.1;NP_001231931.1 "nuclear factor 1 C-type isoform 2 ";"nuclear factor 1 C-type isoform 1 "	Yes	Transcription factor	4.81	16.441	2.467		2.235	3.145		3.74338										5.47356	6
ENSP00000264663	NNT	NNT Q13423 "NAD(P) transhydrogenase, mitochondrial "	No	Generic enzyme	2.353	2.637	2.544	3.693		2.189			3.57									2.831	6
ENSP00000305861	PALM2-AKAP2	PALM2-AKAP2 PALM2-AKAP2-003 "PALM2-AKAP2 readthrough [Source:HGNC Symbol;Acc:33529]" "HGNC_transcript_name"	No	Generic binding protein	0.352	0.184		0.24	0.491	0.282							0.253352					0.300392	6
ENSP00000357450	PBXIP1	PBXIP1 Q96AQ6 "Pre-B-cell leukemia transcription factor-interacting protein 1 "	Yes	Generic binding protein	5.791		3.521		4.51	2.347		2.62038	3.10577	2.97716	3.96677							3.60488	8
ENSP00000327386	PRSS57	PRSS57 Q6UWY2 "Serine protease 57 "	No	Generic protease	3.902	2.297	2.717	2.154	2.461	3.79		8.34108		5.27364								3.86697	8
ENSP00000349428	PTBP1	PTBP1 P26599 "Polypyrimidine tract-binding protein 1 "	Yes	Generic binding protein	0.494	0.488		0.425		0.428	0.3	0.354405		0.35002	0.374953							0.401797	8
ENSP00000349541	PTRF	PTRF Q6NZI2 "Polymerase I and transcript release factor "	Yes	Generic binding protein	0.086	0.115	0.14	0.095	0.106	0.102	0.309512	0.293008	0.230919	0.22	0.21							0.173404	11
ENSP00000364255	RALY	RALY Q9UKM9 "RNA-binding protein Raly "	Yes	Generic binding protein	0.494	0.442		0.459		0.399	0.49				0.351717							0.439286	6
ENSP00000293677	RAVER1	RAVER1 E9PAU2 "Ribonucleoprotein PTB-binding 1 "	Yes	Generic binding protein	0.444	0.312		0.371		0.275					0.410414							0.362483	5
ENSP00000365950	RBM3	RBM3 P98179 "Putative RNA-binding protein 3 "	Yes	Generic binding protein	0.347	0.331		0.368		0.323					0.173518							0.308504	5
ENSP00000286070	RBM45	RBM45 Q8IUH3 "RNA-binding protein 45 "	Yes	Generic binding protein	0.467			0.427		0.407	0.445592	0.380492		0.294758	0.362732							0.397796	7
ENSP00000334153	RFTN1	RFTN1 Q14699 "Raftlin "	No	Protein	0.383		0.478		0.4			0.355625		0.233006								0.369926	5
ENSP00000303276	RNASE2	RNASE2 P10153 "Non-secretory ribonuclease "	No	Generic enzyme	4.767			2.997				2.33723		2.79872		2.21811						3.02361	5
ENSP00000346037	RPLP1	RPLP1 P05386 "60S acidic ribosomal protein P1 "	No	Generic binding protein								2.28		2.24		3.42871	2.51386		3.1212			2.71675	5
ENSP00000271638	S100A11	S100A11 P31949 "Protein S100-A11 "	Yes	Generic binding protein	4.157	3.86	4.072	3.852	4.691	7.743		3.66		4.0693	4.52454							4.51432	9
ENSP00000357704	S100A4	S100A4 P26447 "Protein S100-A4 "	Yes	Generic binding protein	2.407	2.135	3.059	2.059		2.267	5.96511		2.46589	13.8108	14.1599	8.97447		3.18476				5.4989	11
ENSP00000357708	S100A6	S100A6 P06703 "Protein S100-A6 "	Yes	Generic binding protein	2.743	2.407	5.274	3.996	4.277	2.367	2.72866		1.25829	8.01877	6.24288	3.45337						3.88782	11
ENSP00000446078	SHANK3	SHANK3 F5GZA1;F8TCV3 "SH3 and multiple ankyrin repeat domains protein 3 ";"SH3 and multiple ankyrin repeat domain 3 "	No	Generic binding protein	0.244	0.149	0.211	0.202	0.14	0.106		0.337784	0.33		0.365376							0.231684	9
ENSP00000436269	SIPA1	SIPA1 Q96FS4 "Signal-induced proliferation-associated protein 1 "	Yes	Regulators (GDI, GAP, GEF)	0.362	0.236	0.485	0.346	0.289	0.234					0.4							0.336	7
ENSP00000370808	SLC25A6	SLC25A6 P12236 "ADP/ATP translocase 3 "	Yes	Transporter	2.028	2.53	2.166	3.558								2.55805			4.13999			2.83001	6
ENSP00000418512	SRI	SRI C9J0K6 "Sorcin "	Yes	Generic binding protein	3.686	6.412	2.602	2.119	3.567	7.77				3.84885	3.57116							4.197	8
ENSP00000415968	STRBP	STRBP Q96SI9 "Spermatid perinuclear RNA-binding protein "	Yes	Generic binding protein	0.356	0.422	0.459	0.307		0.431	0.34	0.373278		0.35	0.290687							0.369885	9
ENSP00000358635	SYNCRIP	SYNCRIP O60506 "Heterogeneous nuclear ribonucleoprotein Q "	Yes	Generic binding protein	0.451					0.433	0.337115	0.32		0.327024	0.307438							0.362596	6
ENSP00000240185	TARDBP	TARDBP Q13148 "TAR DNA-binding protein 43 "	Yes	Transcription factor	0.237	0.369		0.203		0.242	0.286464	0.251132	0.27	0.305773	0.203608							0.263108	9
ENSP00000404023	TIA1	TIA1 P31483 "Nucleolysin TIA-1 isoform p40 "	Yes	Generic binding protein	0.183	0.294		0.213		0.222	0.466	0.308578		0.265353	0.430794							0.297841	8
ENSP00000358089	TIAL1	TIAL1 Q01085 "Nucleolysin TIAR "	Yes	Generic binding protein	0.255	0.391		0.317		0.283		0.411753		0.4	0.352267							0.344289	7
ENSP00000319992	TMEM11	TMEM11 P17152 "Transmembrane protein 11, mitochondrial "	No	GPCR			2.221	2.848		2.192	2.31666		5.17131									2.9498	5
ENSP00000454431	TONSL	TONSL TONSL.1-001 "Uniprot_genename_transcript_name"	Yes	Generic binding protein		2.028		2.272				3.30964		3.5075	3.19594							2.86262	5
ENSP00000339051	TPT1	TPT1 Q5W0H4;Q86YH5;Q8TBK7;J3KPG2 "Translationally-controlled tumor protein; Tumor protein, translationally-controlled 1 ";"TPT1 protein ";"TPT1 protein; Translationally-controlled tumor protein; Tumor protein, translationally-controlled 1; Tumor protein, translationally-controlled 1, isoform CRA_a ";"Translationally-controlled tumor protein "	Yes	Generic binding protein							3.77055	3.28265	3.22		4.21125		2.6219					3.42127	5
ENSP00000413452	WT1	WT1 A0FJ57;A8MN20;E9PKS2;E9PPW3;H0Y3F0;H0Y7K5 "Wilms tumor 1 ";"WT1 protein ";"Wilms tumor protein ";"Wilms tumor protein ";"Wilms tumor protein ";"Wilms tumor protein "	Yes	Transcription factor	2.272	2.162	2.004	2.057	3.303	2.322						4.20543	5.10763					2.92913	8
