# Supplementary material for: Integrated nuclear proteomics and transcriptomics identifies S100A4 as a therapeutic target in acute myeloid leukemia
Source: Leukemia. 2019 Oct 14;34(2):427–40. doi: 10.1038/s41375-019-0596-4 (PMC6995695; doi:10.1038/s41375-019-0596-4)
Supplement: Supplementary file 5 — Table S3 [file 41375_2019_596_MOESM5_ESM.xlsx]

## Sheet: Table S3
Supplemental Table S3. Enrichment Analysis using MetacoreTM (Clarivate Analytics) enrichment analysis workflow. Enrichment was performed according to "GO Processes" and "Process Newtworks". Gene Ontology (GO) Processes database identifies several RNA processes as significantly dysregulated. Modified gene ontology terms are based on the GO database (http://www.geneontology.org/) which clusters the…
Enrichment by GO Processes					113 proteins_genelist
#	Processes	Total	pValue	Min FDR	p-value	FDR	In Data	Network Objects from Active Data
1	3'-UTR-mediated mRNA stabilization	12	5.87926e-08	0.000176907	5.87926e-08	0.000176907	6	AUF1, PTBP1, ELAVL1 (HuR), TARDBP (TDP43), hnRNP C, hnRNP A0
2	response to stimulus	2830	2.39278e-07	0.000359994	2.39278e-07	0.000359994	86	IGHM, RBM3, Annexin II, NSAP1, hnRNP A2, G-protein alpha-i1, Actin cytoplasmic 2, COX Vb, AUF1, EHD3, ABBP1, CORO1B, Calpain 1(mu), Cytochrome c, hnRNP M, Keratin 1, HMGA2, HIST1H2BM, Copine-1, MGST, COX IV-1, PTBP1, TNRC5, Calgizzarin, ERp29, Alpha-actinin 4, SHANK3, EHD2, Nucleolysin TIAR, TIA-1, Lactoferrin, Alpha-defensin 1, DBNL, gp91-phox, Annexin I, SLC25A26, Beta-2-glycoprotein I (APOH), …
3	mRNA stabilization	26	6.59139e-07	0.000661116	6.59139e-07	0.000661116	7	NSAP1, AUF1, PTBP1, ELAVL1 (HuR), TARDBP (TDP43), hnRNP C, hnRNP A0
4	negative regulation of mRNA catabolic process	30	1.90422e-06	0.00143245	1.90422e-06	0.00143245	7	NSAP1, AUF1, PTBP1, ELAVL1 (HuR), TARDBP (TDP43), hnRNP C, hnRNP A0
5	RNA stabilization	31	2.41765e-06	0.00145494	2.41765e-06	0.00145494	7	NSAP1, AUF1, PTBP1, ELAVL1 (HuR), TARDBP (TDP43), hnRNP C, hnRNP A0
6	response to external stimulus	745	4.25409e-06	0.00213343	4.25409e-06	0.00213343	34	IGHM, Actin cytoplasmic 2, CORO1B, Cytochrome c, hnRNP M, HMGA2, HIST1H2BM, MGST, COX IV-1, SHANK3, Lactoferrin, Alpha-defensin 1, gp91-phox, Annexin I, CTIP1, SLC25A6, ABLIM1, LSP1, RNS2, AKAP8, C/EBPalpha, TPT1, NNTM, HIST1H2BN, PERM, hnRNP A1, Lamin A/C, Cofilin, non-muscle, IL-16, NFAT-90, SPA1, STRBP, Azurocidin 1, hnRNP A0
7	negative regulation of RNA catabolic process	37	8.5377e-06	0.00347788	8.5377e-06	0.00347788	7	NSAP1, AUF1, PTBP1, ELAVL1 (HuR), TARDBP (TDP43), hnRNP C, hnRNP A0
8	fibroblast growth factor receptor signaling pathway	38	1.02872e-05	0.00347788	1.02872e-05	0.00347788	7	hnRNP M, PTBP1, Nucleolysin TIAR, TIA-1, hnRNP F, hnRNP A1, hnRNP H1
9	RNA splicing	356	1.04024e-05	0.00347788	1.04024e-05	0.00347788	21	NSAP1, hnRNP A2, hnRNP R, AUF1, hnRNP M, PTBP1, ELAVL1 (HuR), TARDBP (TDP43), hnRNP F, TRPT1, RAVER1, hnRNP A1, DBC1, DDX39, RALY, hnRNP H1, hnRNP C, ETR3, WT1, hnRNP A3, hnRNP A0
10	modification of morphology or physiology of other organism involved in symbiotic interaction	70	1.18401e-05	0.00356268	1.18401e-05	0.00356268	9	Annexin II, HMGA2, Lactoferrin, Alpha-defensin 1, TARDBP (TDP43), SLC25A6, hnRNP A1, Cofilin, non-muscle, Azurocidin 1
Enrichment by Process Networks					113 proteins_genelist
#	Networks	Total	pValue	Min FDR	p-value	FDR	In Data	Network Objects from Active Data
1	Transcription_mRNA processing	145	0.000515337	0.0401963	0.000515337	0.0401963	12	NSAP1, hnRNP A2, hnRNP R, AUF1, hnRNP M, PTBP1, hnRNP F, hnRNP A1, DDX39, RALY, hnRNP H1, hnRNP C
2	Cytoskeleton_Actin filaments	78	0.020569	0.519501	0.020569	0.519501	6	Annexin II, Alpha-actinin 4, ABLIM1, Filamin B (TABP), Cofilin, non-muscle, Filamin A
3	Development_Keratinocyte differentiation	22	0.02233	0.519501	0.02233	0.519501	3	Keratin 1, C/EBPalpha, Keratin 10
4	Cytoskeleton_Regulation of cytoskeleton rearrangement	87	0.033241	0.519501	0.033241	0.519501	6	G-protein alpha-i1, Alpha-actinin 4, Filamin B (TABP), Cofilin, non-muscle, Filamin A, SPA1
5	Cytoskeleton_Intermediate filaments	44	0.0333014	0.519501	0.0333014	0.519501	4	Keratin 1, Alpha-actinin 4, Lamin B1, Lamin A/C
6	Cell adhesion_Integrin-mediated cell-matrix adhesion	73	0.0519787	0.579191	0.0519787	0.579191	5	Actin cytoplasmic 2, Alpha-actinin 4, Galectin-1, Filamin B (TABP), Filamin A
7	Reproduction_Male sex differentiation	73	0.0519787	0.579191	0.0519787	0.579191	5	Histone H1.1, DAZAP1, TPT1, Lamin A/C, WT1
8	Development_Neurogenesis_Axonal guidance	54	0.0630733	0.584416	0.0630733	0.584416	4	Calcyclin, ABLIM1, AHNAK, Cofilin, non-muscle
9	Transport_Calcium transport	35	0.0734148	0.584416	0.0734148	0.584416	3	Calpain 1(mu), Sorcin, Calreticulin
10	Cell adhesion_Synaptic contact	37	0.0838124	0.584416	0.0838124	0.584416	3	Alpha-actinin 4, SHANK3, Annexin IV
