# Supplementary material for: Integrated nuclear proteomics and transcriptomics identifies S100A4 as a therapeutic target in acute myeloid leukemia
Source: Leukemia. 2019 Oct 14;34(2):427–40. doi: 10.1038/s41375-019-0596-4 (PMC6995695; doi:10.1038/s41375-019-0596-4)
Supplement: Supplementary file 6 — Table S4 [file 41375_2019_596_MOESM6_ESM.xlsx]

## Sheet: Transcription Factors
Supplemental Table S4. - Metacore’sTM network building algorithm on TF which associate direct interactions (or changes in gene expression levels) as a consequence of altering transcription rates regulated by TF that physically bind to specific regulatory sequences of target genes. This approach used the differential expressed mRNA genes as seed nodes and coupled with “Transcription regulation” or…
Transcription Factors										GEP ANOVA (AML vs CD34)
Network Object Name	Actual	n	R	N	Expected	Ratio	p-value	z-score	Input IDs	Signal	p-value
ETS1	794	1958	8021	40148	391.2	2.03	5.475e-102	23.34	TC11002439.hg.1	-1.58456	0.00956092
c-Myc	448	1958	3478	40148	169.6	2.641	6.086e-86	22.93	TC08000749.hg.1	-2.17402	0.000180134
FOXP3	806	1958	8806	40148	429.5	1.877	7.121e-86	21.08
E2F1	557	1958	5226	40148	254.9	2.185	3.47e-77	20.81
Oct-3/4	500	1958	5175	40148	252.4	1.981	1.908e-54	17.12
SOX2	442	1958	4429	40148	216	2.046	4.073e-51	16.72
NANOG	378	1958	3612	40148	176.2	2.146	7.32e-48	16.35
N-Myc	289	1958	2487	40148	121.3	2.383	1.71e-44	16.12
CREB1	489	1958	5349	40148	260.9	1.875	4.428e-46	15.56	TC02003791.hg.1	-1.88486	0.00404145
TAL1	115	1958	656	40148	31.99	3.595	3.528e-33	15.17	TC01005458.hg.1	-2.41235	3.95e-09
Androgen receptor	206	1958	1643	40148	80.13	2.571	4.243e-36	14.72
GATA-2	291	1958	2722	40148	132.8	2.192	6.477e-38	14.59
KLF4	261	1958	2357	40148	114.9	2.271	2.029e-36	14.4	TC09001447.hg.1	-1.75418	0.00491789
GABP alpha	477	1958	5441	40148	265.4	1.798	6.865e-40	14.33
ESR1 (nuclear)	242	1958	2125	40148	103.6	2.335	1.262e-35	14.32
TCF8	295	1958	2841	40148	138.6	2.129	4.038e-36	14.14
ZFX	279	1958	2632	40148	128.4	2.174	1.217e-35	14.1
SP1	212	1958	1816	40148	88.57	2.394	1.153e-32	13.76
RelA (p65 NF-kB subunit)	217	1958	1878	40148	91.59	2.369	8.484e-33	13.76
PU.1	104	1958	658	40148	32.09	3.241	2.542e-26	13.12
AML1 (RUNX1)	109	1958	710	40148	34.63	3.148	1.858e-26	13.07
p53	196	1958	1735	40148	84.62	2.316	2.325e-28	12.69	TC17002468.hg.1	-1.84002	0.0244408
CUX1 (p110)	168	1958	1392	40148	67.89	2.475	1.48e-27	12.68
GLIS3	258	1958	2585	40148	126.1	2.046	9.079e-29	12.46
STAT3	155	1958	1261	40148	61.5	2.52	2.625e-26	12.42
LBP9	178	1958	1618	40148	78.91	2.256	1.792e-24	11.67
TCF7L1 (TCF3)	259	1958	2835	40148	138.3	1.873	3.12e-23	10.92
VDR	99	1958	740	40148	36.09	2.743	1.023e-19	10.84
E2F4	188	1958	1851	40148	90.27	2.083	8.052e-22	10.8
C/EBPbeta	99	1958	755	40148	36.82	2.689	4.215e-19	10.61
TCF7 (TCF1)	230	1958	2483	40148	121.1	1.899	2.233e-21	10.48
PAX5	39	1958	189	40148	9.217	4.231	1.627e-14	10.08	TC09002474.hg.1	-2.90553	1.63e-08
c-Jun	109	1958	911	40148	44.43	2.453	6.293e-18	10.05
E2F7	35	1958	164	40148	7.998	4.376	1.242e-13	9.809
STAT1	75	1958	545	40148	26.58	2.822	6.44e-16	9.696
IRF4	72	1958	516	40148	25.17	2.861	1.186e-15	9.635	TC06002353.hg.1	-3.43362	0.000332078
MEIS1	44	1958	250	40148	12.19	3.609	1.382e-13	9.369
GCR	104	1958	908	40148	44.28	2.349	7.241e-16	9.307
CTCF	120	1958	1112	40148	54.23	2.213	3.655e-16	9.286
HNF4-alpha	239	1958	2813	40148	137.2	1.742	1.568e-17	9.242
STAT6	79	1958	616	40148	30.04	2.63	5.698e-15	9.229
FKHR	71	1958	529	40148	25.8	2.752	1.384e-14	9.185	TC13001719.hg.1	-5.37582	0.00110388
ZNF145	20	1958	71	40148	3.463	5.776	1.084e-10	9.12
TCF7L2 (TCF4)	116	1958	1080	40148	52.67	2.202	1.617e-15	9.07	TC10002300.hg.1	-2.69141	0.0249653
GATA-3	144	1958	1466	40148	71.5	2.014	1.096e-15	8.957	TC10000070.hg.1	-2.02773	9.64e-06
HIF1A	99	1958	879	40148	42.87	2.309	1.061e-14	8.888
HOXA2	67	1958	502	40148	24.48	2.737	1.001e-13	8.866
FOXO3A	49	1958	314	40148	15.31	3.2	6.572e-13	8.861
ZFPM1 (FOG)	4	1958	4	40148	0.1951	20.5	5.641e-06	8.833
E2F3	36	1958	195	40148	9.51	3.785	5.262e-12	8.829
E2A	28	1958	131	40148	6.389	4.383	3.259e-11	8.781	TC19002285.hg.1	-1.70001	0.0182114
BACH2	14	1958	41	40148	2	7.002	4.177e-09	8.706	TC06001946.hg.1	-2.86923	7.51e-06
IRF8	53	1958	368	40148	17.95	2.953	1.954e-12	8.523	TC16000666.hg.1	-3.31817	0.00280124
OVOL2	15	1958	48	40148	2.341	6.408	4.731e-09	8.488
C/EBPalpha	68	1958	545	40148	26.58	2.558	1.613e-12	8.294	TC19001396.hg.1	1.85945	0.00147668
RUNX3	30	1958	158	40148	7.706	3.893	1.475e-10	8.251	TC01005339.hg.1	-3.15382	0.0445101
CHX10	146	1958	1577	40148	76.91	1.898	8.17e-14	8.241
ZNF143	106	1958	1026	40148	50.04	2.118	3.321e-13	8.217
c-Fos	57	1958	427	40148	20.82	2.737	6.823e-12	8.171
p63	81	1958	712	40148	34.72	2.333	1.706e-12	8.124
Bcl-6	57	1958	430	40148	20.97	2.718	9.066e-12	8.11
EGR1	71	1958	600	40148	29.26	2.426	6.523e-12	7.971
ZNF263	100	1958	971	40148	47.36	2.112	1.896e-12	7.94
ERR2	108	1958	1081	40148	52.72	2.049	1.641e-12	7.913
RBP-J kappa (CBF1)	56	1958	432	40148	21.07	2.658	3.329e-11	7.845
SMAD3	48	1958	345	40148	16.83	2.853	7.247e-11	7.826
T-bet	29	1958	160	40148	7.803	3.716	9.297e-10	7.796
SRF	86	1958	800	40148	39.02	2.204	7.423e-12	7.79
Ikaros	37	1958	235	40148	11.46	3.228	3.245e-10	7.758
TBX3	25	1958	128	40148	6.243	4.005	2.658e-09	7.71
SP3	66	1958	558	40148	27.21	2.425	3.655e-11	7.677
EBF	39	1958	258	40148	12.58	3.1	3.736e-10	7.661	TC05001995.hg.1	-3.7792	9.38e-10
SOX14	3	1958	3	40148	0.1463	20.5	0.0001158	7.65
AP-2A	60	1958	489	40148	23.85	2.516	6.462e-11	7.637
NFYA	37	1958	239	40148	11.66	3.174	5.282e-10	7.634
TITF1	43	1958	302	40148	14.73	2.92	3.334e-10	7.582
GFI-1	16	1958	63	40148	3.072	5.208	3.99e-08	7.568	TC01002867.hg.1	1.64796	0.0466026
Fra-1	26	1958	140	40148	6.828	3.808	3.958e-09	7.536
YY1	112	1958	1177	40148	57.4	1.951	1.353e-11	7.499
BMAL1	75	1958	685	40148	33.41	2.245	6.966e-11	7.442
ESR2	65	1958	563	40148	27.46	2.367	1.435e-10	7.398
YB-1	26	1958	147	40148	7.169	3.627	1.147e-08	7.224
FOXM1	47	1958	366	40148	17.85	2.633	1.682e-09	7.107
c-Myb	32	1958	208	40148	10.14	3.155	8.845e-09	7.054
PR (nuclear)	51	1958	415	40148	20.24	2.52	1.619e-09	7.047
HIVEP1 (PRDII-BF1)	4	1958	6	40148	0.2926	13.67	7.815e-05	7.028
EKLF1	32	1958	210	40148	10.24	3.125	1.121e-08	6.989	TC19001213.hg.1	-1.8742	3.71e-05
Miz-1	28	1958	172	40148	8.388	3.338	2.109e-08	6.958
RUNX2	47	1958	379	40148	18.48	2.543	5.214e-09	6.833
HSF1	51	1958	428	40148	20.87	2.443	4.647e-09	6.797
NF-kB1 (p50)	55	1958	482	40148	23.51	2.34	5.55e-09	6.7
CDX2	67	1958	638	40148	31.11	2.153	3.947e-09	6.649
LXR-alpha	28	1958	181	40148	8.827	3.172	6.5e-08	6.631
AHR	41	1958	320	40148	15.61	2.627	1.918e-08	6.617
C/EBPdelta	31	1958	212	40148	10.34	2.998	5.005e-08	6.606
NF-AT1(NFATC2)	28	1958	182	40148	8.876	3.155	7.328e-08	6.596	TC20000942.hg.1	-1.60667	0.0126032
USF1	41	1958	322	40148	15.7	2.611	2.291e-08	6.571
Elk-1	37	1958	279	40148	13.61	2.719	3.766e-08	6.525
NRF1	37	1958	282	40148	13.75	2.69	4.989e-08	6.45
ETS2	23	1958	139	40148	6.779	3.393	2.757e-07	6.399
CUTL2	12	1958	49	40148	2.39	5.022	2.998e-06	6.378
WT1	36	1958	275	40148	13.41	2.684	7.966e-08	6.346	TC11003109.hg.1	8.35355	0.00121083
RelB (NF-kB subunit)	33	1958	244	40148	11.9	2.773	1.259e-07	6.291
TEF-3	25	1958	163	40148	7.949	3.145	3.811e-07	6.213
FLI1	27	1958	185	40148	9.022	2.993	3.701e-07	6.151
TEF-1	26	1958	175	40148	8.535	3.046	4.248e-07	6.143
PPAR-gamma	41	1958	342	40148	16.68	2.458	1.231e-07	6.132
PBX2	6	1958	16	40148	0.7803	7.689	7e-05	6.06
JunB	26	1958	178	40148	8.681	2.995	5.941e-07	6.04
FOXF1	10	1958	39	40148	1.902	5.258	1.289e-05	6.023
hASH1	24	1958	159	40148	7.754	3.095	8.694e-07	5.993
PAX7	14	1958	70	40148	3.414	4.101	6.06e-06	5.88
PUR-alpha	7	1958	22	40148	1.073	6.524	5.791e-05	5.868
E2F2	21	1958	135	40148	6.584	3.19	2.511e-06	5.77
BLIMP1 (PRDI-BF1)	23	1958	155	40148	7.559	3.043	1.97e-06	5.769
LXR-beta	14	1958	72	40148	3.511	3.987	8.553e-06	5.744
ERG	26	1958	187	40148	9.12	2.851	1.546e-06	5.744
HNF3-alpha	45	1958	414	40148	20.19	2.229	5.212e-07	5.69
HNF3-beta	104	1958	1256	40148	61.25	1.698	1.146e-07	5.69
SMAD4	36	1958	305	40148	14.87	2.42	1.021e-06	5.637
Oct-1	26	1958	193	40148	9.413	2.762	2.815e-06	5.557
PXR	20	1958	131	40148	6.389	3.13	5.779e-06	5.53
CBF beta	10	1958	44	40148	2.146	4.66	4.025e-05	5.5
USF2	25	1958	185	40148	9.022	2.771	4.097e-06	5.466
E2F6	17	1958	104	40148	5.072	3.352	1.128e-05	5.437
E2F8	8	1958	31	40148	1.512	5.292	9.082e-05	5.412
NFYB	22	1958	156	40148	7.608	2.892	7.585e-06	5.36
KLF8	5	1958	14	40148	0.6828	7.323	0.0003794	5.358
HOXC9	16	1958	97	40148	4.731	3.382	1.802e-05	5.319
NK31	16	1958	97	40148	4.731	3.382	1.802e-05	5.319
MECOM	20	1958	138	40148	6.73	2.972	1.283e-05	5.254	TC03001979.hg.1	-2.77786	0.0230037
JunD	37	1958	337	40148	16.44	2.251	4.08e-06	5.223
HOXB4	16	1958	99	40148	4.828	3.314	2.343e-05	5.219
c-Rel (NF-kB subunit)	28	1958	228	40148	11.12	2.518	7.327e-06	5.205
EPAS1	28	1958	230	40148	11.22	2.496	8.652e-06	5.153	TC02000281.hg.1	-1.73613	9.14e-05
TFE3	15	1958	91	40148	4.438	3.38	3.289e-05	5.146
ITF2	10	1958	48	40148	2.341	4.272	8.881e-05	5.136
HOXC11	3	1958	6	40148	0.2926	10.25	0.002072	5.132
SF1	19	1958	131	40148	6.389	2.974	2.069e-05	5.124
ATF-2	24	1958	185	40148	9.022	2.66	1.277e-05	5.124
MEF2C	16	1958	101	40148	4.926	3.248	3.024e-05	5.122
HOXA5	5	1958	15	40148	0.7315	6.835	0.0005463	5.118
AP-2C	44	1958	434	40148	21.17	2.079	4.396e-06	5.117
LMO2	7	1958	27	40148	1.317	5.316	0.0002433	5.08
TR-alpha	18	1958	122	40148	5.95	3.025	2.674e-05	5.073
CTIP2	15	1958	93	40148	4.536	3.307	4.276e-05	5.044
NF-AT2(NFATC1)	28	1958	235	40148	11.46	2.443	1.298e-05	5.024
BTF	2	1958	3	40148	0.1463	13.67	0.0069	4.969
ODD1	2	1958	3	40148	0.1463	13.67	0.0069	4.969
HOXD3	2	1958	3	40148	0.1463	13.67	0.0069	4.969
PAX2	8	1958	35	40148	1.707	4.687	0.0002277	4.941
HBP1	5	1958	16	40148	0.7803	6.408	0.0007628	4.899
ZNF224	5	1958	16	40148	0.7803	6.408	0.0007628	4.899
TWIST1	37	1958	355	40148	17.31	2.137	1.33e-05	4.873
GRHL2	20	1958	149	40148	7.267	2.752	3.995e-05	4.852
LHX2	39	1958	388	40148	18.92	2.061	1.818e-05	4.755
FOXK2 (ILF1-4)	12	1958	71	40148	3.463	3.466	0.0001542	4.708
MAZ	11	1958	62	40148	3.024	3.638	0.0001842	4.707
TBX5	11	1958	62	40148	3.024	3.638	0.0001842	4.707
ETV2	5	1958	17	40148	0.8291	6.031	0.001037	4.698
GATA-6	24	1958	200	40148	9.754	2.461	4.651e-05	4.689
ELF1	16	1958	111	40148	5.413	2.956	9.753e-05	4.672
HOXD10	3	1958	7	40148	0.3414	8.788	0.003495	4.666
EGR2 (Krox20)	22	1958	178	40148	8.681	2.534	6.064e-05	4.645	TC10001327.hg.1	-1.63835	0.00115656
SATB1	11	1958	63	40148	3.072	3.58	0.0002135	4.641	TC03003338.hg.1	1.67591	0.00077412
KLF3	12	1958	74	40148	3.609	3.325	0.0002309	4.533	TC04000221.hg.1	-1.50387	0.00405647
Nkx6.1	11	1958	65	40148	3.17	3.47	0.0002838	4.513
BAPX1	11	1958	65	40148	3.17	3.47	0.0002838	4.513
SREBP1 (nuclear)	23	1958	195	40148	9.51	2.418	8.643e-05	4.496
MafB	14	1958	95	40148	4.633	3.022	0.0002054	4.467
Lef-1	22	1958	185	40148	9.022	2.438	0.000108	4.44	TC04001459.hg.1	-5.05453	9.39e-06
ATF-3	25	1958	222	40148	10.83	2.309	9.302e-05	4.429
ERR1	25	1958	222	40148	10.83	2.309	9.302e-05	4.429
ATF-4	21	1958	174	40148	8.486	2.475	0.0001241	4.414
TFEB	11	1958	67	40148	3.268	3.366	0.0003727	4.39
ZNF42 (MZF1)	10	1958	58	40148	2.829	3.535	0.0004549	4.375
IRF2	16	1958	119	40148	5.804	2.757	0.0002232	4.346
RXRA	35	1958	357	40148	17.41	2.01	7.874e-05	4.341
MAD	5	1958	19	40148	0.9266	5.396	0.001797	4.34	TC02004970.hg.1	2.07948	0.0116884
AF5q31	4	1958	13	40148	0.634	6.309	0.002828	4.335	TC05003238.hg.1	2.06826	0.000355837
ATF-5	4	1958	13	40148	0.634	6.309	0.002828	4.335
CLOCK	22	1958	189	40148	9.217	2.387	0.0001478	4.327
AP-4	19	1958	154	40148	7.511	2.53	0.0001915	4.307	TC16000827.hg.1	-1.69965	0.000746786
XBP1	20	1958	166	40148	8.096	2.47	0.0001821	4.299
PBX1	26	1958	240	40148	11.7	2.221	0.000129	4.297	TC01001435.hg.1	-3.30923	2.06e-16
FOXP2	27	1958	253	40148	12.34	2.188	0.0001245	4.293
RARalpha	18	1958	143	40148	6.974	2.581	0.0002171	4.288
SOX10	14	1958	99	40148	4.828	2.9	0.0003186	4.285
Mxi1	3	1958	8	40148	0.3902	7.689	0.00539	4.284
NRF2	41	1958	445	40148	21.7	1.889	8.246e-05	4.271
SREBP1 precursor	10	1958	60	40148	2.926	3.417	0.0006018	4.243
HOXA11	2	1958	4	40148	0.1951	10.25	0.01335	4.19
VENTX	2	1958	4	40148	0.1951	10.25	0.01335	4.19
HOXB8	2	1958	4	40148	0.1951	10.25	0.01335	4.19
KILLIN	2	1958	4	40148	0.1951	10.25	0.01335	4.19
CNBP	2	1958	4	40148	0.1951	10.25	0.01335	4.19
NOTCH1 (NICD)	6	1958	27	40148	1.317	4.557	0.001631	4.186	TC09001734.hg.1	-1.63293	0.0188617
PEA3	13	1958	92	40148	4.487	2.897	0.0005186	4.125
STAT5A	29	1958	288	40148	14.05	2.065	0.0001968	4.106
SOX9	30	1958	302	40148	14.73	2.037	0.0001956	4.095
SMAD1	24	1958	223	40148	10.88	2.207	0.0002534	4.092
FOXP1	15	1958	115	40148	5.608	2.675	0.0004816	4.072
KLF6	10	1958	63	40148	3.072	3.255	0.0008937	4.055
PTF1-p48	16	1958	127	40148	6.194	2.583	0.0004703	4.046
GABP beta1	5	1958	21	40148	1.024	4.882	0.002899	4.029	TC15001350.hg.1	-1.83396	0.0160851
GRHL3	9	1958	54	40148	2.634	3.417	0.001116	4.025
RFX6	8	1958	45	40148	2.195	3.645	0.001353	4.02
SNAIL1	16	1958	128	40148	6.243	2.563	0.0005136	4.011
p73	24	1958	228	40148	11.12	2.158	0.0003522	3.972
ARNT	17	1958	141	40148	6.877	2.472	0.0005325	3.965
HHEX (PRH)	3	1958	9	40148	0.4389	6.835	0.007794	3.964
HOXC8	3	1958	9	40148	0.4389	6.835	0.007794	3.964
MCR	8	1958	46	40148	2.243	3.566	0.001569	3.943
SOX11	11	1958	76	40148	3.706	2.968	0.001113	3.888
STAT2	11	1958	76	40148	3.706	2.968	0.001113	3.888
IRF1	27	1958	272	40148	13.27	2.035	0.0004019	3.88	TC05001767.hg.1	1.89102	0.0147793
Max	14	1958	109	40148	5.316	2.634	0.0008554	3.867
TFCP2	6	1958	30	40148	1.463	4.101	0.002887	3.847
Islet-1	19	1958	170	40148	8.291	2.292	0.0006721	3.821
Pitx2	12	1958	88	40148	4.292	2.796	0.001155	3.819
Oct-2	8	1958	48	40148	2.341	3.417	0.002081	3.795
ETV6(TEL1)	7	1958	39	40148	1.902	3.68	0.002528	3.792
SOX17	14	1958	111	40148	5.413	2.586	0.001025	3.789
HES1	11	1958	78	40148	3.804	2.892	0.001384	3.787
IRF3	13	1958	100	40148	4.877	2.666	0.001153	3.776
Fra-2	12	1958	89	40148	4.34	2.765	0.001277	3.774
MLL1 (HRX)	4	1958	16	40148	0.7803	5.126	0.006403	3.738
KLF17	4	1958	16	40148	0.7803	5.126	0.006403	3.738
ZNF281	8	1958	49	40148	2.39	3.348	0.002383	3.723
POU2F3	3	1958	10	40148	0.4877	6.151	0.01073	3.689
SMAD5	11	1958	80	40148	3.902	2.819	0.001706	3.688
PROX1	12	1958	91	40148	4.438	2.704	0.001552	3.685
STAT5B	17	1958	150	40148	7.315	2.324	0.001076	3.678
ZXDC	2	1958	5	40148	0.2438	8.202	0.02154	3.647
MNT	2	1958	5	40148	0.2438	8.202	0.02154	3.647
MIZF	2	1958	5	40148	0.2438	8.202	0.02154	3.647
FOXK1	11	1958	81	40148	3.95	2.785	0.001889	3.64
KLF5	18	1958	164	40148	7.998	2.251	0.001133	3.633	TC13000273.hg.1	-1.78825	0.00743689
LYL1	5	1958	24	40148	1.17	4.272	0.005364	3.63
ZNF206	5	1958	24	40148	1.17	4.272	0.005364	3.63
PPAR-alpha	22	1958	217	40148	10.58	2.079	0.001001	3.608
BATF	12	1958	93	40148	4.536	2.646	0.001875	3.598
JDP2	4	1958	17	40148	0.8291	4.825	0.008054	3.571
Mesogenin 1	8	1958	52	40148	2.536	3.155	0.003495	3.52
TCF12	12	1958	95	40148	4.633	2.59	0.00225	3.513
Pitx1	5	1958	25	40148	1.219	4.101	0.006439	3.512
NXF	12	1958	96	40148	4.682	2.563	0.00246	3.472
FoxL2	9	1958	63	40148	3.072	2.929	0.003358	3.47
Bcl-3	14	1958	120	40148	5.852	2.392	0.002176	3.458
FOXN3	3	1958	11	40148	0.5365	5.592	0.01423	3.449	TC14002331.hg.1	-1.76406	0.00031235
TEF-4	9	1958	64	40148	3.121	2.883	0.003742	3.414
NUR77	10	1958	75	40148	3.658	2.734	0.003422	3.403	TC12000414.hg.1	-3.29759	0.00548471
AF-4	8	1958	54	40148	2.634	3.038	0.004436	3.393
HCF1	6	1958	35	40148	1.707	3.515	0.006415	3.371
PAX8	17	1958	161	40148	7.852	2.165	0.002323	3.354
TBP	17	1958	161	40148	7.852	2.165	0.002323	3.354
SMAD2	18	1958	175	40148	8.535	2.109	0.00235	3.329
GFI1B	9	1958	66	40148	3.219	2.796	0.004612	3.307	TC09000763.hg.1	-1.53901	0.026489
Elk-4	10	1958	77	40148	3.755	2.663	0.004149	3.307
FEZF2	10	1958	78	40148	3.804	2.629	0.004556	3.26
c-Maf	13	1958	114	40148	5.56	2.338	0.003755	3.24
SOX4	13	1958	114	40148	5.56	2.338	0.003755	3.24
NIF1	11	1958	90	40148	4.389	2.506	0.004356	3.239
SATB2	3	1958	12	40148	0.5852	5.126	0.01829	3.237
FALZ	3	1958	12	40148	0.5852	5.126	0.01829	3.237
Pitx3	3	1958	12	40148	0.5852	5.126	0.01829	3.237
NFIB	24	1958	262	40148	12.78	1.878	0.002425	3.229	TC09000916.hg.1	-1.61348	4.11e-06
SALL4	15	1958	140	40148	6.828	2.197	0.003547	3.212
ChREBP	13	1958	115	40148	5.608	2.318	0.004049	3.205
FOXC2	6	1958	37	40148	1.804	3.325	0.00846	3.204
IRF9	5	1958	28	40148	1.366	3.662	0.01056	3.19
LRH1	14	1958	128	40148	6.243	2.243	0.003948	3.189
ROR-alpha	15	1958	144	40148	7.023	2.136	0.004624	3.092
DEC1 (Stra13)	10	1958	82	40148	3.999	2.501	0.006505	3.08
SREBP2 (nuclear)	9	1958	71	40148	3.463	2.599	0.007476	3.054
cKrox	3	1958	13	40148	0.634	4.732	0.02293	3.047
Aiolos	4	1958	21	40148	1.024	3.906	0.01735	3.016
TGIF	9	1958	72	40148	3.511	2.563	0.008184	3.006
MTF-1	5	1958	30	40148	1.463	3.417	0.01413	2.999
HEY2	5	1958	30	40148	1.463	3.417	0.01413	2.999
NF-kB1 (p105)	10	1958	84	40148	4.097	2.441	0.007695	2.994
ELF5	19	1958	203	40148	9.9	1.919	0.005154	2.973
MIST1	6	1958	41	40148	2	3.001	0.01388	2.902
THAP1	4	1958	22	40148	1.073	3.728	0.02041	2.898
ZNF322A	7	1958	52	40148	2.536	2.76	0.01272	2.876
T brachyury protein	12	1958	112	40148	5.462	2.197	0.008562	2.872
PRDM5	10	1958	87	40148	4.243	2.357	0.009786	2.869
GLI-1	14	1958	140	40148	6.828	2.05	0.008642	2.819
SHP	7	1958	53	40148	2.585	2.708	0.01405	2.818
C/EBP zeta	11	1958	102	40148	4.974	2.211	0.01102	2.773	TC12001625.hg.1	2.43093	0.0251425
MEF2D	11	1958	103	40148	5.023	2.19	0.01181	2.738
REV-ERBalpha	14	1958	143	40148	6.974	2.007	0.01032	2.733
ZNF217	19	1958	214	40148	10.44	1.821	0.008921	2.725
SP2	10	1958	91	40148	4.438	2.253	0.01322	2.71
MEF2A	14	1958	144	40148	7.023	1.994	0.01094	2.704
HOXA9	6	1958	44	40148	2.146	2.796	0.01927	2.699
ZNF148	6	1958	44	40148	2.146	2.796	0.01927	2.699
C/EBPepsilon	5	1958	34	40148	1.658	3.015	0.02352	2.662
SP4	8	1958	68	40148	3.316	2.412	0.01736	2.639
ERR3	12	1958	120	40148	5.852	2.05	0.01437	2.609
HNF1-beta	12	1958	121	40148	5.901	2.034	0.01527	2.578
PPAR-beta(delta)	19	1958	221	40148	10.78	1.763	0.0123	2.575
RARgamma	8	1958	70	40148	3.414	2.343	0.02038	2.547
FosB	8	1958	70	40148	3.414	2.343	0.02038	2.547
IRF5	8	1958	71	40148	3.463	2.31	0.02202	2.502
BTEB1	8	1958	71	40148	3.463	2.31	0.02202	2.502
TFII-I	12	1958	124	40148	6.047	1.984	0.01821	2.486
ESE3	11	1958	114	40148	5.56	1.979	0.02358	2.369

## Sheet: Help
Columns meaning
Input IDs	original probe/gene IDs in the activated dataset(s)
Network object name	Network object name network object name in MetaBase
Actual	number of network objects in the activated dataset(s) which interact with the chosen object
n	number of network objects in the activated dataset(s)
R	number of network objects in the complete database or background list which interact with the chosen object
N	total number of gene-based objects in the complete database or background list
Expected	mean value for hypergeometric distribution (n*R/N)
Ratio	connectivity ratio (Actual/Expected)
z-score	z-score ((Actual-Expected)/sqrt(variance))
p-value	probability to have the given value of Actual or higher (or lower for negative z-score)

## Sheet: Info
Info
General
Date	2019.01.29
Server	http://portal.genego.com
Version	MetaCore+MetaDrug® version 6.37 build 69500.
Name	Aleksandra
Login	cardiffuniv-azevedo
Export Settings
Active Data
Names	Type	Size	Assembly
#3d_ANOVA_fold_sig	General Experiment	2497
