# Supplementary material for: Integrated nuclear proteomics and transcriptomics identifies S100A4 as a therapeutic target in acute myeloid leukemia
Source: Leukemia. 2019 Oct 14;34(2):427–40. doi: 10.1038/s41375-019-0596-4 (PMC6995695; doi:10.1038/s41375-019-0596-4)
Supplement: Supplementary file 7 — Table S5 [file 41375_2019_596_MOESM7_ESM.xlsx]

## Sheet: Sheet1
Supplemental Table S5. - Identification of Key hubs using Clarivate Analytics Key Pathway Advisor. This approach used the Causal Reasoning algorithm in KPA to predict key hubs (Molecular entities) that may regulate protein expression (identified through MS). The Causal Reasoning approach and Overconnectivity analysis help identify both key direct regulators (i.e. one step away) of the dataset and…
Key Hubs Details
Key Hub
#	Molecular Entity	Molecular Function	Gene	Predicted Activity	Correct/Total network predictions	Activity Prediction p-value	Calculation Distance
1	RNF4	Enzyme	RNF4	-	27/35	0.0009391	3
2	HEY1	Transcription factor	HEY1	+	25/32	0.001051	3
3	BAG-3	Binding protein	BAG3	-	22/28	0.00186	3
4	miR-378-3p	RNA	MIR378A	-	9/9	0.001953	2
5	miR-125a-5p	RNA	MIR125A	-	29/40	0.003213	3
6	miR-664a-3p	RNA	MIR664A	-	19/24	0.003305	3
7	TBX2	Transcription factor	TBX2	+	7/7	0.007813	2
8	TRIM9	Binding protein	TRIM9	+	25/35	0.008337	3
